# Supplementary material for: Salt Stress Induced Changes in the Exoproteome of the Halotolerant Bacterium Tistlia consotensis Deciphered by Proteogenomics
Source: PLoS One. 2015 Aug 19;10(8):e0135065. doi: 10.1371/journal.pone.0135065 (PMC4545795; doi:10.1371/journal.pone.0135065)
Supplement: S1 Table — (XLSX) [file pone.0135065.s001.xlsx]

## Sheet: Table S1
Table S1. Analysis of variation among the replicates in each salinity
Total spectral Count 0% NaCl
Spectral count 0% NaCl alpha-R1a	Spectral count 0% NaCl alpha-R1b	Spectral count 0% NaCl alpha-R2a	Spectral count 0% NaCl alpha-R2b	Spectral count 0% NaCl alpha-R3a	Spectral count 0% NaCl alpha-R3b	Spectral count 0% NaCl alpha-R4a	Spectral count 0% NaCl alpha-R4b
1120	781	1140	1280	1098	1190	1142	1248
Total spectral Count 0,5% NaCl
Spectral count 0,5% NaCl beta-R1a	Spectral count 0,5% NaCl beta-R1b	Spectral count 0,5% NaCl beta-R3a	Spectral count 0,5% NaCl beta-R3b	Spectral count 0,5% NaCl beta-R4a	Spectral count 0,5% NaCl beta-R4b
1492	1291	1187	1055	1386	1288
Total spectral Count 4,0% NaCl
Spectral count 4,0% NaCl gamma-R1a	Spectral count 4,0% NaCl gamma-R1b	Spectral count 4,0% NaCl gamma-R2a	Spectral count 4,0% NaCl gamma-R2b	Spectral count 4,0% NaCl gamma-R3a	Spectral count 4,0% NaCl gamma-R3b	Spectral count 4,0% NaCl gamma-R4a	Spectral count 4,0% NaCl gamma-R4b
908	798	1050	1180	1389	1299	1072	1122
Mean			Standard deviation (SD)			coefficient of variation (CV)
0% NaCl	0,5% NaCl	4,0% NaCl	0% NaCl	0,5% NaCl	4,0% NaCl	0% NaCl	0,5% NaCl	4,0% NaCl
1124.88	1283.17	1102.25	152.589	152.039	193.213	0.135649	0.118487	0.175289
