# Supplementary material for: Salt Stress Induced Changes in the Exoproteome of the Halotolerant Bacterium Tistlia consotensis Deciphered by Proteogenomics
Source: PLoS One. 2015 Aug 19;10(8):e0135065. doi: 10.1371/journal.pone.0135065 (PMC4545795; doi:10.1371/journal.pone.0135065)
Supplement: S2 Table — (XLSX) [file pone.0135065.s002.xlsx]

## Sheet: Table S2
Table S2. List of assigned MS/MS spectra to peptides from Tistlia consotensis exoproteomes.
.DAT	Sample	Condition	Query	m/z observed	z	Mr (experimental)	Mr (theoretical)	Error (ppm)	Miscleavages	MASCOT score	Start	Stop	-1	Peptide sequence	+1	Peptide modifications	Query title	6 Reading Frame Accession number
F060830	Alpha-R1a	0 % NaCl	11	386.24	2	770.466	770.465	1.86381	0	48.15	108	114	K	LGLEALR	I		alpha-R1.1301.1301.2.dta	Tistlia$5332956$5332567$-1
F060830	Alpha-R1a	0 % NaCl	12	386.241	2	770.467	770.465	2.64256	0	45.1	108	114	K	LGLEALR	I		alpha-R1.1296.1296.2.dta	Tistlia$5332956$5332567$-1
F060830	Alpha-R1a	0 % NaCl	25	408.26	2	814.506	814.506	-0.30939	0	30.63	152	158	R	AVIIFPR	L		alpha-R1.1473.1473.2.dta	Tistlia$4337892$4338833$3
F060830	Alpha-R1a	0 % NaCl	26	408.261	2	814.507	814.506	0.6728	0	23.88	152	158	R	AVIIFPR	L		alpha-R1.1475.1475.2.dta	Tistlia$4337892$4338833$3
F060830	Alpha-R1a	0 % NaCl	27	408.74	2	815.465	815.465	-0.121403	0	25.93	108	114	R	WLISAAR	A		alpha-R1.1333.1333.2.dta	Tistlia$3003423$3002941$-1
F060830	Alpha-R1a	0 % NaCl	28	408.74	2	815.465	815.465	0.123856	0	24.29	108	114	R	WLISAAR	A		alpha-R1.1340.1340.2.dta	Tistlia$3003423$3002941$-1
F060830	Alpha-R1a	0 % NaCl	35	421.776	2	841.538	841.539	-0.790219	0	46.05	270	277	K	LALSLLGR	C		alpha-R1.1763.1763.2.dta	Tistlia$4992589$4991666$-3
F060830	Alpha-R1a	0 % NaCl	36	421.776	2	841.538	841.539	-0.314899	0	52.83	270	277	K	LALSLLGR	C		alpha-R1.1767.1767.2.dta	Tistlia$4992589$4991666$-3
F060830	Alpha-R1a	0 % NaCl	37	423.215	2	844.415	844.415	0.15869	0	34.52	67	73	R	SFSFVMK	T		alpha-R1.1537.1537.2.dta	Tistlia$4190191$4189763$-3
F060830	Alpha-R1a	0 % NaCl	38	423.215	2	844.416	844.415	0.39554	0	27.69	67	73	R	SFSFVMK	T		alpha-R1.1528.1528.2.dta	Tistlia$4190191$4189763$-3
F060830	Alpha-R1a	0 % NaCl	43	435.774	2	869.533	869.533	-0.211608	0	47.07	182	189	K	IAGLEVLR	I		alpha-R1.1485.1485.2.dta	Tistlia$3619974$3621968$3
F060830	Alpha-R1a	0 % NaCl	49	449.245	2	896.476	896.476	0.0524275	0	30.71	178	184	K	ITYFTPR	F		alpha-R1.1057.1057.2.dta	Tistlia$4524204$4525343$3
F060830	Alpha-R1a	0 % NaCl	50	449.245	2	896.476	896.476	0.275523	0	30.63	178	184	K	ITYFTPR	F		alpha-R1.1061.1061.2.dta	Tistlia$4524204$4525343$3
F060830	Alpha-R1a	0 % NaCl	51	450.269	2	898.524	898.524	0.0645503	0	41.08	175	182	K	AIDALLQR	V		alpha-R1.1269.1269.2.dta	Tistlia$4421927$4421253$-2
F060830	Alpha-R1a	0 % NaCl	52	450.269	2	898.524	898.524	0.509725	0	54.78	175	182	K	AIDALLQR	V		alpha-R1.1273.1273.2.dta	Tistlia$4421927$4421253$-2
F060830	Alpha-R1a	0 % NaCl	55	452.766	2	903.517	903.518	-0.380734	1	23.81	409	415	R	RVEIIFQ	-		alpha-R1.1461.1461.2.dta	Tistlia$5029124$5030368$2
F060830	Alpha-R1a	0 % NaCl	56	452.766	2	903.518	903.518	0.504694	1	23.67	409	415	R	RVEIIFQ	-		alpha-R1.1464.1464.2.dta	Tistlia$5029124$5030368$2
F060830	Alpha-R1a	0 % NaCl	62	466.231	2	930.448	930.449	-0.30308	0	25.15	109	115	R	IFFDFDK	S		alpha-R1.1973.1973.2.dta	Tistlia$3628549$3627914$-3
F060830	Alpha-R1a	0 % NaCl	63	466.232	2	930.449	930.449	-0.0881295	0	28.61	109	115	R	IFFDFDK	S		alpha-R1.1977.1977.2.dta	Tistlia$3628549$3627914$-3
F060830	Alpha-R1a	0 % NaCl	64	466.747	2	931.479	931.48	-0.947953	0	30.07	63	69	R	YLYFAQK	A		alpha-R1.1236.1236.2.dta	Tistlia$1046335$1045811$-3
F060830	Alpha-R1a	0 % NaCl	65	466.748	2	931.482	931.48	2.05801	0	25.29	63	69	R	YLYFAQK	A		alpha-R1.1229.1229.2.dta	Tistlia$1046335$1045811$-3
F060830	Alpha-R1a	0 % NaCl	66	467.754	2	933.493	933.492	0.738089	0	42.2	100	107	K	LFGELAER	Y		alpha-R1.1285.1285.2.dta	Tistlia$246586$246095$-3
F060830	Alpha-R1a	0 % NaCl	67	467.754	2	933.493	933.492	1.16659	0	46.04	100	107	K	LFGELAER	Y		alpha-R1.1293.1293.2.dta	Tistlia$246586$246095$-3
F060830	Alpha-R1a	0 % NaCl	73	471.275	2	940.535	940.534	0.514601	0	45.56	89	97	R	IAVDASPLR	A		alpha-R1.1004.1004.2.dta	Tistlia$3431937$3432395$3
F060830	Alpha-R1a	0 % NaCl	74	471.275	2	940.535	940.534	0.939891	0	37.16	89	97	R	IAVDASPLR	A		alpha-R1.997.997.2.dta	Tistlia$3431937$3432395$3
F060830	Alpha-R1a	0 % NaCl	75	474.762	2	947.508	947.508	0.864373	0	30.25	310	318	R	QALVDAFGK	M		alpha-R1.1284.1284.2.dta	Tistlia$5068319$5069590$2
F060830	Alpha-R1a	0 % NaCl	76	474.762	2	947.509	947.508	1.49761	0	31.28	310	318	R	QALVDAFGK	M		alpha-R1.1289.1289.2.dta	Tistlia$5068319$5069590$2
F060830	Alpha-R1a	0 % NaCl	79	475.753	2	949.491	949.491	0.360193	0	22.1	73	79	K	ELDWFIK	A		alpha-R1.2125.2125.2.dta	Tistlia$2804059$2805855$1
F060830	Alpha-R1a	0 % NaCl	90	485.245	2	968.476	968.475	1.55192	0	43.87	319	327	K	MSVATFASR	F		alpha-R1.1109.1109.2.dta	Tistlia$5068319$5069590$2
F060830	Alpha-R1a	0 % NaCl	91	485.246	2	968.478	968.475	2.9975	0	45.07	319	327	K	MSVATFASR	F		alpha-R1.1112.1112.2.dta	Tistlia$5068319$5069590$2
F060830	Alpha-R1a	0 % NaCl	92	485.29	2	968.565	968.565	-0.234367	0	45.62	8	17	R	IAGVNIPTGK	R		alpha-R1.1069.1069.2.dta	Tistlia$248671$248285$-3
F060830	Alpha-R1a	0 % NaCl	93	485.29	2	968.565	968.565	-0.234367	0	37.75	8	17	R	IAGVNIPTGK	R		alpha-R1.1073.1073.2.dta	Tistlia$248671$248285$-3
F060830	Alpha-R1a	0 % NaCl	97	488.731	2	975.448	975.449	-0.823211	0	26.52	443	449	K	FFDWAYK	N		alpha-R1.1885.1885.2.dta	Tistlia$2249509$2248058$-3
F060830	Alpha-R1a	0 % NaCl	98	488.732	2	975.449	975.449	-0.413143	0	30.39	443	449	K	FFDWAYK	N		alpha-R1.1881.1881.2.dta	Tistlia$2249509$2248058$-3
F060830	Alpha-R1a	0 % NaCl	109	500.787	2	999.559	999.56	-1.01144	0	52.89	26	35	R	GVDILADAVK	V		alpha-R1.1545.1545.2.dta	Tistlia$1617656$1619389$2
F060830	Alpha-R1a	0 % NaCl	110	500.787	2	999.56	999.56	-0.411181	0	54.85	26	35	R	GVDILADAVK	V		alpha-R1.1548.1548.2.dta	Tistlia$1617656$1619389$2
F060830	Alpha-R1a	0 % NaCl	111	504.274	2	1006.53	1006.53	-0.228507	0	37.87	142	150	R	ALAELEFSK	R		alpha-R1.1392.1392.2.dta	Tistlia$257450$256779$-2
F060830	Alpha-R1a	0 % NaCl	112	504.274	2	1006.53	1006.53	-0.0298053	0	35.65	142	150	R	ALAELEFSK	R		alpha-R1.1397.1397.2.dta	Tistlia$257450$256779$-2
F060830	Alpha-R1a	0 % NaCl	113	504.281	2	1006.55	1006.55	-1.50912	0	16.82	74	82	K	TPPASFFLK	K		alpha-R1.1641.1641.2.dta	Tistlia$4190191$4189763$-3
F060830	Alpha-R1a	0 % NaCl	114	504.287	2	1006.56	1006.56	-0.362621	0	17.36	121	129	K	FVPTVFAAR	Q		alpha-R1.1532.1532.2.dta	Tistlia$4617591$4616929$-1
F060830	Alpha-R1a	0 % NaCl	115	504.287	2	1006.56	1006.56	0.233468	0	24.92	121	129	K	FVPTVFAAR	Q		alpha-R1.1527.1527.2.dta	Tistlia$4617591$4616929$-1
F060830	Alpha-R1a	0 % NaCl	116	505.273	2	1008.53	1008.53	-0.336132	0	48.23	264	272	K	TLAEIFMGK	I		alpha-R1.1939.1939.2.dta	Tistlia$2249509$2248058$-3
F060830	Alpha-R1a	0 % NaCl	117	505.273	2	1008.53	1008.53	-0.137824	0	47.97	264	272	K	TLAEIFMGK	I		alpha-R1.1935.1935.2.dta	Tistlia$2249509$2248058$-3
F060830	Alpha-R1a	0 % NaCl	130	510.301	2	1018.59	1018.59	-0.85216	0	29.71	117	125	R	GIPTLMLFK	D		alpha-R1.2264.2264.2.dta	Tistlia$1684626$1684177$-1
F060830	Alpha-R1a	0 % NaCl	134	514.323	2	1026.63	1026.63	-0.598072	0	53.05	378	386	R	IIDILLEAK	Y		alpha-R1.1937.1937.2.dta	Tistlia$5068319$5069590$2
F060830	Alpha-R1a	0 % NaCl	135	514.323	2	1026.63	1026.63	-0.40326	0	53.24	378	386	R	IIDILLEAK	Y		alpha-R1.1940.1940.2.dta	Tistlia$5068319$5069590$2
F060830	Alpha-R1a	0 % NaCl	136	529.279	2	1056.54	1056.54	-0.213905	0	29.88	387	393	K	YVWYIWK	N		alpha-R1.2197.2197.2.dta	Tistlia$909967$911166$1
F060830	Alpha-R1a	0 % NaCl	137	529.279	2	1056.54	1056.54	-0.0246086	0	25.18	387	393	K	YVWYIWK	N		alpha-R1.2217.2217.2.dta	Tistlia$909967$911166$1
F060830	Alpha-R1a	0 % NaCl	140	531.802	2	1061.59	1061.59	1.4158	0	38.54	324	332	R	TYQPSVLVR	K		alpha-R1.1023.1023.2.dta	Tistlia$2671852$2672943$1
F060830	Alpha-R1a	0 % NaCl	141	531.802	2	1061.59	1061.59	1.6042	0	29.26	324	332	R	TYQPSVLVR	K		alpha-R1.1027.1027.2.dta	Tistlia$2671852$2672943$1
F060830	Alpha-R1a	0 % NaCl	142	532.772	2	1063.53	1063.53	-0.504922	0	31.43	154	162	R	EYNLALGER	R		alpha-R1.1139.1139.2.dta	Tistlia$3628549$3627914$-3
F060830	Alpha-R1a	0 % NaCl	143	532.772	2	1063.53	1063.53	0.24729	0	25.67	154	162	R	EYNLALGER	R		alpha-R1.1136.1136.2.dta	Tistlia$3628549$3627914$-3
F060830	Alpha-R1a	0 % NaCl	146	534.842	2	1067.67	1067.67	-0.599436	0	31.28	163	172	R	VLVQGVNLVK	K		alpha-R1.1325.1325.2.dta	Tistlia$255152$254454$-2
F060830	Alpha-R1a	0 % NaCl	147	534.843	2	1067.67	1067.67	1.64845	0	30.65	163	172	R	VLVQGVNLVK	K		alpha-R1.1321.1321.2.dta	Tistlia$255152$254454$-2
F060830	Alpha-R1a	0 % NaCl	153	544.311	2	1086.61	1086.61	-0.090189	0	52.73	281	290	R	LLDQGAFVPK	K		alpha-R1.1349.1349.2.dta	Tistlia$1880999$1880124$-2
F060830	Alpha-R1a	0 % NaCl	154	544.311	2	1086.61	1086.61	0.461988	0	52.82	281	290	R	LLDQGAFVPK	K		alpha-R1.1351.1351.2.dta	Tistlia$1880999$1880124$-2
F060830	Alpha-R1a	0 % NaCl	158	546.808	2	1091.6	1091.6	0.0925246	0	38.09	9	18	K	GPFVDGFLLK	K		alpha-R1.2148.2148.2.dta	Tistlia$257443$257165$-3
F060830	Alpha-R1a	0 % NaCl	159	546.808	2	1091.6	1091.6	0.275742	0	34.37	9	18	K	GPFVDGFLLK	K		alpha-R1.2151.2151.2.dta	Tistlia$257443$257165$-3
F060830	Alpha-R1a	0 % NaCl	160	547.371	2	1092.73	1092.73	-0.185774	0	66.69	106	116	R	ILALAVVPAVK	A		alpha-R1.1863.1863.2.dta	Tistlia$2200758$2201222$3
F060830	Alpha-R1a	0 % NaCl	161	547.371	2	1092.73	1092.73	-0.185774	0	63.82	106	116	R	ILALAVVPAVK	A		alpha-R1.1868.1868.2.dta	Tistlia$2200758$2201222$3
F060830	Alpha-R1a	0 % NaCl	162	547.754	2	1093.49	1093.49	-0.108826	0	71.28	109	118	K	DAIDFIQDAS	-		alpha-R1.2236.2236.2.dta	Tistlia$3815525$3815172$-2
F060830	Alpha-R1a	0 % NaCl	163	547.754	2	1093.49	1093.49	0.0740746	0	73.03	109	118	K	DAIDFIQDAS	-		alpha-R1.2239.2239.2.dta	Tistlia$3815525$3815172$-2
F060830	Alpha-R1a	0 % NaCl	164	548.864	2	1095.71	1095.71	0.240939	1	57.53	126	135	R	KLNLVAGLIR	G		alpha-R1.1480.1480.2.dta	Tistlia$257450$256779$-2
F060830	Alpha-R1a	0 % NaCl	165	548.864	2	1095.71	1095.71	0.605998	1	38.96	126	135	R	KLNLVAGLIR	G		alpha-R1.1477.1477.2.dta	Tistlia$257450$256779$-2
F060830	Alpha-R1a	0 % NaCl	166	366.245	3	1095.71	1095.71	1.17549	1	41.49	126	135	R	KLNLVAGLIR	G		alpha-R1.1493.1493.3.dta	Tistlia$257450$256779$-2
F060830	Alpha-R1a	0 % NaCl	167	549.301	2	1096.59	1096.59	-0.559919	0	57.69	123	133	R	GLDPAELVGAR	L		alpha-R1.1633.1633.2.dta	Tistlia$3600490$3599720$-3
F060830	Alpha-R1a	0 % NaCl	168	549.301	2	1096.59	1096.59	0.169617	0	67.56	123	133	R	GLDPAELVGAR	L		alpha-R1.1636.1636.2.dta	Tistlia$3600490$3599720$-3
F060830	Alpha-R1a	0 % NaCl	169	549.799	2	1097.58	1097.58	-0.230507	0	57.91	145	155	R	ASDPLAALGQR	A		alpha-R1.1419.1419.2.dta	Tistlia$4421927$4421253$-2
F060830	Alpha-R1a	0 % NaCl	170	549.799	2	1097.58	1097.58	0.498368	0	64.6	145	155	R	ASDPLAALGQR	A		alpha-R1.1417.1417.2.dta	Tistlia$4421927$4421253$-2
F060830	Alpha-R1a	0 % NaCl	183	550.327	2	1098.64	1098.64	-0.574347	0	41.66	306	316	R	IISALEAVAGR	H		alpha-R1.1584.1584.2.dta	Tistlia$5227144$5228295$1
F060830	Alpha-R1a	0 % NaCl	184	550.327	2	1098.64	1098.64	-0.0282167	0	42.28	306	316	R	IISALEAVAGR	H		alpha-R1.1577.1577.2.dta	Tistlia$5227144$5228295$1
F060830	Alpha-R1a	0 % NaCl	187	551.829	2	1101.64	1101.64	-0.294106	0	29.2	139	148	K	VIDLLAPYAK	G		alpha-R1.1921.1921.2.dta	Tistlia$696784$698217$1
F060830	Alpha-R1a	0 % NaCl	188	552.805	2	1103.6	1103.6	-1.1236	0	56.59	173	182	R	LADLFGEALR	R		alpha-R1.2009.2009.2.dta	Tistlia$4713647$4712715$-2
F060830	Alpha-R1a	0 % NaCl	191	552.837	2	1103.66	1103.66	0.743889	0	61.83	486	495	K	TIDFILALAK	V		alpha-R1.2483.2483.2.dta	Tistlia$1152297$1153967$3
F060830	Alpha-R1a	0 % NaCl	194	553.316	2	1104.62	1104.62	-0.218175	0	42.16	55	64	R	SLALFQEIGK	V		alpha-R1.1928.1928.2.dta	Tistlia$3493567$3494208$1
F060830	Alpha-R1a	0 % NaCl	195	553.316	2	1104.62	1104.62	-0.0371169	0	45.5	55	64	R	SLALFQEIGK	V		alpha-R1.1925.1925.2.dta	Tistlia$3493567$3494208$1
F060830	Alpha-R1a	0 % NaCl	198	558.334	2	1114.65	1114.65	-0.521238	0	69.97	142	152	R	GLLAVLTAMAR	Q		alpha-R1.2682.2682.2.dta	Tistlia$1584042$1584626$3
F060830	Alpha-R1a	0 % NaCl	212	562.781	2	1123.55	1123.55	-0.533132	0	31.16	247	255	K	MQPFIFGER	N		alpha-R1.1805.1805.2.dta	Tistlia$5332733$5331303$-2
F060830	Alpha-R1a	0 % NaCl	213	562.782	2	1123.55	1123.55	0.534912	0	20.04	247	255	K	MQPFIFGER	N		alpha-R1.1801.1801.2.dta	Tistlia$5332733$5331303$-2
F060830	Alpha-R1a	0 % NaCl	216	564.835	2	1127.66	1127.65	0.766192	0	30.71	79	89	R	LAQEAALLATK	A		alpha-R1.1149.1149.2.dta	Tistlia$5144343$5144837$3
F060830	Alpha-R1a	0 % NaCl	217	565.803	2	1129.59	1129.59	0.777272	0	52.41	44	52	R	CNVLEVLQR	E		alpha-R1.1649.1649.2.dta	Tistlia$253573$253148$-3
F060830	Alpha-R1a	0 % NaCl	218	565.804	2	1129.59	1129.59	1.30844	0	50.13	44	52	R	CNVLEVLQR	E		alpha-R1.1651.1651.2.dta	Tistlia$253573$253148$-3
F060830	Alpha-R1a	0 % NaCl	219	566.304	2	1130.59	1130.59	0.272423	0	50.13	202	212	R	LAVETGSDLAR	L		alpha-R1.912.912.2.dta	Tistlia$3864434$3865099$2
F060830	Alpha-R1a	0 % NaCl	220	566.304	2	1130.59	1130.59	0.803118	0	50.24	202	212	R	LAVETGSDLAR	L		alpha-R1.904.904.2.dta	Tistlia$3864434$3865099$2
F060830	Alpha-R1a	0 % NaCl	227	567.83	2	1133.65	1133.64	1.41843	0	30.68	67	76	R	GHPVIEIELK	Y		alpha-R1.1192.1192.2.dta	Tistlia$253573$253148$-3
F060830	Alpha-R1a	0 % NaCl	229	568.285	2	1134.56	1134.56	-0.379884	0	42.76	272	282	K	AAPSFAEVESK	L		alpha-R1.972.972.2.dta	Tistlia$2703521$2702502$-2
F060830	Alpha-R1a	0 % NaCl	230	568.285	2	1134.56	1134.56	0.148957	0	44.24	272	282	K	AAPSFAEVESK	L		alpha-R1.967.967.2.dta	Tistlia$2703521$2702502$-2
F060830	Alpha-R1a	0 % NaCl	231	570.328	2	1138.64	1138.64	-0.194969	0	40.85	139	147	R	IFDLPFLFK	D		alpha-R1.2893.2893.2.dta	Tistlia$1036853$1035453$-2
F060830	Alpha-R1a	0 % NaCl	232	570.329	2	1138.64	1138.64	0.156326	0	27.44	139	147	R	IFDLPFLFK	D		alpha-R1.2897.2897.2.dta	Tistlia$1036853$1035453$-2
F060830	Alpha-R1a	0 % NaCl	233	571.842	2	1141.67	1141.67	-0.369634	0	34.16	425	435	R	LGLLLSDVGQK	N		alpha-R1.1753.1753.2.dta	Tistlia$1152297$1153967$3
F060830	Alpha-R1a	0 % NaCl	238	573.828	2	1145.64	1145.64	-2.28867	0	27.6	351	362	R	GGLGGLVGFELK	D		alpha-R1.3939.3939.2.dta	Tistlia$2992012$2990669$-3
F060830	Alpha-R1a	0 % NaCl	239	573.828	2	1145.64	1145.64	-1.76495	0	19.76	351	362	R	GGLGGLVGFELK	D		alpha-R1.4031.4031.2.dta	Tistlia$2992012$2990669$-3
F060830	Alpha-R1a	0 % NaCl	240	573.829	2	1145.64	1145.64	-1.4158	0	34.07	351	362	R	GGLGGLVGFELK	D		alpha-R1.3800.3800.2.dta	Tistlia$2992012$2990669$-3
F060830	Alpha-R1a	0 % NaCl	241	573.829	2	1145.64	1145.64	-1.06665	0	23.51	351	362	R	GGLGGLVGFELK	D		alpha-R1.3786.3786.2.dta	Tistlia$2992012$2990669$-3
F060830	Alpha-R1a	0 % NaCl	242	573.829	2	1145.64	1145.64	-0.368352	0	31.68	351	362	R	GGLGGLVGFELK	D		alpha-R1.3548.3548.2.dta	Tistlia$2992012$2990669$-3
F060830	Alpha-R1a	0 % NaCl	243	573.83	2	1145.64	1145.64	-0.0192032	0	59.63	351	362	R	GGLGGLVGFELK	D		alpha-R1.2103.2103.2.dta	Tistlia$2992012$2990669$-3
F060830	Alpha-R1a	0 % NaCl	244	573.83	2	1145.64	1145.64	-0.0192032	0	66.67	351	362	R	GGLGGLVGFELK	D		alpha-R1.2101.2101.2.dta	Tistlia$2992012$2990669$-3
F060830	Alpha-R1a	0 % NaCl	245	573.83	2	1145.65	1145.64	0.50452	0	30.56	351	362	R	GGLGGLVGFELK	D		alpha-R1.4046.4046.2.dta	Tistlia$2992012$2990669$-3
F060830	Alpha-R1a	0 % NaCl	246	573.83	2	1145.65	1145.64	1.02824	0	24.92	351	362	R	GGLGGLVGFELK	D		alpha-R1.3650.3650.2.dta	Tistlia$2992012$2990669$-3
F060830	Alpha-R1a	0 % NaCl	248	576.301	2	1150.59	1150.59	1.10639	0	30.18	75	84	K	QALIDEYATK	S		alpha-R1.1099.1099.2.dta	Tistlia$1128912$1128448$-1
F060830	Alpha-R1a	0 % NaCl	249	576.79	2	1151.57	1151.56	0.837122	0	56.88	300	309	R	LFDETMAGLR	F		alpha-R1.1648.1648.2.dta	Tistlia$637426$639573$1
F060830	Alpha-R1a	0 % NaCl	253	582.798	2	1163.58	1163.58	-0.354079	0	50.58	151	160	K	VSYEVVTDPR	R		alpha-R1.971.971.2.dta	Tistlia$1811311$1810796$-3
F060830	Alpha-R1a	0 % NaCl	254	582.798	2	1163.58	1163.58	-0.010313	0	52.53	151	160	K	VSYEVVTDPR	R		alpha-R1.968.968.2.dta	Tistlia$1811311$1810796$-3
F060830	Alpha-R1a	0 % NaCl	256	583.861	2	1165.71	1165.71	-0.156986	0	44.64	76	86	K	LAENVAPLLVK	L		alpha-R1.1553.1553.2.dta	Tistlia$1292325$1291369$-1
F060830	Alpha-R1a	0 % NaCl	257	583.861	2	1165.71	1165.71	0.357723	0	40.46	76	86	K	LAENVAPLLVK	L		alpha-R1.1555.1555.2.dta	Tistlia$1292325$1291369$-1
F060830	Alpha-R1a	0 % NaCl	258	584.856	2	1167.7	1167.7	-0.606321	1	29.12	499	509	K	AGIIDPTKVVR	T		alpha-R1.1148.1148.2.dta	Tistlia$1617656$1619389$2
F060830	Alpha-R1a	0 % NaCl	259	584.856	2	1167.7	1167.7	-0.263767	1	23.26	499	509	K	AGIIDPTKVVR	T		alpha-R1.1145.1145.2.dta	Tistlia$1617656$1619389$2
F060830	Alpha-R1a	0 % NaCl	260	390.24	3	1167.7	1167.7	0.270618	1	35.31	499	509	K	AGIIDPTKVVR	T		alpha-R1.1144.1144.3.dta	Tistlia$1617656$1619389$2
F060830	Alpha-R1a	0 % NaCl	261	390.24	3	1167.7	1167.7	0.527534	1	27.68	499	509	K	AGIIDPTKVVR	T		alpha-R1.1147.1147.3.dta	Tistlia$1617656$1619389$2
F060830	Alpha-R1a	0 % NaCl	262	390.553	3	1168.64	1168.64	1.6284	0	33.3	32	41	R	LGENLWGRPK	S		alpha-R1.1017.1017.3.dta	Tistlia$4617591$4616929$-1
F060830	Alpha-R1a	0 % NaCl	265	587.34	2	1172.66	1172.67	-0.318932	0	72.07	18	28	K	LTVLEAAELSK	K		alpha-R1.1608.1608.2.dta	Tistlia$592300$591908$-3
F060830	Alpha-R1a	0 % NaCl	266	587.34	2	1172.67	1172.67	0.192723	0	69.37	18	28	K	LTVLEAAELSK	K		alpha-R1.1611.1611.2.dta	Tistlia$592300$591908$-3
F060830	Alpha-R1a	0 % NaCl	268	587.838	2	1173.66	1173.66	1.50895	1	27.83	137	147	R	ESGIKTLADLK	G		alpha-R1.1019.1019.2.dta	Tistlia$3137397$3136420$-1
F060830	Alpha-R1a	0 % NaCl	271	589.831	2	1177.65	1177.65	0.968033	0	46.19	175	184	R	YLSQVQALTR	D		alpha-R1.1181.1181.2.dta	Tistlia$4520375$4521238$2
F060830	Alpha-R1a	0 % NaCl	272	589.831	2	1177.65	1177.65	1.47752	0	45.41	175	184	R	YLSQVQALTR	D		alpha-R1.1183.1183.2.dta	Tistlia$4520375$4521238$2
F060830	Alpha-R1a	0 % NaCl	273	591.814	2	1181.61	1181.62	-1.52334	0	41.3	75	84	R	FLALLPYTMN	-		alpha-R1.2867.2867.2.dta	Tistlia$5681884$5681633$-3
F060830	Alpha-R1a	0 % NaCl	274	591.815	2	1181.62	1181.62	0.16926	0	39.84	75	84	R	FLALLPYTMN	-		alpha-R1.2871.2871.2.dta	Tistlia$5681884$5681633$-3
F060830	Alpha-R1a	0 % NaCl	275	591.827	2	1181.64	1181.64	0.0177719	0	40.5	139	149	K	GINVLEDPGLR	Q		alpha-R1.1560.1560.2.dta	Tistlia$402116$401514$-2
F060830	Alpha-R1a	0 % NaCl	276	591.828	2	1181.64	1181.64	0.187028	0	37.32	139	149	K	GINVLEDPGLR	Q		alpha-R1.1557.1557.2.dta	Tistlia$402116$401514$-2
F060830	Alpha-R1a	0 % NaCl	277	598.304	2	1194.59	1194.6	-0.858868	0	44.97	151	161	R	YAMVVDDGVVK	A		alpha-R1.1248.1248.2.dta	Tistlia$4890916$4891464$1
F060830	Alpha-R1a	0 % NaCl	278	598.305	2	1194.6	1194.6	0.480497	0	43.47	151	161	R	YAMVVDDGVVK	A		alpha-R1.1251.1251.2.dta	Tistlia$4890916$4891464$1
F060830	Alpha-R1a	0 % NaCl	282	599.812	2	1197.61	1197.61	-0.0993645	0	49.4	75	84	R	FLALLPYTMN	-	Oxidation (M) [9]	alpha-R1.2623.2623.2.dta	Tistlia$5681884$5681633$-3
F060830	Alpha-R1a	0 % NaCl	283	599.849	2	1197.68	1197.68	0.413298	1	57.91	251	261	K	IVDRLEGAGLR	V		alpha-R1.797.797.2.dta	Tistlia$297421$298524$1
F060830	Alpha-R1a	0 % NaCl	284	400.235	3	1197.68	1197.68	0.433337	1	38.49	251	261	K	IVDRLEGAGLR	V		alpha-R1.789.789.3.dta	Tistlia$297421$298524$1
F060830	Alpha-R1a	0 % NaCl	285	599.849	2	1197.68	1197.68	0.580287	1	53.1	251	261	K	IVDRLEGAGLR	V		alpha-R1.799.799.2.dta	Tistlia$297421$298524$1
F060830	Alpha-R1a	0 % NaCl	286	400.235	3	1197.68	1197.68	0.934304	1	31.52	251	261	K	IVDRLEGAGLR	V		alpha-R1.791.791.3.dta	Tistlia$297421$298524$1
F060830	Alpha-R1a	0 % NaCl	287	601.351	2	1200.69	1200.69	-0.164906	1	37.04	124	134	R	GTVDKLAAWLK	Q		alpha-R1.1689.1689.2.dta	Tistlia$3628549$3627914$-3
F060830	Alpha-R1a	0 % NaCl	288	601.351	2	1200.69	1200.69	0.168237	1	40.52	124	134	R	GTVDKLAAWLK	Q		alpha-R1.1692.1692.2.dta	Tistlia$3628549$3627914$-3
F060830	Alpha-R1a	0 % NaCl	289	603.324	2	1204.63	1204.63	0.407593	0	56.67	214	224	K	DFGLIDEVVAK	R		alpha-R1.2261.2261.2.dta	Tistlia$1153993$1154733$1
F060830	Alpha-R1a	0 % NaCl	292	604.872	2	1207.73	1207.73	0.149868	0	53.58	155	166	K	VDPALLGGLVVR	V		alpha-R1.2060.2060.2.dta	Tistlia$693675$694247$3
F060830	Alpha-R1a	0 % NaCl	293	604.872	2	1207.73	1207.73	0.315468	0	57.54	155	166	K	VDPALLGGLVVR	V		alpha-R1.2068.2068.2.dta	Tistlia$693675$694247$3
F060830	Alpha-R1a	0 % NaCl	294	606.337	2	1210.66	1210.66	0.0479078	0	58.12	63	73	R	AGFLTTLFDVK	V		alpha-R1.2594.2594.2.dta	Tistlia$2090209$2090856$1
F060830	Alpha-R1a	0 % NaCl	295	607.84	2	1213.67	1213.67	-0.805823	0	57.96	243	254	R	AELVSLLDAGAR	T		alpha-R1.1901.1901.2.dta	Tistlia$5029124$5030368$2
F060830	Alpha-R1a	0 % NaCl	296	607.841	2	1213.67	1213.67	0.0181269	0	71.24	243	254	R	AELVSLLDAGAR	T		alpha-R1.1904.1904.2.dta	Tistlia$5029124$5030368$2
F060830	Alpha-R1a	0 % NaCl	297	407.584	3	1219.73	1219.73	1.58724	1	22.44	133	143	R	GPIPLPTRIEK	F		alpha-R1.1105.1105.3.dta	Tistlia$5266791$5267387$3
F060830	Alpha-R1a	0 % NaCl	298	613.325	2	1224.63	1224.64	-0.307847	0	28.84	382	393	K	GLPVVNEDGTPK	W		alpha-R1.955.955.2.dta	Tistlia$2804059$2805855$1
F060830	Alpha-R1a	0 % NaCl	299	613.325	2	1224.63	1224.64	-0.307847	0	32.24	382	393	K	GLPVVNEDGTPK	W		alpha-R1.951.951.2.dta	Tistlia$2804059$2805855$1
F060830	Alpha-R1a	0 % NaCl	302	613.846	2	1225.68	1225.68	-0.496052	0	74.9	86	97	K	IAVEGAQALAQR	Q		alpha-R1.987.987.2.dta	Tistlia$594310$594876$1
F060830	Alpha-R1a	0 % NaCl	303	613.846	2	1225.68	1225.68	0.319823	0	94.64	86	97	K	IAVEGAQALAQR	Q		alpha-R1.991.991.2.dta	Tistlia$594310$594876$1
F060830	Alpha-R1a	0 % NaCl	305	615.365	2	1228.71	1228.71	0.723521	0	61.56	92	104	R	VVTSGGLIGTVAR	V		alpha-R1.1280.1280.2.dta	Tistlia$2956353$2956826$3
F060830	Alpha-R1a	0 % NaCl	306	615.365	2	1228.72	1228.71	1.04906	0	54.68	92	104	R	VVTSGGLIGTVAR	V		alpha-R1.1275.1275.2.dta	Tistlia$2956353$2956826$3
F060830	Alpha-R1a	0 % NaCl	307	617.311	2	1232.61	1232.61	-0.343175	0	50.04	193	203	R	TIADVEGIMER	D		alpha-R1.1620.1620.2.dta	Tistlia$1153993$1154733$1
F060830	Alpha-R1a	0 % NaCl	308	617.311	2	1232.61	1232.61	0.143598	0	53.93	193	203	R	TIADVEGIMER	D		alpha-R1.1625.1625.2.dta	Tistlia$1153993$1154733$1
F060830	Alpha-R1a	0 % NaCl	309	617.333	2	1232.65	1232.65	0.439703	0	48.23	164	174	R	ANAVQEYLVAR	G		alpha-R1.1371.1371.2.dta	Tistlia$3628549$3627914$-3
F060830	Alpha-R1a	0 % NaCl	310	617.333	2	1232.65	1232.65	0.601954	0	51.56	164	174	R	ANAVQEYLVAR	G		alpha-R1.1375.1375.2.dta	Tistlia$3628549$3627914$-3
F060830	Alpha-R1a	0 % NaCl	312	618.851	2	1235.69	1235.69	0.218502	0	50.61	257	267	K	TASVINYLVTR	S		alpha-R1.1791.1791.2.dta	Tistlia$3137397$3136420$-1
F060830	Alpha-R1a	0 % NaCl	313	618.851	2	1235.69	1235.69	0.218502	0	62.39	257	267	K	TASVINYLVTR	S		alpha-R1.1788.1788.2.dta	Tistlia$3137397$3136420$-1
F060830	Alpha-R1a	0 % NaCl	314	619.846	2	1237.68	1237.68	-3.94528	0	47.58	56	67	R	LVGFGTFAVATR	A		alpha-R1.4261.4261.2.dta	Tistlia$2949531$2949836$3
F060830	Alpha-R1a	0 % NaCl	315	619.847	2	1237.68	1237.68	-1.68298	0	44.85	56	67	R	LVGFGTFAVATR	A		alpha-R1.2989.2989.2.dta	Tistlia$2949531$2949836$3
F060830	Alpha-R1a	0 % NaCl	316	619.847	2	1237.68	1237.68	-1.3598	0	49.75	56	67	R	LVGFGTFAVATR	A		alpha-R1.3109.3109.2.dta	Tistlia$2949531$2949836$3
F060830	Alpha-R1a	0 % NaCl	317	619.847	2	1237.68	1237.68	-1.19821	0	30.33	56	67	R	LVGFGTFAVATR	A		alpha-R1.4100.4100.2.dta	Tistlia$2949531$2949836$3
F060830	Alpha-R1a	0 % NaCl	318	619.847	2	1237.68	1237.68	-1.19821	0	36.23	56	67	R	LVGFGTFAVATR	A		alpha-R1.3402.3402.2.dta	Tistlia$2949531$2949836$3
F060830	Alpha-R1a	0 % NaCl	319	619.847	2	1237.68	1237.68	-1.19821	0	52.85	56	67	R	LVGFGTFAVATR	A		alpha-R1.3260.3260.2.dta	Tistlia$2949531$2949836$3
F060830	Alpha-R1a	0 % NaCl	320	619.848	2	1237.68	1237.68	-0.875023	0	48.15	56	67	R	LVGFGTFAVATR	A		alpha-R1.3631.3631.2.dta	Tistlia$2949531$2949836$3
F060830	Alpha-R1a	0 % NaCl	321	619.848	2	1237.68	1237.68	-0.71343	0	43.25	56	67	R	LVGFGTFAVATR	A		alpha-R1.3755.3755.2.dta	Tistlia$2949531$2949836$3
F060830	Alpha-R1a	0 % NaCl	322	619.848	2	1237.68	1237.68	-0.71343	0	46.16	56	67	R	LVGFGTFAVATR	A		alpha-R1.3096.3096.2.dta	Tistlia$2949531$2949836$3
F060830	Alpha-R1a	0 % NaCl	323	619.848	2	1237.68	1237.68	-0.551838	0	56.1	56	67	R	LVGFGTFAVATR	A		alpha-R1.3986.3986.2.dta	Tistlia$2949531$2949836$3
F060830	Alpha-R1a	0 % NaCl	324	619.848	2	1237.68	1237.68	-0.390246	0	38.97	56	67	R	LVGFGTFAVATR	A		alpha-R1.4257.4257.2.dta	Tistlia$2949531$2949836$3
F060830	Alpha-R1a	0 % NaCl	325	619.848	2	1237.68	1237.68	-0.390246	0	41.71	56	67	R	LVGFGTFAVATR	A		alpha-R1.3264.3264.2.dta	Tistlia$2949531$2949836$3
F060830	Alpha-R1a	0 % NaCl	326	619.848	2	1237.68	1237.68	-0.228653	0	92.17	56	67	R	LVGFGTFAVATR	A		alpha-R1.1907.1907.2.dta	Tistlia$2949531$2949836$3
F060830	Alpha-R1a	0 % NaCl	327	619.848	2	1237.68	1237.68	-0.228653	0	35.79	56	67	R	LVGFGTFAVATR	A		alpha-R1.3984.3984.2.dta	Tistlia$2949531$2949836$3
F060830	Alpha-R1a	0 % NaCl	328	619.848	2	1237.68	1237.68	-0.228653	0	46.87	56	67	R	LVGFGTFAVATR	A		alpha-R1.3872.3872.2.dta	Tistlia$2949531$2949836$3
F060830	Alpha-R1a	0 % NaCl	329	619.848	2	1237.68	1237.68	-0.228653	0	44.01	56	67	R	LVGFGTFAVATR	A		alpha-R1.3510.3510.2.dta	Tistlia$2949531$2949836$3
F060830	Alpha-R1a	0 % NaCl	330	619.848	2	1237.68	1237.68	-0.0670608	0	48.41	56	67	R	LVGFGTFAVATR	A		alpha-R1.4357.4357.2.dta	Tistlia$2949531$2949836$3
F060830	Alpha-R1a	0 % NaCl	331	619.848	2	1237.68	1237.68	0.0945316	0	82.85	56	67	R	LVGFGTFAVATR	A		alpha-R1.1911.1911.2.dta	Tistlia$2949531$2949836$3
F060830	Alpha-R1a	0 % NaCl	332	619.848	2	1237.68	1237.68	0.0945316	0	47.91	56	67	R	LVGFGTFAVATR	A		alpha-R1.3757.3757.2.dta	Tistlia$2949531$2949836$3
F060830	Alpha-R1a	0 % NaCl	333	619.848	2	1237.68	1237.68	0.0945316	0	37	56	67	R	LVGFGTFAVATR	A		alpha-R1.3507.3507.2.dta	Tistlia$2949531$2949836$3
F060830	Alpha-R1a	0 % NaCl	334	619.848	2	1237.68	1237.68	0.256124	0	40.25	56	67	R	LVGFGTFAVATR	A		alpha-R1.2113.2113.2.dta	Tistlia$2949531$2949836$3
F060830	Alpha-R1a	0 % NaCl	335	619.849	2	1237.68	1237.68	0.579309	0	51.45	56	67	R	LVGFGTFAVATR	A		alpha-R1.3391.3391.2.dta	Tistlia$2949531$2949836$3
F060830	Alpha-R1a	0 % NaCl	336	619.849	2	1237.68	1237.68	0.740901	0	19.86	56	67	R	LVGFGTFAVATR	A		alpha-R1.4524.4524.2.dta	Tistlia$2949531$2949836$3
F060830	Alpha-R1a	0 % NaCl	337	619.849	2	1237.68	1237.68	1.06409	0	49.83	56	67	R	LVGFGTFAVATR	A		alpha-R1.3636.3636.2.dta	Tistlia$2949531$2949836$3
F060830	Alpha-R1a	0 % NaCl	338	619.849	2	1237.68	1237.68	1.22568	0	55.57	56	67	R	LVGFGTFAVATR	A		alpha-R1.4103.4103.2.dta	Tistlia$2949531$2949836$3
F060830	Alpha-R1a	0 % NaCl	339	619.849	2	1237.68	1237.68	1.22568	0	51.56	56	67	R	LVGFGTFAVATR	A		alpha-R1.3874.3874.2.dta	Tistlia$2949531$2949836$3
F060830	Alpha-R1a	0 % NaCl	340	619.849	2	1237.68	1237.68	1.71046	0	40.85	56	67	R	LVGFGTFAVATR	A		alpha-R1.3398.3398.2.dta	Tistlia$2949531$2949836$3
F060830	Alpha-R1a	0 % NaCl	341	620.338	2	1238.66	1238.67	-3.42788	0	70.12	528	538	K	GAAFSLLEYLR	A		alpha-R1.2551.2551.2.dta	Tistlia$4579957$4576946$-3
F060830	Alpha-R1a	0 % NaCl	342	620.34	2	1238.67	1238.67	-0.682993	0	66.86	528	538	K	GAAFSLLEYLR	A		alpha-R1.2563.2563.2.dta	Tistlia$4579957$4576946$-3
F060830	Alpha-R1a	0 % NaCl	343	622.817	2	1243.62	1243.62	0.13911	0	62.74	140	150	K	NALQSWIEANV	-		alpha-R1.2776.2776.2.dta	Tistlia$1684626$1684177$-1
F060830	Alpha-R1a	0 % NaCl	344	622.818	2	1243.62	1243.62	0.943214	0	69.28	140	150	K	NALQSWIEANV	-		alpha-R1.2772.2772.2.dta	Tistlia$1684626$1684177$-1
F060830	Alpha-R1a	0 % NaCl	348	626.813	2	1251.61	1251.61	-1.02028	0	42.21	160	170	R	AYYGETLPNPK	L		alpha-R1.956.956.2.dta	Tistlia$2992012$2990669$-3
F060830	Alpha-R1a	0 % NaCl	349	626.814	2	1251.61	1251.61	-0.540902	0	47.49	160	170	R	AYYGETLPNPK	L		alpha-R1.959.959.2.dta	Tistlia$2992012$2990669$-3
F060830	Alpha-R1a	0 % NaCl	350	627.858	2	1253.7	1253.7	2.46949	0	39.11	228	241	K	LGADASIAVGPVGK	G		alpha-R1.1196.1196.2.dta	Tistlia$4337892$4338833$3
F060830	Alpha-R1a	0 % NaCl	351	627.858	2	1253.7	1253.7	2.94808	0	49.27	228	241	K	LGADASIAVGPVGK	G		alpha-R1.1199.1199.2.dta	Tistlia$4337892$4338833$3
F060830	Alpha-R1a	0 % NaCl	352	630.833	2	1259.65	1259.65	0.550152	0	24.48	710	721	K	AAAEEAGLPLYR	Y		alpha-R1.1329.1329.2.dta	Tistlia$2070980$2074021$2
F060830	Alpha-R1a	0 % NaCl	356	631.833	2	1261.65	1261.65	-0.118892	0	68.3	307	318	R	GISEETTTGVLR	L		alpha-R1.973.973.2.dta	Tistlia$2004928$2006715$1
F060830	Alpha-R1a	0 % NaCl	357	631.833	2	1261.65	1261.65	0.67372	0	71.95	307	318	R	GISEETTTGVLR	L		alpha-R1.975.975.2.dta	Tistlia$2004928$2006715$1
F060830	Alpha-R1a	0 % NaCl	358	633.84	2	1265.67	1265.67	0.545168	0	24.68	330	340	R	SYPSEAKPLFK	M		alpha-R1.849.849.2.dta	Tistlia$1341026$1342225$2
F060830	Alpha-R1a	0 % NaCl	359	633.841	2	1265.67	1265.67	0.703187	0	24.68	330	340	R	SYPSEAKPLFK	M		alpha-R1.853.853.2.dta	Tistlia$1341026$1342225$2
F060830	Alpha-R1a	0 % NaCl	363	637.332	2	1272.65	1272.65	0.354379	0	35.78	218	228	R	LAGQLDEMIQR	E		alpha-R1.1428.1428.2.dta	Tistlia$326677$328107$1
F060830	Alpha-R1a	0 % NaCl	364	637.333	2	1272.65	1272.65	0.825836	0	36.28	218	228	R	LAGQLDEMIQR	E		alpha-R1.1425.1425.2.dta	Tistlia$326677$328107$1
F060830	Alpha-R1a	0 % NaCl	365	425.238	3	1272.69	1272.69	0.209791	1	47.59	120	131	K	KLEEAGATVEVK	-		alpha-R1.515.515.3.dta	Tistlia$592300$591908$-3
F060830	Alpha-R1a	0 % NaCl	366	425.239	3	1272.69	1272.69	1.3884	1	47.29	120	131	K	KLEEAGATVEVK	-		alpha-R1.513.513.3.dta	Tistlia$592300$591908$-3
F060830	Alpha-R1a	0 % NaCl	367	638.827	2	1275.64	1275.64	-0.580885	0	34.74	378	389	K	GFMPQNISVAGR	G		alpha-R1.1436.1436.2.dta	Tistlia$5029124$5030368$2
F060830	Alpha-R1a	0 % NaCl	368	638.827	2	1275.64	1275.64	-0.424101	0	25.93	378	389	K	GFMPQNISVAGR	G		alpha-R1.1432.1432.2.dta	Tistlia$5029124$5030368$2
F060830	Alpha-R1a	0 % NaCl	369	638.848	2	1275.68	1275.68	-0.954783	0	57.12	565	576	R	SAFALIEDLAAR	-		alpha-R1.2471.2471.2.dta	Tistlia$1501418$1499691$-2
F060830	Alpha-R1a	0 % NaCl	370	638.849	2	1275.68	1275.68	0.613005	0	63.87	565	576	R	SAFALIEDLAAR	-		alpha-R1.2474.2474.2.dta	Tistlia$1501418$1499691$-2
F060830	Alpha-R1a	0 % NaCl	373	426.589	3	1276.74	1276.74	0.390055	1	26.8	62	72	R	GMINKIPHLVR	V		alpha-R1.976.976.3.dta	Tistlia$251642$251415$-2
F060830	Alpha-R1a	0 % NaCl	374	426.589	3	1276.74	1276.74	0.625028	1	29.73	62	72	R	GMINKIPHLVR	V		alpha-R1.980.980.3.dta	Tistlia$251642$251415$-2
F060830	Alpha-R1a	0 % NaCl	375	639.816	2	1277.62	1277.62	0.277078	0	58.73	103	114	K	ESDIMGILEGSK	S		alpha-R1.2044.2044.2.dta	Tistlia$1617279$1617638$3
F060830	Alpha-R1a	0 % NaCl	376	639.816	2	1277.62	1277.62	0.590161	0	53.43	103	114	K	ESDIMGILEGSK	S		alpha-R1.2039.2039.2.dta	Tistlia$1617279$1617638$3
F060830	Alpha-R1a	0 % NaCl	378	642.302	2	1282.59	1282.59	2.26028	0	60.07	153	164	R	SLFDGCVAESAK	V		alpha-R1.1305.1305.2.dta	Tistlia$945544$944957$-3
F060830	Alpha-R1a	0 % NaCl	379	642.302	2	1282.59	1282.59	2.26028	0	63.51	153	164	R	SLFDGCVAESAK	V		alpha-R1.1309.1309.2.dta	Tistlia$945544$944957$-3
F060830	Alpha-R1a	0 % NaCl	384	643.359	2	1284.7	1284.7	0.38686	1	46.54	290	300	R	KVIDDEVQALR	K		alpha-R1.885.885.2.dta	Tistlia$2703521$2702502$-2
F060830	Alpha-R1a	0 % NaCl	385	643.36	2	1284.7	1284.7	0.542538	1	46.17	290	300	R	KVIDDEVQALR	K		alpha-R1.887.887.2.dta	Tistlia$2703521$2702502$-2
F060830	Alpha-R1a	0 % NaCl	386	429.243	3	1284.71	1284.7	2.19584	1	27.02	290	300	R	KVIDDEVQALR	K		alpha-R1.888.888.3.dta	Tistlia$2703521$2702502$-2
F060830	Alpha-R1a	0 % NaCl	389	646.825	2	1291.64	1291.63	0.572918	0	35.09	378	389	K	GFMPQNISVAGR	G	Oxidation (M) [3]	alpha-R1.1129.1129.2.dta	Tistlia$5029124$5030368$2
F060830	Alpha-R1a	0 % NaCl	390	646.825	2	1291.64	1291.63	1.34713	0	46.52	378	389	K	GFMPQNISVAGR	G	Oxidation (M) [3]	alpha-R1.1125.1125.2.dta	Tistlia$5029124$5030368$2
F060830	Alpha-R1a	0 % NaCl	392	648.91	2	1295.81	1295.81	0.00463032	0	15.18	380	391	K	EIVVPILVVTSK	N		alpha-R1.2273.2273.2.dta	Tistlia$2581028$2582257$2
F060830	Alpha-R1a	0 % NaCl	393	648.911	2	1295.81	1295.81	0.467662	0	21.56	380	391	K	EIVVPILVVTSK	N		alpha-R1.2275.2275.2.dta	Tistlia$2581028$2582257$2
F060830	Alpha-R1a	0 % NaCl	394	433.586	3	1297.74	1297.74	1.53344	1	35.7	130	141	R	AVEAVVADLQKR	S		alpha-R1.1020.1020.3.dta	Tistlia$1617656$1619389$2
F060830	Alpha-R1a	0 % NaCl	395	433.587	3	1297.74	1297.74	1.76461	1	30.84	130	141	R	AVEAVVADLQKR	S		alpha-R1.1016.1016.3.dta	Tistlia$1617656$1619389$2
F060830	Alpha-R1a	0 % NaCl	396	649.876	2	1297.74	1297.74	1.90023	1	50.99	130	141	R	AVEAVVADLQKR	S		alpha-R1.1028.1028.2.dta	Tistlia$1617656$1619389$2
F060830	Alpha-R1a	0 % NaCl	397	650.386	2	1298.76	1298.76	0.974009	0	64.05	112	123	R	LVDLTLLSQAAR	D		alpha-R1.2051.2051.2.dta	Tistlia$2703521$2702502$-2
F060830	Alpha-R1a	0 % NaCl	398	650.386	2	1298.76	1298.76	1.282	0	43.22	112	123	R	LVDLTLLSQAAR	D		alpha-R1.2047.2047.2.dta	Tistlia$2703521$2702502$-2
F060830	Alpha-R1a	0 % NaCl	399	651.39	2	1300.77	1300.76	0.63578	0	38.54	67	77	K	LILPYLDVDLK	Y		alpha-R1.2558.2558.2.dta	Tistlia$3706576$3707898$1
F060830	Alpha-R1a	0 % NaCl	401	651.832	2	1301.65	1301.65	2.12193	0	80	135	146	K	ELVAEAETDAVR	R		alpha-R1.1039.1039.2.dta	Tistlia$2703521$2702502$-2
F060830	Alpha-R1a	0 % NaCl	402	651.832	2	1301.65	1301.65	2.12193	0	79.6	135	146	K	ELVAEAETDAVR	R		alpha-R1.1037.1037.2.dta	Tistlia$2703521$2702502$-2
F060830	Alpha-R1a	0 % NaCl	405	434.91	3	1301.71	1301.71	-1.46807	1	28.79	44	55	R	NVVLDKSFGAPR	I		alpha-R1.933.933.3.dta	Tistlia$1617656$1619389$2
F060830	Alpha-R1a	0 % NaCl	406	434.91	3	1301.71	1301.71	-1.2376	1	32.47	44	55	R	NVVLDKSFGAPR	I		alpha-R1.937.937.3.dta	Tistlia$1617656$1619389$2
F060830	Alpha-R1a	0 % NaCl	407	651.861	2	1301.71	1301.71	-1.17922	1	55.3	44	55	R	NVVLDKSFGAPR	I		alpha-R1.949.949.2.dta	Tistlia$1617656$1619389$2
F060830	Alpha-R1a	0 % NaCl	410	651.862	2	1301.71	1301.71	-0.410998	1	60.47	44	55	R	NVVLDKSFGAPR	I		alpha-R1.944.944.2.dta	Tistlia$1617656$1619389$2
F060830	Alpha-R1a	0 % NaCl	411	654.315	2	1306.62	1306.62	0.388025	0	42.48	41	52	K	SVEDFAGIADQR	Q		alpha-R1.1413.1413.2.dta	Tistlia$3493567$3494208$1
F060830	Alpha-R1a	0 % NaCl	412	654.315	2	1306.62	1306.62	0.541093	0	50.44	41	52	K	SVEDFAGIADQR	Q		alpha-R1.1416.1416.2.dta	Tistlia$3493567$3494208$1
F060830	Alpha-R1a	0 % NaCl	413	654.805	2	1307.6	1307.59	2.32794	0	60.34	125	136	R	LAGEFMDAANNR	G		alpha-R1.1120.1120.2.dta	Tistlia$3003423$3002941$-1
F060830	Alpha-R1a	0 % NaCl	414	654.805	2	1307.6	1307.59	2.32794	0	67.28	125	136	R	LAGEFMDAANNR	G		alpha-R1.1117.1117.2.dta	Tistlia$3003423$3002941$-1
F060830	Alpha-R1a	0 % NaCl	415	655.348	2	1308.68	1308.68	-1.2226	0	46.93	27	39	K	GGTQLNFGAFGLK	A		alpha-R1.2015.2015.2.dta	Tistlia$256063$255635$-3
F060830	Alpha-R1a	0 % NaCl	416	655.348	2	1308.68	1308.68	-1.06978	0	43.82	27	39	K	GGTQLNFGAFGLK	A		alpha-R1.2011.2011.2.dta	Tistlia$256063$255635$-3
F060830	Alpha-R1a	0 % NaCl	417	657.844	2	1313.67	1313.67	0.969039	0	70.34	41	51	K	HIYAQLIDDAR	G		alpha-R1.1089.1089.2.dta	Tistlia$252608$252237$-2
F060830	Alpha-R1a	0 % NaCl	418	657.845	2	1313.68	1313.67	1.73026	0	70.56	41	51	K	HIYAQLIDDAR	G		alpha-R1.1092.1092.2.dta	Tistlia$252608$252237$-2
F060830	Alpha-R1a	0 % NaCl	419	657.867	2	1313.72	1313.72	0.908109	1	44.38	65	76	R	NEKGELVALDVK	A		alpha-R1.996.996.2.dta	Tistlia$1617279$1617638$3
F060830	Alpha-R1a	0 % NaCl	420	657.867	2	1313.72	1313.72	1.06035	1	53.49	65	76	R	NEKGELVALDVK	A		alpha-R1.1009.1009.2.dta	Tistlia$1617279$1617638$3
F060830	Alpha-R1a	0 % NaCl	421	438.914	3	1313.72	1313.72	1.07862	1	41.24	65	76	R	NEKGELVALDVK	A		alpha-R1.1011.1011.3.dta	Tistlia$1617279$1617638$3
F060830	Alpha-R1a	0 % NaCl	422	438.914	3	1313.72	1313.72	1.07862	1	33.58	65	76	R	NEKGELVALDVK	A		alpha-R1.1005.1005.3.dta	Tistlia$1617279$1617638$3
F060830	Alpha-R1a	0 % NaCl	423	658.336	2	1314.66	1314.66	0.329364	0	37.67	49	60	R	DTQHAGDLFALK	E		alpha-R1.1393.1393.2.dta	Tistlia$2992012$2990669$-3
F060830	Alpha-R1a	0 % NaCl	425	439.255	3	1314.74	1314.74	0.664009	0	23.49	384	395	R	LIEGHPNVLAPR	K		alpha-R1.800.800.3.dta	Tistlia$4701527$4699977$-2
F060830	Alpha-R1a	0 % NaCl	428	440.561	3	1318.66	1318.66	-0.892571	1	34.86	129	139	K	QADVVREAFER	A		alpha-R1.939.939.3.dta	Tistlia$594310$594876$1
F060830	Alpha-R1a	0 % NaCl	429	660.338	2	1318.66	1318.66	-0.683268	1	23.19	129	139	K	QADVVREAFER	A		alpha-R1.940.940.2.dta	Tistlia$594310$594876$1
F060830	Alpha-R1a	0 % NaCl	430	440.561	3	1318.66	1318.66	-0.665068	1	35.66	129	139	K	QADVVREAFER	A		alpha-R1.935.935.3.dta	Tistlia$594310$594876$1
F060830	Alpha-R1a	0 % NaCl	434	440.902	3	1319.68	1319.68	-0.0704714	1	26.51	151	161	K	VSYEVVTDPRR	G		alpha-R1.765.765.3.dta	Tistlia$1811311$1810796$-3
F060830	Alpha-R1a	0 % NaCl	436	661.826	2	1321.64	1321.64	0.192943	0	78.74	155	166	R	SIVDMAVETMAR	L		alpha-R1.2128.2128.2.dta	Tistlia$4992589$4991666$-3
F060830	Alpha-R1a	0 % NaCl	437	661.826	2	1321.64	1321.64	0.646925	0	84.37	155	166	R	SIVDMAVETMAR	L		alpha-R1.2131.2131.2.dta	Tistlia$4992589$4991666$-3
F060830	Alpha-R1a	0 % NaCl	438	661.859	2	1321.7	1321.7	-0.279942	0	75.56	471	482	R	APSLGGLIEFYR	S		alpha-R1.2288.2288.2.dta	Tistlia$2804059$2805855$1
F060830	Alpha-R1a	0 % NaCl	439	661.859	2	1321.7	1321.7	0.174018	0	75.54	471	482	R	APSLGGLIEFYR	S		alpha-R1.2291.2291.2.dta	Tistlia$2804059$2805855$1
F060830	Alpha-R1a	0 % NaCl	440	663.846	2	1325.68	1325.68	0.323608	0	33.08	227	237	K	YSIGQPFVYPR	N		alpha-R1.1720.1720.2.dta	Tistlia$2223270$2224703$3
F060830	Alpha-R1a	0 % NaCl	441	663.846	2	1325.68	1325.68	0.625341	0	41.9	227	237	K	YSIGQPFVYPR	N		alpha-R1.1715.1715.2.dta	Tistlia$2223270$2224703$3
F060830	Alpha-R1a	0 % NaCl	447	670.343	2	1338.67	1338.67	0.0455676	0	26.35	51	63	K	AGLPDPNMNAALR	S		alpha-R1.1369.1369.2.dta	Tistlia$3343717$3342932$-3
F060830	Alpha-R1a	0 % NaCl	449	671.354	2	1340.69	1340.69	0.319984	0	73.61	62	75	K	VQTQTGIAGATPTP	-		alpha-R1.1081.1081.2.dta	Tistlia$1981822$1982046$1
F060830	Alpha-R1a	0 % NaCl	450	671.355	2	1340.69	1340.69	0.91669	0	71.58	62	75	K	VQTQTGIAGATPTP	-		alpha-R1.1084.1084.2.dta	Tistlia$1981822$1982046$1
F060830	Alpha-R1a	0 % NaCl	451	671.378	2	1340.74	1340.74	-0.569088	0	74.04	907	921	R	TAAEGLVGIAVAGGR	G		alpha-R1.1596.1596.2.dta	Tistlia$5369121$5365822$-1
F060830	Alpha-R1a	0 % NaCl	452	671.378	2	1340.74	1340.74	0.0275967	0	74.4	907	921	R	TAAEGLVGIAVAGGR	G		alpha-R1.1599.1599.2.dta	Tistlia$5369121$5365822$-1
F060830	Alpha-R1a	0 % NaCl	453	672.854	2	1343.69	1343.69	-0.450252	0	50.85	176	188	R	VGNEGVITVEEAK	S		alpha-R1.929.929.2.dta	Tistlia$1617656$1619389$2
F060830	Alpha-R1a	0 % NaCl	454	672.854	2	1343.69	1343.69	-0.152565	0	51.5	176	188	R	VGNEGVITVEEAK	S		alpha-R1.932.932.2.dta	Tistlia$1617656$1619389$2
F060830	Alpha-R1a	0 % NaCl	459	673.838	2	1345.66	1345.66	-0.705972	0	46.9	172	183	K	TANEAFAPIQER	V		alpha-R1.1051.1051.2.dta	Tistlia$945544$944957$-3
F060830	Alpha-R1a	0 % NaCl	460	673.839	2	1345.66	1345.66	0.334408	0	48.67	172	183	K	TANEAFAPIQER	V		alpha-R1.1055.1055.2.dta	Tistlia$945544$944957$-3
F060830	Alpha-R1a	0 % NaCl	461	674.323	2	1346.63	1346.63	0.13738	0	54.57	109	122	K	QGAGLSVDGMMGPK	T		alpha-R1.1343.1343.2.dta	Tistlia$1957583$1958044$2
F060830	Alpha-R1a	0 % NaCl	462	674.324	2	1346.63	1346.63	0.731454	0	73.8	109	122	K	QGAGLSVDGMMGPK	T		alpha-R1.1348.1348.2.dta	Tistlia$1957583$1958044$2
F060830	Alpha-R1a	0 % NaCl	469	675.898	2	1349.78	1349.78	2.31445	0	49.95	184	197	K	VAGVLQAPAGQLAR	V		alpha-R1.1220.1220.2.dta	Tistlia$592969$592343$-3
F060830	Alpha-R1a	0 % NaCl	470	675.898	2	1349.78	1349.78	3.20349	0	38.96	184	197	K	VAGVLQAPAGQLAR	V		alpha-R1.1224.1224.2.dta	Tistlia$592969$592343$-3
F060830	Alpha-R1a	0 % NaCl	471	451.59	3	1351.75	1351.75	0.762717	1	49.27	851	863	K	KLDAAGLTDHLAK	L		alpha-R1.857.857.3.dta	Tistlia$2070980$2074021$2
F060830	Alpha-R1a	0 % NaCl	472	451.59	3	1351.75	1351.75	0.984652	1	57.41	851	863	K	KLDAAGLTDHLAK	L		alpha-R1.852.852.3.dta	Tistlia$2070980$2074021$2
F060830	Alpha-R1a	0 % NaCl	473	677.833	2	1353.65	1353.65	-0.161046	0	50.32	390	403	R	GEADPAVPTADGVR	E		alpha-R1.788.788.2.dta	Tistlia$5029124$5030368$2
F060830	Alpha-R1a	0 % NaCl	474	677.834	2	1353.65	1353.65	0.134451	0	44.12	390	403	R	GEADPAVPTADGVR	E		alpha-R1.792.792.2.dta	Tistlia$5029124$5030368$2
F060830	Alpha-R1a	0 % NaCl	475	677.9	2	1353.79	1353.79	-0.513375	0	84.79	182	194	K	IASGDLTNIPLIK	Y		alpha-R1.1861.1861.2.dta	Tistlia$1341026$1342225$2
F060830	Alpha-R1a	0 % NaCl	476	677.901	2	1353.79	1353.79	0.225294	0	78.86	182	194	K	IASGDLTNIPLIK	Y		alpha-R1.1869.1869.2.dta	Tistlia$1341026$1342225$2
F060830	Alpha-R1a	0 % NaCl	486	682.321	2	1362.63	1362.63	-0.245115	0	19.07	109	122	K	QGAGLSVDGMMGPK	T	Oxidation (M) [11]	alpha-R1.899.899.2.dta	Tistlia$1957583$1958044$2
F060830	Alpha-R1a	0 % NaCl	487	682.321	2	1362.63	1362.63	0.0484358	0	38.77	109	122	K	QGAGLSVDGMMGPK	T	Oxidation (M) [10]	alpha-R1.897.897.2.dta	Tistlia$1957583$1958044$2
F060830	Alpha-R1a	0 % NaCl	492	457.589	3	1369.75	1369.75	0.147473	0	23.22	124	136	K	LDTAKPVDAEALK	A		alpha-R1.737.737.3.dta	Tistlia$251452$250850$-3
F060830	Alpha-R1a	0 % NaCl	493	457.589	3	1369.75	1369.75	0.147473	0	24.33	124	136	K	LDTAKPVDAEALK	A		alpha-R1.740.740.3.dta	Tistlia$251452$250850$-3
F060830	Alpha-R1a	0 % NaCl	496	687.355	2	1372.7	1372.69	0.565311	0	69.09	35	49	R	DVAEAVTGGGATIGR	G		alpha-R1.1177.1177.2.dta	Tistlia$5653722$5654147$3
F060830	Alpha-R1a	0 % NaCl	497	687.355	2	1372.7	1372.69	0.71101	0	68.49	35	49	R	DVAEAVTGGGATIGR	G		alpha-R1.1172.1172.2.dta	Tistlia$5653722$5654147$3
F060830	Alpha-R1a	0 % NaCl	500	687.875	2	1373.73	1373.73	2.99695	0	52.87	85	97	R	VGGATYQVPVEVR	S		alpha-R1.1207.1207.2.dta	Tistlia$3003423$3002941$-1
F060830	Alpha-R1a	0 % NaCl	501	687.875	2	1373.74	1373.73	3.57931	0	41.06	85	97	R	VGGATYQVPVEVR	S		alpha-R1.1203.1203.2.dta	Tistlia$3003423$3002941$-1
F060830	Alpha-R1a	0 % NaCl	504	689.345	2	1376.68	1376.68	-0.140919	0	67.3	130	142	R	AANVGGEILCQVF	-		alpha-R1.2577.2577.2.dta	Tistlia$253573$253148$-3
F060830	Alpha-R1a	0 % NaCl	505	689.345	2	1376.68	1376.68	0.00435832	0	56.13	130	142	R	AANVGGEILCQVF	-		alpha-R1.2573.2573.2.dta	Tistlia$253573$253148$-3
F060830	Alpha-R1a	0 % NaCl	508	689.864	2	1377.71	1377.71	-0.247511	0	74.72	205	216	R	IQTSDVLEAQFK	A		alpha-R1.1517.1517.2.dta	Tistlia$1036853$1035453$-2
F060830	Alpha-R1a	0 % NaCl	509	689.865	2	1377.71	1377.71	0.478329	0	67.26	205	216	R	IQTSDVLEAQFK	A		alpha-R1.1520.1520.2.dta	Tistlia$1036853$1035453$-2
F060830	Alpha-R1a	0 % NaCl	510	689.878	2	1377.74	1377.74	0.971881	0	38.88	88	100	R	FGFAALVVVGDQR	G		alpha-R1.2281.2281.2.dta	Tistlia$252355$251654$-3
F060830	Alpha-R1a	0 % NaCl	511	460.257	3	1377.75	1377.75	-0.191617	1	22.61	984	996	K	SIEEIVKAAYAGK	N		alpha-R1.1632.1632.3.dta	Tistlia$5634931$5631536$-3
F060830	Alpha-R1a	0 % NaCl	513	689.883	2	1377.75	1377.75	0.661949	1	55.09	984	996	K	SIEEIVKAAYAGK	N		alpha-R1.1621.1621.2.dta	Tistlia$5634931$5631536$-3
F060830	Alpha-R1a	0 % NaCl	514	689.883	2	1377.75	1377.75	0.661949	1	65.06	984	996	K	SIEEIVKAAYAGK	N		alpha-R1.1617.1617.2.dta	Tistlia$5634931$5631536$-3
F060830	Alpha-R1a	0 % NaCl	515	690.342	2	1378.67	1378.67	2.12307	0	29.06	185	196	K	SVGTQNPYNMIR	A		alpha-R1.1193.1193.2.dta	Tistlia$252355$251654$-3
F060830	Alpha-R1a	0 % NaCl	516	690.342	2	1378.67	1378.67	2.55827	0	33.32	185	196	K	SVGTQNPYNMIR	A		alpha-R1.1197.1197.2.dta	Tistlia$252355$251654$-3
F060830	Alpha-R1a	0 % NaCl	517	461.945	3	1382.81	1382.81	-0.316022	1	20.52	184	196	R	VQVTVEKITKPAA	-		alpha-R1.759.759.3.dta	Tistlia$945544$944957$-3
F060830	Alpha-R1a	0 % NaCl	518	692.414	2	1382.81	1382.81	-0.044113	1	22.28	184	196	R	VQVTVEKITKPAA	-		alpha-R1.768.768.2.dta	Tistlia$945544$944957$-3
F060830	Alpha-R1a	0 % NaCl	519	461.945	3	1382.81	1382.81	0.117876	1	21.68	184	196	R	VQVTVEKITKPAA	-		alpha-R1.755.755.3.dta	Tistlia$945544$944957$-3
F060830	Alpha-R1a	0 % NaCl	520	692.414	2	1382.81	1382.81	0.389785	1	25.48	184	196	R	VQVTVEKITKPAA	-		alpha-R1.773.773.2.dta	Tistlia$945544$944957$-3
F060830	Alpha-R1a	0 % NaCl	521	462.237	3	1383.69	1383.69	-0.019513	0	22.8	16	27	K	NPETQVLHAGYR	A		alpha-R1.733.733.3.dta	Tistlia$2992012$2990669$-3
F060830	Alpha-R1a	0 % NaCl	522	692.852	2	1383.69	1383.69	0.107683	0	36.62	16	27	K	NPETQVLHAGYR	A		alpha-R1.745.745.2.dta	Tistlia$2992012$2990669$-3
F060830	Alpha-R1a	0 % NaCl	523	462.237	3	1383.69	1383.69	0.197299	0	24.8	16	27	K	NPETQVLHAGYR	A		alpha-R1.736.736.3.dta	Tistlia$2992012$2990669$-3
F060830	Alpha-R1a	0 % NaCl	524	692.881	2	1383.75	1383.75	0.18356	0	76.77	77	89	K	ASVENLNLIQAGR	G		alpha-R1.1385.1385.2.dta	Tistlia$3137397$3136420$-1
F060830	Alpha-R1a	0 % NaCl	525	692.881	2	1383.75	1383.75	0.47263	0	68.7	77	89	K	ASVENLNLIQAGR	G		alpha-R1.1381.1381.2.dta	Tistlia$3137397$3136420$-1
F060830	Alpha-R1a	0 % NaCl	528	463.925	3	1388.75	1388.75	0.547974	1	33.29	163	174	R	RANAVQEYLVAR	G		alpha-R1.993.993.3.dta	Tistlia$3628549$3627914$-3
F060830	Alpha-R1a	0 % NaCl	529	695.384	2	1388.75	1388.75	0.602699	1	45.12	163	174	R	RANAVQEYLVAR	G		alpha-R1.983.983.2.dta	Tistlia$3628549$3627914$-3
F060830	Alpha-R1a	0 % NaCl	530	695.384	2	1388.75	1388.75	0.746713	1	34.75	163	174	R	RANAVQEYLVAR	G		alpha-R1.979.979.2.dta	Tistlia$3628549$3627914$-3
F060830	Alpha-R1a	0 % NaCl	532	695.925	2	1389.83	1389.83	0.357597	0	29.06	147	160	K	AALGRPPEAVLAIL	-		alpha-R1.2356.2356.2.dta	Tistlia$896619$896140$-1
F060830	Alpha-R1a	0 % NaCl	533	695.925	2	1389.84	1389.83	0.645401	0	21.82	147	160	K	AALGRPPEAVLAIL	-		alpha-R1.2349.2349.2.dta	Tistlia$896619$896140$-1
F060830	Alpha-R1a	0 % NaCl	536	698.293	2	1394.57	1394.57	-1.00748	0	72	78	89	R	YSSGNSAFDEYR	A		alpha-R1.952.952.2.dta	Tistlia$1585452$1587674$3
F060830	Alpha-R1a	0 % NaCl	537	698.293	2	1394.57	1394.57	-1.00748	0	58.22	78	89	R	YSSGNSAFDEYR	A		alpha-R1.957.957.2.dta	Tistlia$1585452$1587674$3
F060830	Alpha-R1a	0 % NaCl	538	698.93	2	1395.84	1395.84	-0.198446	0	66.04	695	709	R	LGANALLGVSLAVAK	A		alpha-R1.2129.2129.2.dta	Tistlia$2070980$2074021$2
F060830	Alpha-R1a	0 % NaCl	539	698.93	2	1395.84	1395.84	-0.0551637	0	49.73	695	709	R	LGANALLGVSLAVAK	A		alpha-R1.2124.2124.2.dta	Tistlia$2070980$2074021$2
F060830	Alpha-R1a	0 % NaCl	541	699.903	2	1397.79	1397.79	0.148806	0	56.25	172	185	K	EFPILGPASIVGAK	A		alpha-R1.2212.2212.2.dta	Tistlia$5330593$5329736$-3
F060830	Alpha-R1a	0 % NaCl	542	699.904	2	1397.79	1397.79	0.86422	0	40.29	172	185	K	EFPILGPASIVGAK	A		alpha-R1.2204.2204.2.dta	Tistlia$5330593$5329736$-3
F060830	Alpha-R1a	0 % NaCl	543	467.936	3	1400.79	1400.79	-1.13365	2	30.86	119	131	K	KKLEEAGATVEVK	-		alpha-R1.437.437.3.dta	Tistlia$592300$591908$-3
F060830	Alpha-R1a	0 % NaCl	544	467.936	3	1400.79	1400.79	-0.491152	2	47.59	119	131	K	KKLEEAGATVEVK	-		alpha-R1.440.440.3.dta	Tistlia$592300$591908$-3
F060830	Alpha-R1a	0 % NaCl	545	468.238	3	1401.69	1401.69	-0.0706289	1	27.28	109	119	R	IFFDFDKSDIR	A		alpha-R1.1775.1775.3.dta	Tistlia$3628549$3627914$-3
F060830	Alpha-R1a	0 % NaCl	547	701.854	2	1401.69	1401.69	-0.0164087	1	47.87	109	119	R	IFFDFDKSDIR	A		alpha-R1.1779.1779.2.dta	Tistlia$3628549$3627914$-3
F060830	Alpha-R1a	0 % NaCl	548	701.854	2	1401.69	1401.69	0.411645	1	38.9	109	119	R	IFFDFDKSDIR	A		alpha-R1.1784.1784.2.dta	Tistlia$3628549$3627914$-3
F060830	Alpha-R1a	0 % NaCl	549	468.937	3	1403.79	1403.79	-0.364015	1	25.43	234	245	R	TFSIIKPDATRR	N		alpha-R1.756.756.3.dta	Tistlia$297421$298524$1
F060830	Alpha-R1a	0 % NaCl	552	468.937	3	1403.79	1403.79	0.490815	1	34.65	234	245	R	TFSIIKPDATRR	N		alpha-R1.752.752.3.dta	Tistlia$297421$298524$1
F060830	Alpha-R1a	0 % NaCl	555	470.936	3	1409.79	1409.79	-1.14131	2	19.13	184	195	R	HILLKDKESAEK	I		alpha-R1.421.421.3.dta	Tistlia$2703521$2702502$-2
F060830	Alpha-R1a	0 % NaCl	563	707.31	2	1412.61	1412.61	-0.341213	0	63.34	152	164	R	HQAELEAAGETEE	-		alpha-R1.575.575.2.dta	Tistlia$246586$246095$-3
F060830	Alpha-R1a	0 % NaCl	564	707.31	2	1412.61	1412.61	0.225116	0	57.68	152	164	R	HQAELEAAGETEE	-		alpha-R1.579.579.2.dta	Tistlia$246586$246095$-3
F060830	Alpha-R1a	0 % NaCl	565	707.385	2	1412.75	1412.75	2.53406	0	78.31	356	368	K	IIEEQDLVANAAK	Q		alpha-R1.1233.1233.2.dta	Tistlia$326677$328107$1
F060830	Alpha-R1a	0 % NaCl	566	707.385	2	1412.75	1412.75	2.67563	0	86.56	356	368	K	IIEEQDLVANAAK	Q		alpha-R1.1227.1227.2.dta	Tistlia$326677$328107$1
F060830	Alpha-R1a	0 % NaCl	567	471.94	3	1412.8	1412.8	-0.802662	2	36.06	290	301	R	KVIDDEVQALRK	T		alpha-R1.668.668.3.dta	Tistlia$2703521$2702502$-2
F060830	Alpha-R1a	0 % NaCl	568	471.94	3	1412.8	1412.8	0.0467158	2	42.63	290	301	R	KVIDDEVQALRK	T		alpha-R1.664.664.3.dta	Tistlia$2703521$2702502$-2
F060830	Alpha-R1a	0 % NaCl	570	708.896	2	1415.78	1415.78	-0.0028253	0	41.99	358	370	K	TSGEAVPINFLLR	D		alpha-R1.2203.2203.2.dta	Tistlia$5068319$5069590$2
F060830	Alpha-R1a	0 % NaCl	571	708.896	2	1415.78	1415.78	0.279705	0	46.94	358	370	K	TSGEAVPINFLLR	D		alpha-R1.2207.2207.2.dta	Tistlia$5068319$5069590$2
F060830	Alpha-R1a	0 % NaCl	575	710.353	2	1418.69	1418.69	1.23988	0	76.02	971	983	K	TNELTQGTELEGK	S		alpha-R1.863.863.2.dta	Tistlia$5634931$5631536$-3
F060830	Alpha-R1a	0 % NaCl	576	710.353	2	1418.69	1418.69	1.6628	0	79.17	971	983	K	TNELTQGTELEGK	S		alpha-R1.867.867.2.dta	Tistlia$5634931$5631536$-3
F060830	Alpha-R1a	0 % NaCl	577	710.386	2	1418.76	1418.76	0.620262	1	57.25	294	305	K	ALLAEFELPFRN	-		alpha-R1.2496.2496.2.dta	Tistlia$254802$253888$-1
F060830	Alpha-R1a	0 % NaCl	578	710.386	2	1418.76	1418.76	1.04317	1	49.37	294	305	K	ALLAEFELPFRN	-		alpha-R1.2493.2493.2.dta	Tistlia$254802$253888$-1
F060830	Alpha-R1a	0 % NaCl	583	475.285	3	1422.83	1422.83	-0.242474	1	19.41	210	221	R	QGLVWVPLKLDR	A		alpha-R1.1947.1947.3.dta	Tistlia$1880999$1880124$-2
F060830	Alpha-R1a	0 % NaCl	584	712.425	2	1422.83	1422.83	-0.0484947	1	27.78	210	221	R	QGLVWVPLKLDR	A		alpha-R1.1952.1952.2.dta	Tistlia$1880999$1880124$-2
F060830	Alpha-R1a	0 % NaCl	585	475.286	3	1422.83	1422.83	-0.031627	1	18.89	210	221	R	QGLVWVPLKLDR	A		alpha-R1.1943.1943.3.dta	Tistlia$1880999$1880124$-2
F060830	Alpha-R1a	0 % NaCl	586	712.425	2	1422.84	1422.83	0.794892	1	23.39	210	221	R	QGLVWVPLKLDR	A		alpha-R1.1948.1948.2.dta	Tistlia$1880999$1880124$-2
F060830	Alpha-R1a	0 % NaCl	587	476.953	3	1427.84	1427.84	-0.503558	0	67.29	171	184	K	LTVFPIAEVAAIGK	A		alpha-R1.2443.2443.3.dta	Tistlia$2992012$2990669$-3
F060830	Alpha-R1a	0 % NaCl	588	476.953	3	1427.84	1427.84	-0.29345	0	71.38	171	184	K	LTVFPIAEVAAIGK	A		alpha-R1.2438.2438.3.dta	Tistlia$2992012$2990669$-3
F060830	Alpha-R1a	0 % NaCl	589	714.927	2	1427.84	1427.84	0.74028	0	63.72	171	184	K	LTVFPIAEVAAIGK	A		alpha-R1.2425.2425.2.dta	Tistlia$2992012$2990669$-3
F060830	Alpha-R1a	0 % NaCl	590	714.928	2	1427.84	1427.84	1.72078	0	100.47	171	184	K	LTVFPIAEVAAIGK	A		alpha-R1.2429.2429.2.dta	Tistlia$2992012$2990669$-3
F060830	Alpha-R1a	0 % NaCl	591	715.401	2	1428.79	1428.79	0.59911	0	36.76	232	244	R	DPSAPLYLAELLK	Q		alpha-R1.2779.2779.2.dta	Tistlia$3782003$3780351$-2
F060830	Alpha-R1a	0 % NaCl	592	715.401	2	1428.79	1428.79	1.299	0	37.47	232	244	R	DPSAPLYLAELLK	Q		alpha-R1.2747.2747.2.dta	Tistlia$3782003$3780351$-2
F060830	Alpha-R1a	0 % NaCl	593	477.6	3	1429.78	1429.78	-0.253186	1	24.76	69	83	K	LKTGADIAAASEVGK	L		alpha-R1.721.721.3.dta	Tistlia$252608$252237$-2
F060830	Alpha-R1a	0 % NaCl	594	480.226	3	1437.66	1437.66	-0.432649	1	21.36	1036	1048	K	SFGGYDGFADKFK	A		alpha-R1.1472.1472.3.dta	Tistlia$5634931$5631536$-3
F060830	Alpha-R1a	0 % NaCl	596	719.836	2	1437.66	1437.66	0.107119	1	47.64	1036	1048	K	SFGGYDGFADKFK	A		alpha-R1.1469.1469.2.dta	Tistlia$5634931$5631536$-3
F060830	Alpha-R1a	0 % NaCl	597	719.836	2	1437.66	1437.66	0.246234	1	48.85	1036	1048	K	SFGGYDGFADKFK	A		alpha-R1.1471.1471.2.dta	Tistlia$5634931$5631536$-3
F060830	Alpha-R1a	0 % NaCl	609	726.38	2	1450.75	1450.75	0.570052	0	49.21	411	423	K	LGYQDAGSWTLLK	S		alpha-R1.2035.2035.2.dta	Tistlia$2804059$2805855$1
F060830	Alpha-R1a	0 % NaCl	610	726.381	2	1450.75	1450.75	1.94865	0	49.64	411	423	K	LGYQDAGSWTLLK	S		alpha-R1.2031.2031.2.dta	Tistlia$2804059$2805855$1
F060830	Alpha-R1a	0 % NaCl	614	728.889	2	1455.76	1455.76	0.535802	0	44.27	106	119	K	AAFPGWAATAPLQR	A		alpha-R1.1828.1828.2.dta	Tistlia$3782003$3780351$-2
F060830	Alpha-R1a	0 % NaCl	615	728.889	2	1455.76	1455.76	0.810572	0	40.05	106	119	K	AAFPGWAATAPLQR	A		alpha-R1.1817.1817.2.dta	Tistlia$3782003$3780351$-2
F060830	Alpha-R1a	0 % NaCl	616	729.876	2	1457.74	1457.74	0.471965	0	33.8	98	110	R	GDTGENLIELLER	R		alpha-R1.2449.2449.2.dta	Tistlia$4617591$4616929$-1
F060830	Alpha-R1a	0 % NaCl	617	729.876	2	1457.74	1457.74	0.746363	0	40.01	98	110	R	GDTGENLIELLER	R		alpha-R1.2447.2447.2.dta	Tistlia$4617591$4616929$-1
F060830	Alpha-R1a	0 % NaCl	620	731.4	2	1460.79	1460.79	-0.70373	0	101.86	36	50	K	AVDAVFDAISAALAK	G		alpha-R1.2788.2788.2.dta	Tistlia$2949531$2949836$3
F060830	Alpha-R1a	0 % NaCl	621	731.401	2	1460.79	1460.79	0.254657	0	93.38	36	50	K	AVDAVFDAISAALAK	G		alpha-R1.2792.2792.2.dta	Tistlia$2949531$2949836$3
F060830	Alpha-R1a	0 % NaCl	622	731.846	2	1461.68	1461.68	-0.337284	0	51.88	112	125	K	VMSDLAASGTPEER	M		alpha-R1.817.817.2.dta	Tistlia$594310$594876$1
F060830	Alpha-R1a	0 % NaCl	623	731.846	2	1461.68	1461.68	-0.200455	0	74.13	112	125	K	VMSDLAASGTPEER	M		alpha-R1.820.820.2.dta	Tistlia$594310$594876$1
F060830	Alpha-R1a	0 % NaCl	625	488.241	3	1461.7	1461.7	1.16235	1	21.94	141	152	R	FVDPADPENFRR	A		alpha-R1.1091.1091.3.dta	Tistlia$2992012$2990669$-3
F060830	Alpha-R1a	0 % NaCl	626	731.858	2	1461.7	1461.7	1.21434	1	18.56	141	152	R	FVDPADPENFRR	A		alpha-R1.1096.1096.2.dta	Tistlia$2992012$2990669$-3
F060830	Alpha-R1a	0 % NaCl	627	731.858	2	1461.7	1461.7	1.35117	1	30.62	141	152	R	FVDPADPENFRR	A		alpha-R1.1101.1101.2.dta	Tistlia$2992012$2990669$-3
F060830	Alpha-R1a	0 % NaCl	628	732.85	2	1463.68	1463.68	1.47231	0	40.81	197	209	R	ATFDALNNMQSPR	S		alpha-R1.1345.1345.2.dta	Tistlia$252355$251654$-3
F060830	Alpha-R1a	0 % NaCl	629	732.85	2	1463.69	1463.68	1.7456	0	43.52	197	209	R	ATFDALNNMQSPR	S		alpha-R1.1336.1336.2.dta	Tistlia$252355$251654$-3
F060830	Alpha-R1a	0 % NaCl	632	735.932	2	1469.85	1469.85	-0.205463	0	37.66	191	204	R	YATVAGIPLPDLIK	M		alpha-R1.2470.2470.2.dta	Tistlia$2542895$2541921$-2
F060830	Alpha-R1a	0 % NaCl	634	735.933	2	1469.85	1469.85	1.01915	0	35.89	191	204	R	YATVAGIPLPDLIK	M		alpha-R1.2466.2466.2.dta	Tistlia$2542895$2541921$-2
F060830	Alpha-R1a	0 % NaCl	637	491.916	3	1472.73	1472.73	0.169753	0	30.01	996	1009	R	IEQELGSAAHYAGK	S		alpha-R1.683.683.3.dta	Tistlia$2070980$2074021$2
F060830	Alpha-R1a	0 % NaCl	638	491.916	3	1472.73	1472.73	0.373457	0	27.95	996	1009	R	IEQELGSAAHYAGK	S		alpha-R1.679.679.3.dta	Tistlia$2070980$2074021$2
F060830	Alpha-R1a	0 % NaCl	640	737.891	2	1473.77	1473.77	-0.162169	0	78.39	112	125	R	VLDQSTGEIVNTAK	R		alpha-R1.917.917.2.dta	Tistlia$5266791$5267387$3
F060830	Alpha-R1a	0 % NaCl	641	737.891	2	1473.77	1473.77	-0.0264628	0	82.17	112	125	R	VLDQSTGEIVNTAK	R		alpha-R1.919.919.2.dta	Tistlia$5266791$5267387$3
F060830	Alpha-R1a	0 % NaCl	642	738.353	2	1474.69	1474.69	0.15054	0	55.31	69	80	R	IMNPTCDVLEQR	L		alpha-R1.1323.1323.2.dta	Tistlia$2992012$2990669$-3
F060830	Alpha-R1a	0 % NaCl	643	738.355	2	1474.7	1474.69	3.13422	0	59.73	69	80	R	IMNPTCDVLEQR	L		alpha-R1.1320.1320.2.dta	Tistlia$2992012$2990669$-3
F060830	Alpha-R1a	0 % NaCl	648	738.896	2	1475.78	1475.78	0.393691	0	54.31	239	251	K	WYVIDAEGVVLGR	L		alpha-R1.2313.2313.2.dta	Tistlia$1417780$1416638$-3
F060830	Alpha-R1a	0 % NaCl	650	493.607	3	1477.8	1477.8	0.187441	2	26	144	157	R	IRQAIHDAAGKLEG	-		alpha-R1.486.486.3.dta	Tistlia$2442479$2442009$-2
F060830	Alpha-R1a	0 % NaCl	651	494.64	3	1480.9	1480.9	-0.474712	1	52.57	409	421	K	LLQLLGDKIAELR	A		alpha-R1.1949.1949.3.dta	Tistlia$5068319$5069590$2
F060830	Alpha-R1a	0 % NaCl	654	494.943	3	1481.81	1481.81	-1.28222	1	22.27	190	202	R	LLRHPETGALGYR	V		alpha-R1.597.597.3.dta	Tistlia$2363915$2362230$-2
F060830	Alpha-R1a	0 % NaCl	655	494.944	3	1481.81	1481.81	-0.67485	1	20.35	190	202	R	LLRHPETGALGYR	V		alpha-R1.593.593.3.dta	Tistlia$2363915$2362230$-2
F060830	Alpha-R1a	0 % NaCl	656	742.915	2	1483.82	1483.81	0.485236	0	31.11	37	50	K	FGGEQVVPGNIIVR	Q		alpha-R1.1644.1644.2.dta	Tistlia$2697000$2697317$3
F060830	Alpha-R1a	0 % NaCl	657	742.915	2	1483.82	1483.81	0.754811	0	29.67	37	50	K	FGGEQVVPGNIIVR	Q		alpha-R1.1640.1640.2.dta	Tistlia$2697000$2697317$3
F060830	Alpha-R1a	0 % NaCl	658	742.922	2	1483.83	1483.83	-0.111199	0	57.23	335	348	R	LASLLGYSIGYTVK	A		alpha-R1.2127.2127.2.dta	Tistlia$4354265$4352913$-2
F060830	Alpha-R1a	0 % NaCl	659	742.922	2	1483.83	1483.83	0.967093	0	34.04	335	348	R	LASLLGYSIGYTVK	A		alpha-R1.2123.2123.2.dta	Tistlia$4354265$4352913$-2
F060830	Alpha-R1a	0 % NaCl	660	495.932	3	1484.77	1484.77	-0.577192	0	37.68	309	322	R	AHSANALAVAEYLR	D		alpha-R1.1409.1409.3.dta	Tistlia$2992012$2990669$-3
F060830	Alpha-R1a	0 % NaCl	661	743.394	2	1484.77	1484.77	0.829083	0	32.33	153	166	R	ELVQEVEAVLAQAS	-		alpha-R1.3139.3139.2.dta	Tistlia$324240$323743$-1
F060830	Alpha-R1a	0 % NaCl	662	495.932	3	1484.77	1484.77	0.0289606	0	41.66	309	322	R	AHSANALAVAEYLR	D		alpha-R1.1411.1411.3.dta	Tistlia$2992012$2990669$-3
F060830	Alpha-R1a	0 % NaCl	663	743.394	2	1484.77	1484.77	0.349548	0	73.66	309	322	R	AHSANALAVAEYLR	D		alpha-R1.1412.1412.2.dta	Tistlia$2992012$2990669$-3
F060830	Alpha-R1a	0 % NaCl	664	743.394	2	1484.77	1484.77	1.23319	0	40.9	153	166	R	ELVQEVEAVLAQAS	-		alpha-R1.3143.3143.2.dta	Tistlia$324240$323743$-1
F060830	Alpha-R1a	0 % NaCl	665	743.395	2	1484.78	1484.77	1.15775	0	67.08	309	322	R	AHSANALAVAEYLR	D		alpha-R1.1415.1415.2.dta	Tistlia$2992012$2990669$-3
F060830	Alpha-R1a	0 % NaCl	680	748.852	2	1495.69	1495.69	0.296853	0	78	347	360	R	SALMDLDVASEMSK	F		alpha-R1.1912.1912.2.dta	Tistlia$2034896$2033727$-2
F060830	Alpha-R1a	0 % NaCl	681	748.853	2	1495.69	1495.69	0.698006	0	75.11	347	360	R	SALMDLDVASEMSK	F		alpha-R1.1908.1908.2.dta	Tistlia$2034896$2033727$-2
F060830	Alpha-R1a	0 % NaCl	684	500.611	3	1498.81	1498.81	-0.441016	1	35.51	151	165	R	LSVGAPKSGTELNAR	T		alpha-R1.645.645.3.dta	Tistlia$3137397$3136420$-1
F060830	Alpha-R1a	0 % NaCl	685	500.611	3	1498.81	1498.81	-0.240858	1	30.52	151	165	R	LSVGAPKSGTELNAR	T		alpha-R1.641.641.3.dta	Tistlia$3137397$3136420$-1
F060830	Alpha-R1a	0 % NaCl	688	751.904	2	1501.79	1501.79	0.693838	1	22.39	140	153	R	AISNMRELAELGAK	S		alpha-R1.1332.1332.2.dta	Tistlia$594310$594876$1
F060830	Alpha-R1a	0 % NaCl	689	501.605	3	1501.79	1501.79	1.24252	1	30.64	140	153	R	AISNMRELAELGAK	S		alpha-R1.1299.1299.3.dta	Tistlia$594310$594876$1
F060830	Alpha-R1a	0 % NaCl	690	501.605	3	1501.79	1501.79	1.44228	1	31.74	140	153	R	AISNMRELAELGAK	S		alpha-R1.1297.1297.3.dta	Tistlia$594310$594876$1
F060830	Alpha-R1a	0 % NaCl	692	502.239	3	1503.69	1503.7	-0.543328	0	29.79	339	352	K	EGVSEFSLTGHADR	A		alpha-R1.1047.1047.3.dta	Tistlia$5029124$5030368$2
F060830	Alpha-R1a	0 % NaCl	693	752.856	2	1503.7	1503.7	0.704265	0	54.55	339	352	K	EGVSEFSLTGHADR	A		alpha-R1.1064.1064.2.dta	Tistlia$5029124$5030368$2
F060830	Alpha-R1a	0 % NaCl	694	502.24	3	1503.7	1503.7	2.05028	0	27.52	339	352	K	EGVSEFSLTGHADR	A		alpha-R1.1045.1045.3.dta	Tistlia$5029124$5030368$2
F060830	Alpha-R1a	0 % NaCl	695	752.904	2	1503.79	1503.79	0.23873	0	57.61	85	98	R	FDILDAAGTEILAR	K		alpha-R1.2510.2510.2.dta	Tistlia$178814$177315$-2
F060830	Alpha-R1a	0 % NaCl	696	752.905	2	1503.8	1503.79	1.16971	0	57.77	85	98	R	FDILDAAGTEILAR	K		alpha-R1.2505.2505.2.dta	Tistlia$178814$177315$-2
F060830	Alpha-R1a	0 % NaCl	697	755.394	2	1508.77	1508.77	0.285663	0	72.34	64	77	R	YGATVSTEQLEALK	A		alpha-R1.1437.1437.2.dta	Tistlia$5160236$5159880$-2
F060830	Alpha-R1a	0 % NaCl	698	756.85	2	1511.69	1511.68	0.479597	0	71.64	347	360	R	SALMDLDVASEMSK	F	Oxidation (M) [12]	alpha-R1.1540.1540.2.dta	Tistlia$2034896$2033727$-2
F060830	Alpha-R1a	0 % NaCl	699	757.401	2	1512.79	1512.79	0.857359	0	36.42	263	277	K	DAGPIGELLADMLAK	V		alpha-R1.3322.3322.2.dta	Tistlia$5105954$5104263$-2
F060830	Alpha-R1a	0 % NaCl	700	757.401	2	1512.79	1512.79	0.989565	0	33.31	263	277	K	DAGPIGELLADMLAK	V		alpha-R1.3330.3330.2.dta	Tistlia$5105954$5104263$-2
F060830	Alpha-R1a	0 % NaCl	701	758.917	2	1515.82	1515.82	0.150414	0	42.13	104	117	K	ILAELAVSEPEAFK	S		alpha-R1.1899.1899.2.dta	Tistlia$1849670$1850053$2
F060830	Alpha-R1a	0 % NaCl	702	758.917	2	1515.82	1515.82	0.942065	0	61.42	104	117	K	ILAELAVSEPEAFK	S		alpha-R1.1903.1903.2.dta	Tistlia$1849670$1850053$2
F060830	Alpha-R1a	0 % NaCl	703	506.595	3	1516.76	1516.76	-0.543921	0	47.94	304	318	K	AATDSPVPLHPGAER	F		alpha-R1.656.656.3.dta	Tistlia$3137397$3136420$-1
F060830	Alpha-R1a	0 % NaCl	704	506.595	3	1516.76	1516.76	-0.346132	0	39.15	304	318	K	AATDSPVPLHPGAER	F		alpha-R1.659.659.3.dta	Tistlia$3137397$3136420$-1
F060830	Alpha-R1a	0 % NaCl	705	759.389	2	1516.76	1516.76	0.297344	0	61.31	304	318	K	AATDSPVPLHPGAER	F		alpha-R1.667.667.2.dta	Tistlia$3137397$3136420$-1
F060830	Alpha-R1a	0 % NaCl	706	759.39	2	1516.76	1516.76	0.824783	0	63.06	304	318	K	AATDSPVPLHPGAER	F		alpha-R1.663.663.2.dta	Tistlia$3137397$3136420$-1
F060830	Alpha-R1a	0 % NaCl	708	506.95	3	1517.83	1517.83	-1.05809	1	27.55	52	66	R	GVTLATASSVDKELK	G		alpha-R1.1065.1065.3.dta	Tistlia$252608$252237$-2
F060830	Alpha-R1a	0 % NaCl	709	506.95	3	1517.83	1517.83	-0.267487	1	47.19	52	66	R	GVTLATASSVDKELK	G		alpha-R1.1068.1068.3.dta	Tistlia$252608$252237$-2
F060830	Alpha-R1a	0 % NaCl	710	759.923	2	1517.83	1517.83	0.243769	1	75.81	52	66	R	GVTLATASSVDKELK	G		alpha-R1.1079.1079.2.dta	Tistlia$252608$252237$-2
F060830	Alpha-R1a	0 % NaCl	711	759.923	2	1517.83	1517.83	0.902604	1	65.68	52	66	R	GVTLATASSVDKELK	G		alpha-R1.1077.1077.2.dta	Tistlia$252608$252237$-2
F060830	Alpha-R1a	0 % NaCl	712	508.586	3	1522.74	1522.74	-1.10131	1	24.23	39	52	R	GTVACVMKNPYAGR	Y		alpha-R1.833.833.3.dta	Tistlia$4354874$4354269$-2
F060830	Alpha-R1a	0 % NaCl	715	763.368	2	1524.72	1524.72	-0.0150847	0	58.84	70	83	K	ADVEGYNDVAAVFR	S		alpha-R1.1853.1853.2.dta	Tistlia$1046335$1045811$-3
F060830	Alpha-R1a	0 % NaCl	716	763.368	2	1524.72	1524.72	0.116087	0	53.52	70	83	K	ADVEGYNDVAAVFR	S		alpha-R1.1856.1856.2.dta	Tistlia$1046335$1045811$-3
F060830	Alpha-R1a	0 % NaCl	717	509.303	3	1524.89	1524.89	-0.42954	1	30.71	93	106	K	TLGPLLEKVVTEAR	G		alpha-R1.1833.1833.3.dta	Tistlia$2431238$2432284$2
F060830	Alpha-R1a	0 % NaCl	718	509.303	3	1524.89	1524.89	0.160668	1	29.88	93	106	K	TLGPLLEKVVTEAR	G		alpha-R1.1829.1829.3.dta	Tistlia$2431238$2432284$2
F060830	Alpha-R1a	0 % NaCl	719	509.967	3	1526.88	1526.88	0.174212	1	35.9	314	327	R	TLLSVLERELAGAR	R		alpha-R1.2465.2465.3.dta	Tistlia$599178$597757$-1
F060830	Alpha-R1a	0 % NaCl	720	509.967	3	1526.88	1526.88	1.35309	1	48.92	314	327	R	TLLSVLERELAGAR	R		alpha-R1.2459.2459.3.dta	Tistlia$599178$597757$-1
F060830	Alpha-R1a	0 % NaCl	723	511.284	3	1530.83	1530.83	-0.347524	0	30.1	40	53	K	LHHFLGPTSPAQVK	M		alpha-R1.612.612.3.dta	Tistlia$3115216$3116274$1
F060830	Alpha-R1a	0 % NaCl	724	511.284	3	1530.83	1530.83	-0.151552	0	21.94	40	53	K	LHHFLGPTSPAQVK	M		alpha-R1.609.609.3.dta	Tistlia$3115216$3116274$1
F060830	Alpha-R1a	0 % NaCl	725	511.951	3	1532.83	1532.83	-0.706536	1	42.86	241	254	K	YRAELVSLLDAGAR	T		alpha-R1.1735.1735.3.dta	Tistlia$5029124$5030368$2
F060830	Alpha-R1a	0 % NaCl	726	511.951	3	1532.83	1532.83	-0.706536	1	44.86	241	254	K	YRAELVSLLDAGAR	T		alpha-R1.1733.1733.3.dta	Tistlia$5029124$5030368$2
F060830	Alpha-R1a	0 % NaCl	727	767.423	2	1532.83	1532.83	0.256388	1	49.65	241	254	K	YRAELVSLLDAGAR	T		alpha-R1.1736.1736.2.dta	Tistlia$5029124$5030368$2
F060830	Alpha-R1a	0 % NaCl	728	767.423	2	1532.83	1532.83	0.908776	1	29.87	241	254	K	YRAELVSLLDAGAR	T		alpha-R1.1731.1731.2.dta	Tistlia$5029124$5030368$2
F060830	Alpha-R1a	0 % NaCl	729	512.281	3	1533.82	1533.82	-1.25373	1	23.82	391	405	R	GVGMIAAVEFVADKK	T		alpha-R1.1873.1873.3.dta	Tistlia$326677$328107$1
F060830	Alpha-R1a	0 % NaCl	733	769.47	2	1536.92	1536.92	0.603803	0	58.05	140	155	K	LIIVGGALGGQLLDAK	G		alpha-R1.2240.2240.2.dta	Tistlia$592969$592343$-3
F060830	Alpha-R1a	0 % NaCl	734	769.47	2	1536.93	1536.92	0.994194	0	76.19	140	155	K	LIIVGGALGGQLLDAK	G		alpha-R1.2245.2245.2.dta	Tistlia$592969$592343$-3
F060830	Alpha-R1a	0 % NaCl	739	776.425	2	1550.84	1550.84	-1.38699	0	45.18	83	96	K	LLAATLFITDMSQK	A		alpha-R1.2486.2486.2.dta	Tistlia$4486124$4485714$-2
F060830	Alpha-R1a	0 % NaCl	740	776.426	2	1550.84	1550.84	-0.484254	0	62.55	83	96	K	LLAATLFITDMSQK	A		alpha-R1.2475.2475.2.dta	Tistlia$4486124$4485714$-2
F060830	Alpha-R1a	0 % NaCl	741	776.906	2	1551.8	1551.8	0.239078	0	84.37	105	118	K	LFDLTGLQCSAISK	I		alpha-R1.2059.2059.2.dta	Tistlia$3431937$3432395$3
F060830	Alpha-R1a	0 % NaCl	742	776.906	2	1551.8	1551.8	0.367961	0	90.93	105	118	K	LFDLTGLQCSAISK	I		alpha-R1.2057.2057.2.dta	Tistlia$3431937$3432395$3
F060830	Alpha-R1a	0 % NaCl	744	518.972	3	1553.9	1553.9	-0.588199	0	48.49	326	340	K	ANPIATILSLAMALR	Y		alpha-R1.3570.3570.3.dta	Tistlia$3037363$3036179$-3
F060830	Alpha-R1a	0 % NaCl	745	518.973	3	1553.9	1553.9	0.763243	0	45	326	340	K	ANPIATILSLAMALR	Y		alpha-R1.3567.3567.3.dta	Tistlia$3037363$3036179$-3
F060830	Alpha-R1a	0 % NaCl	750	778.424	2	1554.83	1554.84	-1.59824	0	80.03	437	451	R	QTDLLALNAAVEAAR	A		alpha-R1.1971.1971.2.dta	Tistlia$5472619$5475228$1
F060830	Alpha-R1a	0 % NaCl	755	519.959	3	1556.85	1556.85	1.3386	1	33.11	42	57	R	VLSAKDDAAALAIGSR	L		alpha-R1.1107.1107.3.dta	Tistlia$2034896$2033727$-2
F060830	Alpha-R1a	0 % NaCl	756	779.435	2	1556.85	1556.85	1.58011	1	98.94	42	57	R	VLSAKDDAAALAIGSR	L		alpha-R1.1108.1108.2.dta	Tistlia$2034896$2033727$-2
F060830	Alpha-R1a	0 % NaCl	757	779.435	2	1556.86	1556.85	2.09397	1	90.98	42	57	R	VLSAKDDAAALAIGSR	L		alpha-R1.1104.1104.2.dta	Tistlia$2034896$2033727$-2
F060830	Alpha-R1a	0 % NaCl	758	519.959	3	1556.86	1556.85	2.30208	1	30.47	42	57	R	VLSAKDDAAALAIGSR	L		alpha-R1.1111.1111.3.dta	Tistlia$2034896$2033727$-2
F060830	Alpha-R1a	0 % NaCl	759	779.851	2	1557.69	1557.69	0.644545	0	64.74	268	280	R	SDLDEETVYQMTK	A		alpha-R1.1447.1447.2.dta	Tistlia$3137397$3136420$-1
F060830	Alpha-R1a	0 % NaCl	760	779.851	2	1557.69	1557.69	0.901336	0	66.21	268	280	R	SDLDEETVYQMTK	A		alpha-R1.1444.1444.2.dta	Tistlia$3137397$3136420$-1
F060830	Alpha-R1a	0 % NaCl	762	521.632	3	1561.88	1561.87	1.59616	1	27.78	23	35	K	KRPFYQIVVADAR	S		alpha-R1.1103.1103.3.dta	Tistlia$5020902$5020474$-1
F060830	Alpha-R1a	0 % NaCl	763	783.378	2	1564.74	1564.74	0.0811636	0	39.86	254	267	R	DIFPENSGPLDYAK	T		alpha-R1.1884.1884.2.dta	Tistlia$5277810$5279717$3
F060830	Alpha-R1a	0 % NaCl	764	783.378	2	1564.74	1564.74	0.0811636	0	37.78	254	267	R	DIFPENSGPLDYAK	T		alpha-R1.1889.1889.2.dta	Tistlia$5277810$5279717$3
F060830	Alpha-R1a	0 % NaCl	765	523.926	3	1568.76	1568.76	-1.16589	1	27.13	172	184	R	NNDSNKITYFTPR	F		alpha-R1.927.927.3.dta	Tistlia$4524204$4525343$3
F060830	Alpha-R1a	0 % NaCl	766	785.386	2	1568.76	1568.76	-1.0537	1	58.41	172	184	R	NNDSNKITYFTPR	F		alpha-R1.941.941.2.dta	Tistlia$4524204$4525343$3
F060830	Alpha-R1a	0 % NaCl	767	785.386	2	1568.76	1568.76	-0.416253	1	69.87	172	184	R	NNDSNKITYFTPR	F		alpha-R1.925.925.2.dta	Tistlia$4524204$4525343$3
F060830	Alpha-R1a	0 % NaCl	768	523.927	3	1568.76	1568.76	-0.400954	1	36.18	172	184	R	NNDSNKITYFTPR	F		alpha-R1.924.924.3.dta	Tistlia$4524204$4525343$3
F060830	Alpha-R1a	0 % NaCl	769	785.398	2	1568.78	1568.78	-0.218641	0	78.42	683	696	K	VMDFGAFVNFLGPR	D		alpha-R1.2866.2866.2.dta	Tistlia$1128290$1126020$-2
F060830	Alpha-R1a	0 % NaCl	770	785.398	2	1568.78	1568.78	0.673772	0	83.44	683	696	K	VMDFGAFVNFLGPR	D		alpha-R1.2870.2870.2.dta	Tistlia$1128290$1126020$-2
F060830	Alpha-R1a	0 % NaCl	771	785.877	2	1569.74	1569.74	0.499446	0	58.25	168	181	K	SADFLAELDMPAYK	I		alpha-R1.2345.2345.2.dta	Tistlia$1341026$1342225$2
F060830	Alpha-R1a	0 % NaCl	772	785.877	2	1569.74	1569.74	0.754266	0	53.73	168	181	K	SADFLAELDMPAYK	I		alpha-R1.2348.2348.2.dta	Tistlia$1341026$1342225$2
F060830	Alpha-R1a	0 % NaCl	774	787.404	2	1572.79	1572.79	0.377036	0	39.04	62	75	K	SWDFPILEGTVGPR	V		alpha-R1.2522.2522.2.dta	Tistlia$2223270$2224703$3
F060830	Alpha-R1a	0 % NaCl	775	525.296	3	1572.87	1572.87	-0.305811	2	33.32	97	111	R	GTMILADADGKVVKR	H		alpha-R1.767.767.3.dta	Tistlia$1849313$1849666$2
F060830	Alpha-R1a	0 % NaCl	776	525.296	3	1572.87	1572.87	-0.115077	2	25.54	97	111	R	GTMILADADGKVVKR	H		alpha-R1.772.772.3.dta	Tistlia$1849313$1849666$2
F060830	Alpha-R1a	0 % NaCl	777	787.849	2	1573.68	1573.68	0.943647	0	59.29	268	280	R	SDLDEETVYQMTK	A	Oxidation (M) [11]	alpha-R1.981.981.2.dta	Tistlia$3137397$3136420$-1
F060830	Alpha-R1a	0 % NaCl	778	787.849	2	1573.68	1573.68	1.19783	0	53.22	268	280	R	SDLDEETVYQMTK	A	Oxidation (M) [11]	alpha-R1.985.985.2.dta	Tistlia$3137397$3136420$-1
F060830	Alpha-R1a	0 % NaCl	779	788.917	2	1575.82	1575.82	0.369332	0	88.05	37	50	K	LVSTADTGYFYVIK	K		alpha-R1.1916.1916.2.dta	Tistlia$4603620$4603273$-1
F060830	Alpha-R1a	0 % NaCl	780	788.917	2	1575.82	1575.82	0.49625	0	87.99	37	50	K	LVSTADTGYFYVIK	K		alpha-R1.1919.1919.2.dta	Tistlia$4603620$4603273$-1
F060830	Alpha-R1a	0 % NaCl	785	526.616	3	1576.83	1576.83	-0.584084	0	50.49	168	182	R	AGEIVYILAMTSGPR	V		alpha-R1.2421.2421.3.dta	Tistlia$4354874$4354269$-2
F060830	Alpha-R1a	0 % NaCl	786	526.616	3	1576.83	1576.83	-0.393829	0	55.29	168	182	R	AGEIVYILAMTSGPR	V		alpha-R1.2426.2426.3.dta	Tistlia$4354874$4354269$-2
F060830	Alpha-R1a	0 % NaCl	789	789.949	2	1577.88	1577.88	0.601439	0	34.29	85	98	R	FLGQAEIIAKPTYK	E		alpha-R1.1253.1253.2.dta	Tistlia$5020902$5020474$-1
F060830	Alpha-R1a	0 % NaCl	790	790.902	2	1579.79	1579.79	0.784915	0	39.11	169	182	R	YTLVFLAAPDDAER	A		alpha-R1.2153.2153.2.dta	Tistlia$4695956$4695105$-2
F060830	Alpha-R1a	0 % NaCl	791	790.902	2	1579.79	1579.79	0.911515	0	31.29	169	182	R	YTLVFLAAPDDAER	A		alpha-R1.2149.2149.2.dta	Tistlia$4695956$4695105$-2
F060830	Alpha-R1a	0 % NaCl	798	794.412	2	1586.81	1586.81	0.77136	1	51.21	145	158	K	SLGEICTQLKDPAR	N		alpha-R1.1076.1076.2.dta	Tistlia$3493567$3494208$1
F060830	Alpha-R1a	0 % NaCl	799	794.412	2	1586.81	1586.81	0.897399	1	61.07	145	158	K	SLGEICTQLKDPAR	N		alpha-R1.1085.1085.2.dta	Tistlia$3493567$3494208$1
F060830	Alpha-R1a	0 % NaCl	800	794.441	2	1586.87	1586.87	0.637104	0	62.52	162	178	K	GGFILGGEGGDGVLLVK	D		alpha-R1.2179.2179.2.dta	Tistlia$4337892$4338833$3
F060830	Alpha-R1a	0 % NaCl	801	794.441	2	1586.87	1586.87	0.763139	0	75.76	162	178	K	GGFILGGEGGDGVLLVK	D		alpha-R1.2184.2184.2.dta	Tistlia$4337892$4338833$3
F060830	Alpha-R1a	0 % NaCl	802	795.395	2	1588.78	1588.78	-1.42562	0	30.17	346	358	R	SIEDIFEFYTGIR	E		alpha-R1.3076.3076.2.dta	Tistlia$1181968$1180298$-3
F060830	Alpha-R1a	0 % NaCl	803	530.603	3	1588.79	1588.79	-0.251764	0	46.14	107	121	R	SLADNEAMAVATQLR	T		alpha-R1.1789.1789.3.dta	Tistlia$257450$256779$-2
F060830	Alpha-R1a	0 % NaCl	804	795.401	2	1588.79	1588.79	-0.0151059	0	75.08	107	121	R	SLADNEAMAVATQLR	T		alpha-R1.1787.1787.2.dta	Tistlia$257450$256779$-2
F060830	Alpha-R1a	0 % NaCl	805	530.603	3	1588.79	1588.79	0.125882	0	47.04	107	121	R	SLADNEAMAVATQLR	T		alpha-R1.1796.1796.3.dta	Tistlia$257450$256779$-2
F060830	Alpha-R1a	0 % NaCl	806	795.402	2	1588.79	1588.79	0.866069	0	71.74	107	121	R	SLADNEAMAVATQLR	T		alpha-R1.1792.1792.2.dta	Tistlia$257450$256779$-2
F060830	Alpha-R1a	0 % NaCl	810	796.946	2	1591.88	1591.88	0.239968	1	20.17	5	18	R	SVWKGPFVDGFLLK	K		alpha-R1.2213.2213.2.dta	Tistlia$257443$257165$-3
F060830	Alpha-R1a	0 % NaCl	816	532.65	3	1594.93	1594.93	-1.34238	1	15.76	26	41	R	GVDILADAVKVTLGPK	G		alpha-R1.2211.2211.3.dta	Tistlia$1617656$1619389$2
F060830	Alpha-R1a	0 % NaCl	818	798.472	2	1594.93	1594.93	0.0219445	1	45.82	26	41	R	GVDILADAVKVTLGPK	G		alpha-R1.2216.2216.2.dta	Tistlia$1617656$1619389$2
F060830	Alpha-R1a	0 % NaCl	819	798.472	2	1594.93	1594.93	0.272739	1	43.81	26	41	R	GVDILADAVKVTLGPK	G		alpha-R1.2219.2219.2.dta	Tistlia$1617656$1619389$2
F060830	Alpha-R1a	0 % NaCl	820	532.973	3	1595.9	1595.89	2.37171	1	20.21	42	54	R	RPLHAPCRHALLR	A		alpha-R1.2686.2686.3.dta	Tistlia$381973$380996$-3
F060830	Alpha-R1a	0 % NaCl	823	798.959	2	1595.9	1595.9	0.0714329	0	36.64	470	484	K	LLGQFDLVGIPTAPR	G		alpha-R1.2328.2328.2.dta	Tistlia$3619974$3621968$3
F060830	Alpha-R1a	0 % NaCl	824	798.959	2	1595.9	1595.9	0.322075	0	51.69	470	484	K	LLGQFDLVGIPTAPR	G		alpha-R1.2341.2341.2.dta	Tistlia$3619974$3621968$3
F060830	Alpha-R1a	0 % NaCl	827	534.29	3	1599.85	1599.85	0.0168766	0	23.83	97	113	R	VGPNLHGIVGAPAGEGR	N		alpha-R1.1052.1052.3.dta	Tistlia$169692$170216$3
F060830	Alpha-R1a	0 % NaCl	836	802.936	2	1603.86	1603.86	0.311125	0	20.93	88	103	R	AEVEALIASTVAAFGR	L		alpha-R1.2922.2922.2.dta	Tistlia$5240836$5241672$1
F060830	Alpha-R1a	0 % NaCl	839	804.865	2	1607.71	1607.72	-0.14928	0	65.2	172	185	K	AYGVACQQPDGTWR	I		alpha-R1.1049.1049.2.dta	Tistlia$953385$952816$-1
F060830	Alpha-R1a	0 % NaCl	840	804.865	2	1607.72	1607.72	-0.02488	0	67.99	172	185	K	AYGVACQQPDGTWR	I		alpha-R1.1053.1053.2.dta	Tistlia$953385$952816$-1
F060830	Alpha-R1a	0 % NaCl	841	805.896	2	1609.78	1609.78	0.158407	0	38.94	73	88	R	MGGELHALALQTSAPD	-		alpha-R1.1564.1564.2.dta	Tistlia$402183$401920$-1
F060830	Alpha-R1a	0 % NaCl	842	805.896	2	1609.78	1609.78	0.158407	0	26.57	73	88	R	MGGELHALALQTSAPD	-		alpha-R1.1561.1561.2.dta	Tistlia$402183$401920$-1
F060830	Alpha-R1a	0 % NaCl	845	805.94	2	1609.87	1609.87	0.141006	0	43.25	58	71	K	FIPVLVNENMIGHK	F		alpha-R1.1717.1717.2.dta	Tistlia$257443$257165$-3
F060830	Alpha-R1a	0 % NaCl	846	805.94	2	1609.87	1609.87	0.762176	0	40.59	58	71	K	FIPVLVNENMIGHK	F		alpha-R1.1724.1724.2.dta	Tistlia$257443$257165$-3
F060830	Alpha-R1a	0 % NaCl	849	538.953	3	1613.84	1613.84	-0.429411	1	34.51	97	110	R	RGDTGENLIELLER	R		alpha-R1.2037.2037.3.dta	Tistlia$4617591$4616929$-1
F060830	Alpha-R1a	0 % NaCl	850	808.444	2	1614.87	1614.87	0.419228	0	66.14	304	318	R	GLFVQTDQPTIGALR	A		alpha-R1.1837.1837.2.dta	Tistlia$2581028$2582257$2
F060830	Alpha-R1a	0 % NaCl	851	808.444	2	1614.87	1614.87	0.666926	0	69.23	304	318	R	GLFVQTDQPTIGALR	A		alpha-R1.1839.1839.2.dta	Tistlia$2581028$2582257$2
F060830	Alpha-R1a	0 % NaCl	852	405.739	4	1618.93	1618.93	-0.114891	2	18.62	125	139	R	HKIGVGRLEAAAIER	G		alpha-R1.680.680.4.dta	Tistlia$2385095$2384652$-2
F060830	Alpha-R1a	0 % NaCl	853	405.739	4	1618.93	1618.93	0.132186	2	18.48	125	139	R	HKIGVGRLEAAAIER	G		alpha-R1.675.675.4.dta	Tistlia$2385095$2384652$-2
F060830	Alpha-R1a	0 % NaCl	854	540.962	3	1619.86	1619.86	0.107416	0	69.06	89	104	R	VAAEVLEALGVGHEAR	I		alpha-R1.1693.1693.3.dta	Tistlia$5520321$5521535$3
F060830	Alpha-R1a	0 % NaCl	855	811.91	2	1621.81	1621.81	0.276235	0	66.34	192	208	K	TGNGLNYQSIGSGGGIK	Q		alpha-R1.1141.1141.2.dta	Tistlia$2249509$2248058$-3
F060830	Alpha-R1a	0 % NaCl	856	811.911	2	1621.81	1621.81	0.769513	0	52.33	192	208	K	TGNGLNYQSIGSGGGIK	Q		alpha-R1.1143.1143.2.dta	Tistlia$2249509$2248058$-3
F060830	Alpha-R1a	0 % NaCl	859	813.45	2	1624.89	1624.89	-0.139702	0	28.39	407	420	K	LFPNVDFYSGIILK	A		alpha-R1.2646.2646.2.dta	Tistlia$2223270$2224703$3
F060830	Alpha-R1a	0 % NaCl	860	813.454	2	1624.89	1624.89	3.79903	0	19.19	407	420	K	LFPNVDFYSGIILK	A		alpha-R1.2676.2676.2.dta	Tistlia$2223270$2224703$3
F060830	Alpha-R1a	0 % NaCl	863	815.434	2	1628.85	1628.85	0.386161	0	50.55	170	185	K	EVQPGNVSAFNAGLVK	E		alpha-R1.1489.1489.2.dta	Tistlia$5029124$5030368$2
F060830	Alpha-R1a	0 % NaCl	864	815.434	2	1628.85	1628.85	1.12288	0	53.85	170	185	K	EVQPGNVSAFNAGLVK	E		alpha-R1.1492.1492.2.dta	Tistlia$5029124$5030368$2
F060830	Alpha-R1a	0 % NaCl	867	544.296	3	1629.87	1629.87	-0.747913	1	30.69	112	126	R	VLDQSTGEIVNTAKR	T		alpha-R1.748.748.3.dta	Tistlia$5266791$5267387$3
F060830	Alpha-R1a	0 % NaCl	868	544.297	3	1629.87	1629.87	0.172407	1	28.06	112	126	R	VLDQSTGEIVNTAKR	T		alpha-R1.753.753.3.dta	Tistlia$5266791$5267387$3
F060830	Alpha-R1a	0 % NaCl	869	545.962	3	1634.86	1634.86	-0.335196	1	37.85	68	81	R	IRHWLSVGAQPTDR	V		alpha-R1.775.775.3.dta	Tistlia$5020902$5020474$-1
F060830	Alpha-R1a	0 % NaCl	870	545.962	3	1634.86	1634.86	-0.151695	1	43.84	68	81	R	IRHWLSVGAQPTDR	V		alpha-R1.771.771.3.dta	Tistlia$5020902$5020474$-1
F060830	Alpha-R1a	0 % NaCl	872	818.926	2	1635.84	1635.84	0.780641	1	33.81	104	118	K	ITTVKDAIDFIQDAS	-		alpha-R1.2382.2382.2.dta	Tistlia$3815525$3815172$-2
F060830	Alpha-R1a	0 % NaCl	873	818.926	2	1635.84	1635.84	0.780641	1	39.41	104	118	K	ITTVKDAIDFIQDAS	-		alpha-R1.2379.2379.2.dta	Tistlia$3815525$3815172$-2
F060830	Alpha-R1a	0 % NaCl	877	547.585	3	1639.73	1639.73	-0.96601	0	21.08	72	86	R	AHGDLSENAEYHAAR	E		alpha-R1.449.449.3.dta	Tistlia$1310841$1311413$3
F060830	Alpha-R1a	0 % NaCl	878	547.585	3	1639.73	1639.73	-0.234184	0	29.95	72	86	R	AHGDLSENAEYHAAR	E		alpha-R1.433.433.3.dta	Tistlia$1310841$1311413$3
F060830	Alpha-R1a	0 % NaCl	881	820.956	2	1639.9	1639.89	2.7392	0	46.24	72	86	R	IFPDVPVSSKPAEVR	Q		alpha-R1.1221.1221.2.dta	Tistlia$256063$255635$-3
F060830	Alpha-R1a	0 % NaCl	883	821.46	2	1640.91	1640.9	2.2768	0	20.12	842	857	R	VAPYLEGVIELPVTAA	-		alpha-R1.2855.2855.2.dta	Tistlia$4062598$4065168$1
F060830	Alpha-R1a	0 % NaCl	884	824.363	2	1646.71	1646.71	0.63217	1	17.45	387	400	R	AVKEDENYAFEDFA	-		alpha-R1.1769.1769.2.dta	Tistlia$1341026$1342225$2
F060830	Alpha-R1a	0 % NaCl	885	824.363	2	1646.71	1646.71	1.11799	1	42.79	387	400	R	AVKEDENYAFEDFA	-		alpha-R1.1765.1765.2.dta	Tistlia$1341026$1342225$2
F060830	Alpha-R1a	0 % NaCl	888	554.636	3	1660.89	1660.89	-1.6732	1	23.22	330	345	K	VVITKDDTTIVEGSGK	K		alpha-R1.828.828.3.dta	Tistlia$1617656$1619389$2
F060830	Alpha-R1a	0 % NaCl	891	833.428	2	1664.84	1664.84	-0.195214	0	34.13	312	326	K	AEPEFVSLEGYLVGR	L		alpha-R1.2454.2454.2.dta	Tistlia$2795187$2794003$-1
F060830	Alpha-R1a	0 % NaCl	894	556.966	3	1667.88	1667.88	-0.324964	0	23.8	220	233	R	VELEDPFILIHESK	L		alpha-R1.2089.2089.3.dta	Tistlia$1617656$1619389$2
F060830	Alpha-R1a	0 % NaCl	895	556.966	3	1667.88	1667.88	-0.145095	0	25.66	220	233	R	VELEDPFILIHESK	L		alpha-R1.2085.2085.3.dta	Tistlia$1617656$1619389$2
F060830	Alpha-R1a	0 % NaCl	896	557.282	3	1668.82	1668.82	0.426648	1	26.65	321	335	R	AVNAFTNPSTNSYKR	L		alpha-R1.673.673.3.dta	Tistlia$2419502$2420947$2
F060830	Alpha-R1a	0 % NaCl	902	839.437	2	1676.86	1676.86	1.28514	0	119.34	473	489	R	SQTAAAEIGTVSSQTVK	V		alpha-R1.1013.1013.2.dta	Tistlia$5472619$5475228$1
F060830	Alpha-R1a	0 % NaCl	903	839.917	2	1677.82	1677.82	1.00845	0	110.22	98	113	K	TLAVQSSSGQLSDTER	G		alpha-R1.795.795.2.dta	Tistlia$2034896$2033727$-2
F060830	Alpha-R1a	0 % NaCl	904	839.917	2	1677.82	1677.82	1.12766	0	116.36	98	113	K	TLAVQSSSGQLSDTER	G		alpha-R1.793.793.2.dta	Tistlia$2034896$2033727$-2
F060830	Alpha-R1a	0 % NaCl	907	840.91	2	1679.81	1679.81	0.503034	0	60.29	1049	1065	K	ASGAGNFGSGWTWLAAK	A		alpha-R1.2163.2163.2.dta	Tistlia$5634931$5631536$-3
F060830	Alpha-R1a	0 % NaCl	908	840.911	2	1679.81	1679.81	0.860219	0	75.2	1049	1065	K	ASGAGNFGSGWTWLAAK	A		alpha-R1.2167.2167.2.dta	Tistlia$5634931$5631536$-3
F060830	Alpha-R1a	0 % NaCl	909	560.986	3	1679.93	1679.94	-0.52383	0	17.18	559	573	R	AIANLYPETIHLVAR	K		alpha-R1.1707.1707.3.dta	Tistlia$4558902$4561331$3
F060830	Alpha-R1a	0 % NaCl	910	560.986	3	1679.94	1679.94	-0.345251	0	19.57	559	573	R	AIANLYPETIHLVAR	K		alpha-R1.1712.1712.3.dta	Tistlia$4558902$4561331$3
F060830	Alpha-R1a	0 % NaCl	917	562.267	3	1683.78	1683.78	0.100963	2	27.84	115	127	K	DRAEFEQFMAERR	D		alpha-R1.1164.1164.3.dta	Tistlia$1585452$1587674$3
F060830	Alpha-R1a	0 % NaCl	918	562.267	3	1683.78	1683.78	0.279134	2	31.17	115	127	K	DRAEFEQFMAERR	D		alpha-R1.1167.1167.3.dta	Tistlia$1585452$1587674$3
F060830	Alpha-R1a	0 % NaCl	919	562.644	3	1684.91	1684.91	0.53712	2	35.68	133	147	R	VKELVAEAETDAVRR	V		alpha-R1.801.801.3.dta	Tistlia$2703521$2702502$-2
F060830	Alpha-R1a	0 % NaCl	922	844.407	2	1686.8	1686.8	-0.276856	0	89.57	316	332	R	EVMGATNPANADAGTIR	K		alpha-R1.909.909.2.dta	Tistlia$297421$298524$1
F060830	Alpha-R1a	0 % NaCl	923	844.407	2	1686.8	1686.8	-0.0397202	0	95.51	316	332	R	EVMGATNPANADAGTIR	K		alpha-R1.913.913.2.dta	Tistlia$297421$298524$1
F060830	Alpha-R1a	0 % NaCl	924	563.64	3	1687.9	1687.9	-0.880384	1	31.36	117	132	R	VKLDNGHEVLAHTAGK	M		alpha-R1.481.481.3.dta	Tistlia$5659575$5659081$-1
F060830	Alpha-R1a	0 % NaCl	925	563.64	3	1687.9	1687.9	-0.702648	1	32.4	117	132	R	VKLDNGHEVLAHTAGK	M		alpha-R1.461.461.3.dta	Tistlia$5659575$5659081$-1
F060830	Alpha-R1a	0 % NaCl	926	422.982	4	1687.9	1687.9	-0.510694	1	28.88	117	132	R	VKLDNGHEVLAHTAGK	M		alpha-R1.464.464.4.dta	Tistlia$5659575$5659081$-1
F060830	Alpha-R1a	0 % NaCl	927	422.983	4	1687.9	1687.9	0.200249	1	25.3	117	132	R	VKLDNGHEVLAHTAGK	M		alpha-R1.460.460.4.dta	Tistlia$5659575$5659081$-1
F060830	Alpha-R1a	0 % NaCl	928	845.355	2	1688.7	1688.7	-0.092379	0	60.55	204	217	R	YAWEGESEEEFASR	L		alpha-R1.1453.1453.2.dta	Tistlia$326677$328107$1
F060830	Alpha-R1a	0 % NaCl	929	845.355	2	1688.7	1688.7	0.14449	0	69.55	204	217	R	YAWEGESEEEFASR	L		alpha-R1.1457.1457.2.dta	Tistlia$326677$328107$1
F060830	Alpha-R1a	0 % NaCl	931	845.918	2	1689.82	1689.82	0.629652	0	78.49	240	256	R	AAVIPAGTYDGQDADVK	T		alpha-R1.1072.1072.2.dta	Tistlia$3137397$3136420$-1
F060830	Alpha-R1a	0 % NaCl	932	845.919	2	1689.82	1689.82	1.33979	0	62.69	240	256	R	AAVIPAGTYDGQDADVK	T		alpha-R1.1075.1075.2.dta	Tistlia$3137397$3136420$-1
F060830	Alpha-R1a	0 % NaCl	933	564.306	3	1689.9	1689.9	-0.798865	0	34.35	1039	1054	K	QLAMHVAAANPLALDR	A		alpha-R1.1460.1460.3.dta	Tistlia$5369121$5365822$-1
F060830	Alpha-R1a	0 % NaCl	934	845.957	2	1689.9	1689.9	0.607137	0	27.13	1039	1054	K	QLAMHVAAANPLALDR	A		alpha-R1.1465.1465.2.dta	Tistlia$5369121$5365822$-1
F060830	Alpha-R1a	0 % NaCl	938	847.432	2	1692.85	1692.85	1.37402	0	39.81	360	374	K	ETSTNPIASIFAWTR	G		alpha-R1.2784.2784.2.dta	Tistlia$3706576$3707898$1
F060830	Alpha-R1a	0 % NaCl	939	566.304	3	1695.89	1695.89	-0.458756	0	37.35	311	328	K	AAGKPAGILTADNAAAER	Y		alpha-R1.711.711.3.dta	Tistlia$1329550$1328462$-3
F060830	Alpha-R1a	0 % NaCl	940	566.304	3	1695.89	1695.89	-0.10496	0	29.97	311	328	K	AAGKPAGILTADNAAAER	Y		alpha-R1.716.716.3.dta	Tistlia$1329550$1328462$-3
F060830	Alpha-R1a	0 % NaCl	943	566.32	3	1695.94	1695.93	2.02189	1	19.09	145	159	K	NIMELRDPSGKPLVK	E		alpha-R1.1035.1035.3.dta	Tistlia$4467768$4468379$3
F060830	Alpha-R1a	0 % NaCl	944	848.976	2	1695.94	1695.93	2.30257	1	38.05	145	159	K	NIMELRDPSGKPLVK	E		alpha-R1.1041.1041.2.dta	Tistlia$4467768$4468379$3
F060830	Alpha-R1a	0 % NaCl	946	848.977	2	1695.94	1695.93	2.77428	1	36.19	145	159	K	NIMELRDPSGKPLVK	E		alpha-R1.1044.1044.2.dta	Tistlia$4467768$4468379$3
F060830	Alpha-R1a	0 % NaCl	947	566.324	3	1695.95	1695.95	-0.658627	0	27.04	243	259	R	AKPEIAAVATALELSGR	Q		alpha-R1.1864.1864.3.dta	Tistlia$2431238$2432284$2
F060830	Alpha-R1a	0 % NaCl	949	850.019	2	1698.02	1698.02	-0.239102	0	27.27	266	281	R	IGAFVLLAPLSVVFPR	D		alpha-R1.3309.3309.2.dta	Tistlia$4604807$4603665$-2
F060830	Alpha-R1a	0 % NaCl	950	850.019	2	1698.02	1698.02	0.467603	0	25.26	266	281	R	IGAFVLLAPLSVVFPR	D		alpha-R1.3286.3286.2.dta	Tistlia$4604807$4603665$-2
F060830	Alpha-R1a	0 % NaCl	951	425.731	4	1698.89	1698.89	-0.221909	1	26.28	106	122	R	FGEPGAEKPGLLDKGGK	I		alpha-R1.671.671.4.dta	Tistlia$2662157$2663299$2
F060830	Alpha-R1a	0 % NaCl	953	567.315	3	1698.92	1698.93	-1.56864	0	45.78	197	213	R	QLDATLQSAGLGVASLR	D		alpha-R1.1900.1900.3.dta	Tistlia$3137397$3136420$-1
F060830	Alpha-R1a	0 % NaCl	954	567.316	3	1698.92	1698.93	-1.03889	0	35.28	197	213	R	QLDATLQSAGLGVASLR	D		alpha-R1.1896.1896.3.dta	Tistlia$3137397$3136420$-1
F060830	Alpha-R1a	0 % NaCl	955	850.472	2	1698.93	1698.93	1.65457	0	102.7	197	213	R	QLDATLQSAGLGVASLR	D		alpha-R1.1891.1891.2.dta	Tistlia$3137397$3136420$-1
F060830	Alpha-R1a	0 % NaCl	956	850.472	2	1698.93	1698.93	2.24318	0	82.69	197	213	R	QLDATLQSAGLGVASLR	D		alpha-R1.1887.1887.2.dta	Tistlia$3137397$3136420$-1
F060830	Alpha-R1a	0 % NaCl	961	851.926	2	1701.84	1701.84	0.581725	0	44.54	487	501	R	VQWTPTGTNVPDYPK	L		alpha-R1.1448.1448.2.dta	Tistlia$2804059$2805855$1
F060830	Alpha-R1a	0 % NaCl	962	851.926	2	1701.84	1701.84	0.816765	0	47.92	487	501	R	VQWTPTGTNVPDYPK	L		alpha-R1.1445.1445.2.dta	Tistlia$2804059$2805855$1
F060830	Alpha-R1a	0 % NaCl	963	568.322	3	1701.95	1701.95	-0.177444	0	33.88	336	351	R	LVPGFEAPVLLAYSAR	N		alpha-R1.2498.2498.3.dta	Tistlia$2419502$2420947$2
F060830	Alpha-R1a	0 % NaCl	964	851.98	2	1701.95	1701.95	0.0434797	0	36.56	336	351	R	LVPGFEAPVLLAYSAR	N		alpha-R1.2489.2489.2.dta	Tistlia$2419502$2420947$2
F060830	Alpha-R1a	0 % NaCl	965	568.323	3	1701.95	1701.95	0.351363	0	52.12	336	351	R	LVPGFEAPVLLAYSAR	N		alpha-R1.2492.2492.3.dta	Tistlia$2419502$2420947$2
F060830	Alpha-R1a	0 % NaCl	966	851.98	2	1701.95	1701.95	0.396017	0	42.06	336	351	R	LVPGFEAPVLLAYSAR	N		alpha-R1.2485.2485.2.dta	Tistlia$2419502$2420947$2
F060830	Alpha-R1a	0 % NaCl	967	569.342	3	1705	1705	-0.0111437	1	47.64	18	33	K	RVPIALTYIHGIGPAK	A		alpha-R1.1427.1427.3.dta	Tistlia$248671$248285$-3
F060830	Alpha-R1a	0 % NaCl	968	569.342	3	1705	1705	-0.0111437	1	41.79	18	33	K	RVPIALTYIHGIGPAK	A		alpha-R1.1423.1423.3.dta	Tistlia$248671$248285$-3
F060830	Alpha-R1a	0 % NaCl	969	569.594	3	1705.76	1705.76	0.867649	1	27.04	328	342	R	FDGYSGEKFEVGDTR	D		alpha-R1.1095.1095.3.dta	Tistlia$5068319$5069590$2
F060830	Alpha-R1a	0 % NaCl	970	569.594	3	1705.76	1705.76	1.04352	1	29.55	328	342	R	FDGYSGEKFEVGDTR	D		alpha-R1.1100.1100.3.dta	Tistlia$5068319$5069590$2
F060830	Alpha-R1a	0 % NaCl	971	853.92	2	1705.83	1705.83	-0.627262	0	78.61	158	171	R	EFQETVTINNQQQK	A		alpha-R1.903.903.2.dta	Tistlia$953385$952816$-1
F060830	Alpha-R1a	0 % NaCl	972	853.921	2	1705.83	1705.83	0.662435	0	75.18	158	171	R	EFQETVTINNQQQK	A		alpha-R1.901.901.2.dta	Tistlia$953385$952816$-1
F060830	Alpha-R1a	0 % NaCl	975	569.977	3	1706.91	1706.91	0.16814	1	38.1	101	114	K	NIFRLDYVEVNLGR	L		alpha-R1.2048.2048.3.dta	Tistlia$251452$250850$-3
F060830	Alpha-R1a	0 % NaCl	976	569.978	3	1706.91	1706.91	0.519652	1	31.77	101	114	K	NIFRLDYVEVNLGR	L		alpha-R1.2052.2052.3.dta	Tistlia$251452$250850$-3
F060830	Alpha-R1a	0 % NaCl	979	856.457	2	1710.9	1710.9	1.40394	0	40.83	389	405	K	AAPGTVILAMLPDTGER	Y		alpha-R1.2373.2373.2.dta	Tistlia$647207$648514$2
F060830	Alpha-R1a	0 % NaCl	980	856.458	2	1710.9	1710.9	1.87153	0	37.75	389	405	K	AAPGTVILAMLPDTGER	Y		alpha-R1.2370.2370.2.dta	Tistlia$647207$648514$2
F060830	Alpha-R1a	0 % NaCl	983	571.65	3	1711.93	1711.93	-0.519881	1	23.59	145	159	K	NIMELRDPSGKPLVK	E	Oxidation (M) [3]	alpha-R1.727.727.3.dta	Tistlia$4467768$4468379$3
F060830	Alpha-R1a	0 % NaCl	986	573.981	3	1718.92	1718.92	-0.00930817	0	66.21	42	58	K	SVAEGIVYGALDLVASR	G		alpha-R1.2752.2752.3.dta	Tistlia$3003423$3002941$-1
F060830	Alpha-R1a	0 % NaCl	987	573.981	3	1718.92	1718.92	0.688804	0	37.54	42	58	K	SVAEGIVYGALDLVASR	G		alpha-R1.2744.2744.3.dta	Tistlia$3003423$3002941$-1
F060830	Alpha-R1a	0 % NaCl	988	860.468	2	1718.92	1718.92	0.791194	0	78.14	42	58	K	SVAEGIVYGALDLVASR	G		alpha-R1.2756.2756.2.dta	Tistlia$3003423$3002941$-1
F060830	Alpha-R1a	0 % NaCl	989	860.468	2	1718.92	1718.92	0.791194	0	78.69	42	58	K	SVAEGIVYGALDLVASR	G		alpha-R1.2751.2751.2.dta	Tistlia$3003423$3002941$-1
F060830	Alpha-R1a	0 % NaCl	990	861.432	2	1720.85	1720.85	1.11399	0	78.13	263	279	K	VGTGTDSQDSISINLSK	S		alpha-R1.1271.1271.2.dta	Tistlia$2034896$2033727$-2
F060830	Alpha-R1a	0 % NaCl	991	861.432	2	1720.85	1720.85	1.23021	0	78.04	263	279	K	VGTGTDSQDSISINLSK	S		alpha-R1.1279.1279.2.dta	Tistlia$2034896$2033727$-2
F060830	Alpha-R1a	0 % NaCl	994	862.487	2	1722.96	1722.96	-2.30185	0	22.83	70	89	R	AGASGAISGLANVAPGLVAK	L		alpha-R1.1872.1872.2.dta	Tistlia$2200758$2201222$3
F060830	Alpha-R1a	0 % NaCl	995	575.938	3	1724.79	1724.79	-0.742118	0	38.01	46	60	R	VGSYNPMVPQDHPER	I		alpha-R1.743.743.3.dta	Tistlia$5020902$5020474$-1
F060830	Alpha-R1a	0 % NaCl	996	575.939	3	1724.79	1724.79	0.127551	0	31.04	46	60	R	VGSYNPMVPQDHPER	I		alpha-R1.739.739.3.dta	Tistlia$5020902$5020474$-1
F060830	Alpha-R1a	0 % NaCl	1001	577.662	3	1729.96	1729.96	-0.673424	2	28.51	17	32	K	ELKDLIASAEAMIAKK	E		alpha-R1.2457.2457.3.dta	Tistlia$2834036$2833692$-2
F060830	Alpha-R1a	0 % NaCl	1003	867.987	2	1733.96	1733.96	2.02024	0	87.35	325	340	K	LGDVLIDELPPIDLGR	I		alpha-R1.2603.2603.2.dta	Tistlia$2510697$2508448$-1
F060830	Alpha-R1a	0 % NaCl	1006	581.27	3	1740.79	1740.79	0.402691	0	29.38	46	60	R	VGSYNPMVPQDHPER	I	Oxidation (M) [7]	alpha-R1.564.564.3.dta	Tistlia$5020902$5020474$-1
F060830	Alpha-R1a	0 % NaCl	1007	581.271	3	1740.79	1740.79	0.575027	0	23.69	46	60	R	VGSYNPMVPQDHPER	I	Oxidation (M) [7]	alpha-R1.568.568.3.dta	Tistlia$5020902$5020474$-1
F060830	Alpha-R1a	0 % NaCl	1009	436.239	4	1740.93	1740.93	-0.352111	2	33.84	452	468	R	AGEHGKGFAVVASEVRK	L		alpha-R1.524.524.4.dta	Tistlia$5472619$5475228$1
F060830	Alpha-R1a	0 % NaCl	1010	436.239	4	1740.93	1740.93	-0.122349	2	27.87	452	468	R	AGEHGKGFAVVASEVRK	L		alpha-R1.532.532.4.dta	Tistlia$5472619$5475228$1
F060830	Alpha-R1a	0 % NaCl	1011	871.905	2	1741.8	1741.79	0.504652	0	68.78	166	180	K	DAGWVEYSFQNPTTK	A		alpha-R1.1831.1831.2.dta	Tistlia$4467768$4468379$3
F060830	Alpha-R1a	0 % NaCl	1012	871.905	2	1741.8	1741.79	0.849124	0	79.07	166	180	K	DAGWVEYSFQNPTTK	A		alpha-R1.1835.1835.2.dta	Tistlia$4467768$4468379$3
F060830	Alpha-R1a	0 % NaCl	1013	871.907	2	1741.8	1741.79	3.03078	0	35.97	166	180	K	DAGWVEYSFQNPTTK	A		alpha-R1.1883.1883.2.dta	Tistlia$4467768$4468379$3
F060830	Alpha-R1a	0 % NaCl	1020	583.981	3	1748.92	1748.92	0.130366	0	43.52	281	297	K	ALFEHLGDLVAAHSAAK	A		alpha-R1.1619.1619.3.dta	Tistlia$3137397$3136420$-1
F060830	Alpha-R1a	0 % NaCl	1021	583.981	3	1748.92	1748.92	0.3019	0	38.42	281	297	K	ALFEHLGDLVAAHSAAK	A		alpha-R1.1615.1615.3.dta	Tistlia$3137397$3136420$-1
F060830	Alpha-R1a	0 % NaCl	1023	875.468	2	1748.92	1748.92	0.859959	0	72.72	281	297	K	ALFEHLGDLVAAHSAAK	A		alpha-R1.1631.1631.2.dta	Tistlia$3137397$3136420$-1
F060830	Alpha-R1a	0 % NaCl	1024	875.469	2	1748.92	1748.92	1.20303	0	65.03	281	297	K	ALFEHLGDLVAAHSAAK	A		alpha-R1.1629.1629.2.dta	Tistlia$3137397$3136420$-1
F060830	Alpha-R1a	0 % NaCl	1027	877.482	2	1752.95	1752.95	0.363958	0	66.51	232	248	R	EYLVGALALYGAGMVVK	Y		alpha-R1.2700.2700.2.dta	Tistlia$4520375$4521238$2
F060830	Alpha-R1a	0 % NaCl	1028	877.482	2	1752.95	1752.95	0.592145	0	68.32	232	248	R	EYLVGALALYGAGMVVK	Y		alpha-R1.2704.2704.2.dta	Tistlia$4520375$4521238$2
F060830	Alpha-R1a	0 % NaCl	1029	439.498	4	1753.96	1753.96	1.93961	1	55.96	307	322	R	IRAHSANALAVAEYLR	D		alpha-R1.1213.1213.4.dta	Tistlia$2992012$2990669$-3
F060830	Alpha-R1a	0 % NaCl	1030	585.662	3	1753.96	1753.96	2.6101	1	63.89	307	322	R	IRAHSANALAVAEYLR	D		alpha-R1.1211.1211.3.dta	Tistlia$2992012$2990669$-3
F060830	Alpha-R1a	0 % NaCl	1031	439.498	4	1753.96	1753.96	2.85183	1	59.28	307	322	R	IRAHSANALAVAEYLR	D		alpha-R1.1217.1217.4.dta	Tistlia$2992012$2990669$-3
F060830	Alpha-R1a	0 % NaCl	1032	585.662	3	1753.96	1753.96	3.12322	1	68.5	307	322	R	IRAHSANALAVAEYLR	D		alpha-R1.1215.1215.3.dta	Tistlia$2992012$2990669$-3
F060830	Alpha-R1a	0 % NaCl	1033	879.947	2	1757.88	1757.88	0.276469	0	74.11	85	101	K	SGDTGSPEVQVAILTER	I		alpha-R1.1663.1663.2.dta	Tistlia$1128912$1128448$-1
F060830	Alpha-R1a	0 % NaCl	1034	879.948	2	1757.88	1757.88	0.95911	0	89.19	85	101	K	SGDTGSPEVQVAILTER	I		alpha-R1.1667.1667.2.dta	Tistlia$1128912$1128448$-1
F060830	Alpha-R1a	0 % NaCl	1041	880.989	2	1759.96	1759.97	-1.0665	0	29.16	139	152	R	QLPTFETPLWFLLR	D		alpha-R1.3229.3229.2.dta	Tistlia$3936286$3935117$-3
F060830	Alpha-R1a	0 % NaCl	1042	880.99	2	1759.97	1759.97	-0.498305	0	37.07	139	152	R	QLPTFETPLWFLLR	D		alpha-R1.3224.3224.2.dta	Tistlia$3936286$3935117$-3
F060830	Alpha-R1a	0 % NaCl	1046	881.463	2	1760.91	1760.91	1.18575	0	56	163	178	R	DGGFPPVLINTIDFTR	L		alpha-R1.2780.2780.2.dta	Tistlia$5143960$5143388$-3
F060830	Alpha-R1a	0 % NaCl	1047	882.971	2	1763.93	1763.93	-0.344118	0	52.61	59	75	K	VVVFALPGAFTPTCSAK	H		alpha-R1.2253.2253.2.dta	Tistlia$4890916$4891464$1
F060830	Alpha-R1a	0 % NaCl	1048	882.972	2	1763.93	1763.93	0.336182	0	38.04	59	75	K	VVVFALPGAFTPTCSAK	H		alpha-R1.2256.2256.2.dta	Tistlia$4890916$4891464$1
F060830	Alpha-R1a	0 % NaCl	1049	588.995	3	1763.96	1763.96	0.162135	1	21.22	432	446	R	IYKEEIFGPVLAVMR	S		alpha-R1.2233.2233.3.dta	Tistlia$3782003$3780351$-2
F060830	Alpha-R1a	0 % NaCl	1050	589.305	3	1764.89	1764.9	-2.7299	1	29.97	98	112	R	IKDDVTENDVVLFMK	G		alpha-R1.1749.1749.3.dta	Tistlia$402116$401514$-2
F060830	Alpha-R1a	0 % NaCl	1051	883.456	2	1764.9	1764.9	0.486147	1	78.89	98	112	R	IKDDVTENDVVLFMK	G		alpha-R1.1744.1744.2.dta	Tistlia$402116$401514$-2
F060830	Alpha-R1a	0 % NaCl	1054	884.903	2	1767.79	1767.79	0.323002	0	93.94	123	143	K	AAADAAAEPAAAPAGEGSAEA	-		alpha-R1.779.779.2.dta	Tistlia$5020902$5020474$-1
F060830	Alpha-R1a	0 % NaCl	1055	884.903	2	1767.79	1767.79	0.323002	0	92.3	123	143	K	AAADAAAEPAAAPAGEGSAEA	-		alpha-R1.776.776.2.dta	Tistlia$5020902$5020474$-1
F060830	Alpha-R1a	0 % NaCl	1056	885.48	2	1768.95	1768.94	1.19789	0	64.81	232	248	R	EYLVGALALYGAGMVVK	Y	Oxidation (M) [14]	alpha-R1.2407.2407.2.dta	Tistlia$4520375$4521238$2
F060830	Alpha-R1a	0 % NaCl	1057	885.48	2	1768.95	1768.94	1.42401	0	57.67	232	248	R	EYLVGALALYGAGMVVK	Y	Oxidation (M) [14]	alpha-R1.2410.2410.2.dta	Tistlia$4520375$4521238$2
F060830	Alpha-R1a	0 % NaCl	1059	591.323	3	1770.95	1770.95	0.131003	1	43.89	71	88	K	TGADIAAASEVGKLIAER	A		alpha-R1.1823.1823.3.dta	Tistlia$252608$252237$-2
F060830	Alpha-R1a	0 % NaCl	1060	591.323	3	1770.95	1770.95	0.300404	1	46.18	71	88	K	TGADIAAASEVGKLIAER	A		alpha-R1.1827.1827.3.dta	Tistlia$252608$252237$-2
F060830	Alpha-R1a	0 % NaCl	1061	591.975	3	1772.9	1772.91	-1.42647	1	35.11	101	116	K	LNIDDNPKTPATYGVR	G		alpha-R1.945.945.3.dta	Tistlia$1684626$1684177$-1
F060830	Alpha-R1a	0 % NaCl	1062	591.975	3	1772.9	1772.91	-1.08804	1	39.29	101	116	K	LNIDDNPKTPATYGVR	G		alpha-R1.948.948.3.dta	Tistlia$1684626$1684177$-1
F060830	Alpha-R1a	0 % NaCl	1065	888.382	2	1774.75	1774.75	-0.180307	0	62.97	139	152	K	NLQEMMDLQSEYSR	S	Oxidation (M) [5], Oxidation (M) [6]	alpha-R1.921.921.2.dta	Tistlia$945544$944957$-3
F060830	Alpha-R1a	0 % NaCl	1066	593.664	3	1777.97	1777.97	-0.713734	0	39.41	121	136	R	TIAAIYPNYVQIVASR	E		alpha-R1.2120.2120.3.dta	Tistlia$3137397$3136420$-1
F060830	Alpha-R1a	0 % NaCl	1067	593.664	3	1777.97	1777.97	-0.545003	0	45.4	121	136	R	TIAAIYPNYVQIVASR	E		alpha-R1.2117.2117.3.dta	Tistlia$3137397$3136420$-1
F060830	Alpha-R1a	0 % NaCl	1068	889.994	2	1777.97	1777.97	0.228912	0	73.24	121	136	R	TIAAIYPNYVQIVASR	E		alpha-R1.2099.2099.2.dta	Tistlia$3137397$3136420$-1
F060830	Alpha-R1a	0 % NaCl	1069	889.994	2	1777.97	1777.97	0.453888	0	69.77	121	136	R	TIAAIYPNYVQIVASR	E		alpha-R1.2096.2096.2.dta	Tistlia$3137397$3136420$-1
F060830	Alpha-R1a	0 % NaCl	1072	890.994	2	1779.97	1779.97	0.239329	0	75.66	260	278	R	AALGLPEAADTAAVLQAAK	T		alpha-R1.2032.2032.2.dta	Tistlia$3029763$3031124$3
F060830	Alpha-R1a	0 % NaCl	1073	595.302	3	1782.89	1782.89	-0.35336	2	39.05	183	197	R	RREPEVGEEVVEEAR	K		alpha-R1.681.681.3.dta	Tistlia$4713647$4712715$-2
F060830	Alpha-R1a	0 % NaCl	1074	595.303	3	1782.89	1782.89	0.487973	2	36.72	183	197	R	RREPEVGEEVVEEAR	K		alpha-R1.677.677.3.dta	Tistlia$4713647$4712715$-2
F060830	Alpha-R1a	0 % NaCl	1078	596.98	3	1787.92	1787.92	0.193521	1	51.21	351	369	R	GGLGGLVGFELKDGADAGR	R		alpha-R1.1780.1780.3.dta	Tistlia$2992012$2990669$-3
F060830	Alpha-R1a	0 % NaCl	1079	596.98	3	1787.92	1787.92	0.529107	1	49.21	351	369	R	GGLGGLVGFELKDGADAGR	R		alpha-R1.1785.1785.3.dta	Tistlia$2992012$2990669$-3
F060830	Alpha-R1a	0 % NaCl	1083	597.334	3	1788.98	1788.98	-0.847969	1	20.24	117	133	R	GIPTLMLFKDGQVAATK	V		alpha-R1.1855.1855.3.dta	Tistlia$1684626$1684177$-1
F060830	Alpha-R1a	0 % NaCl	1084	895.498	2	1788.98	1788.98	-0.0788158	1	65.47	117	133	R	GIPTLMLFKDGQVAATK	V		alpha-R1.1860.1860.2.dta	Tistlia$1684626$1684177$-1
F060830	Alpha-R1a	0 % NaCl	1085	895.498	2	1788.98	1788.98	0.703753	1	57.2	117	133	R	GIPTLMLFKDGQVAATK	V		alpha-R1.1865.1865.2.dta	Tistlia$1684626$1684177$-1
F060830	Alpha-R1a	0 % NaCl	1087	597.335	3	1788.98	1788.98	0.59531	2	24.83	329	345	K	KVVITKDDTTIVEGSGK	K		alpha-R1.588.588.3.dta	Tistlia$1617656$1619389$2
F060830	Alpha-R1a	0 % NaCl	1088	597.336	3	1788.98	1788.98	0.763003	2	36.34	329	345	K	KVVITKDDTTIVEGSGK	K		alpha-R1.591.591.3.dta	Tistlia$1617656$1619389$2
F060830	Alpha-R1a	0 % NaCl	1091	896.941	2	1791.87	1791.87	0.80698	0	31.68	181	196	K	WGLPADYPMVAPNYAK	Q		alpha-R1.2081.2081.2.dta	Tistlia$544624$543950$-3
F060830	Alpha-R1a	0 % NaCl	1094	898.01	2	1794.01	1794	0.602563	0	61.54	411	426	K	DLALLIGPTQPWLTTR	E		alpha-R1.2783.2783.2.dta	Tistlia$3706576$3707898$1
F060830	Alpha-R1a	0 % NaCl	1095	898.01	2	1794.01	1794	0.93701	0	53.3	411	426	K	DLALLIGPTQPWLTTR	E		alpha-R1.2743.2743.2.dta	Tistlia$3706576$3707898$1
F060830	Alpha-R1a	0 % NaCl	1096	449.511	4	1794.01	1794.02	-0.837228	1	30.14	55	70	R	SLALFQEIGKVVTHPR	C		alpha-R1.1965.1965.4.dta	Tistlia$3493567$3494208$1
F060830	Alpha-R1a	0 % NaCl	1097	449.511	4	1794.02	1794.02	0.0546261	1	37.79	55	70	R	SLALFQEIGKVVTHPR	C		alpha-R1.1967.1967.4.dta	Tistlia$3493567$3494208$1
F060830	Alpha-R1a	0 % NaCl	1098	599.013	3	1794.02	1794.02	0.264212	1	42.61	55	70	R	SLALFQEIGKVVTHPR	C		alpha-R1.1964.1964.3.dta	Tistlia$3493567$3494208$1
F060830	Alpha-R1a	0 % NaCl	1099	599.013	3	1794.02	1794.02	0.264212	1	36.17	55	70	R	SLALFQEIGKVVTHPR	C		alpha-R1.1960.1960.3.dta	Tistlia$3493567$3494208$1
F060830	Alpha-R1a	0 % NaCl	1101	900.468	2	1798.92	1798.92	0.487514	0	96.87	323	340	K	SQIGSDASVQWPVGIGAK	G		alpha-R1.1777.1777.2.dta	Tistlia$2249509$2248058$-3
F060830	Alpha-R1a	0 % NaCl	1102	900.469	2	1798.92	1798.92	1.37694	0	119.81	323	340	K	SQIGSDASVQWPVGIGAK	G		alpha-R1.1773.1773.2.dta	Tistlia$2249509$2248058$-3
F060830	Alpha-R1a	0 % NaCl	1105	903.49	2	1804.96	1804.96	-0.00775639	0	41.07	149	165	K	VLFIAAEPLTDAVTMSK	G		alpha-R1.2397.2397.2.dta	Tistlia$4354265$4352913$-2
F060830	Alpha-R1a	0 % NaCl	1106	903.49	2	1804.96	1804.96	0.213855	0	48.8	149	165	K	VLFIAAEPLTDAVTMSK	G		alpha-R1.2401.2401.2.dta	Tistlia$4354265$4352913$-2
F060830	Alpha-R1a	0 % NaCl	1107	603.302	3	1806.88	1806.89	-0.689031	2	33.8	62	76	R	EAIDRDYTVEGDLRR	E		alpha-R1.805.805.3.dta	Tistlia$248671$248285$-3
F060830	Alpha-R1a	0 % NaCl	1108	603.303	3	1806.89	1806.89	-0.190936	2	26.43	62	76	R	EAIDRDYTVEGDLRR	E		alpha-R1.807.807.3.dta	Tistlia$248671$248285$-3
F060830	Alpha-R1a	0 % NaCl	1109	452.729	4	1806.89	1806.89	-0.177654	2	26.31	62	76	R	EAIDRDYTVEGDLRR	E		alpha-R1.808.808.4.dta	Tistlia$248671$248285$-3
F060830	Alpha-R1a	0 % NaCl	1110	452.729	4	1806.89	1806.89	0.265097	2	21.81	62	76	R	EAIDRDYTVEGDLRR	E		alpha-R1.812.812.4.dta	Tistlia$248671$248285$-3
F060830	Alpha-R1a	0 % NaCl	1111	604.658	3	1810.95	1810.95	0.779701	0	22.48	253	269	K	GIEPGEVIVAMEQAIQK	A		alpha-R1.2856.2856.3.dta	Tistlia$2510697$2508448$-1
F060830	Alpha-R1a	0 % NaCl	1117	605.307	3	1812.9	1812.9	-1.12968	1	40.61	61	75	K	HYEQTVSLTKDHVEK	T		alpha-R1.447.447.3.dta	Tistlia$945544$944957$-3
F060830	Alpha-R1a	0 % NaCl	1118	605.307	3	1812.9	1812.9	-0.136797	1	23.96	61	75	K	HYEQTVSLTKDHVEK	T		alpha-R1.444.444.3.dta	Tistlia$945544$944957$-3
F060830	Alpha-R1a	0 % NaCl	1120	454.233	4	1812.9	1812.9	0.152242	1	22.58	61	75	K	HYEQTVSLTKDHVEK	T		alpha-R1.443.443.4.dta	Tistlia$945544$944957$-3
F060830	Alpha-R1a	0 % NaCl	1125	606.308	3	1815.9	1815.9	0.561154	0	19.91	877	893	K	ALSESAGEIEAAVDWLR	K		alpha-R1.2575.2575.3.dta	Tistlia$5369121$5365822$-1
F060830	Alpha-R1a	0 % NaCl	1126	908.958	2	1815.9	1815.9	0.768214	0	54.08	877	893	K	ALSESAGEIEAAVDWLR	K		alpha-R1.2567.2567.2.dta	Tistlia$5369121$5365822$-1
F060830	Alpha-R1a	0 % NaCl	1127	908.958	2	1815.9	1815.9	0.98849	0	56.41	877	893	K	ALSESAGEIEAAVDWLR	K		alpha-R1.2559.2559.2.dta	Tistlia$5369121$5365822$-1
F060830	Alpha-R1a	0 % NaCl	1128	909.471	2	1816.93	1816.93	-0.139796	0	84.38	113	132	R	AVTVINAGSSGDTSAAGLAR	L		alpha-R1.1133.1133.2.dta	Tistlia$5384641$5383838$-3
F060830	Alpha-R1a	0 % NaCl	1129	909.471	2	1816.93	1816.93	0.0803554	0	98.17	113	132	R	AVTVINAGSSGDTSAAGLAR	L		alpha-R1.1137.1137.2.dta	Tistlia$5384641$5383838$-3
F060830	Alpha-R1a	0 % NaCl	1131	909.948	2	1817.88	1817.88	0.817436	0	50.38	784	802	K	AAGLSTNVGDEGGFAPDLK	S		alpha-R1.1568.1568.2.dta	Tistlia$2070980$2074021$2
F060830	Alpha-R1a	0 % NaCl	1132	909.948	2	1817.88	1817.88	1.47755	0	54.4	784	802	K	AAGLSTNVGDEGGFAPDLK	S		alpha-R1.1572.1572.2.dta	Tistlia$2070980$2074021$2
F060830	Alpha-R1a	0 % NaCl	1133	909.993	2	1817.97	1817.97	-0.415298	0	46.27	115	129	K	ELVYLTPGLDLPFWR	Y		alpha-R1.2998.2998.2.dta	Tistlia$2581028$2582257$2
F060830	Alpha-R1a	0 % NaCl	1134	909.994	2	1817.97	1817.97	1.45492	0	47.12	115	129	K	ELVYLTPGLDLPFWR	Y		alpha-R1.3001.3001.2.dta	Tistlia$2581028$2582257$2
F060830	Alpha-R1a	0 % NaCl	1140	913.973	2	1825.93	1825.93	0.0158823	0	49	329	343	K	ELNLFSLPFLMPDYK	A		alpha-R1.3214.3214.2.dta	Tistlia$2773026$2774717$3
F060830	Alpha-R1a	0 % NaCl	1141	913.975	2	1825.93	1825.93	1.33028	0	53.08	329	343	K	ELNLFSLPFLMPDYK	A		alpha-R1.3210.3210.2.dta	Tistlia$2773026$2774717$3
F060830	Alpha-R1a	0 % NaCl	1142	914.97	2	1827.93	1827.93	-0.279005	0	80.3	502	518	K	LAQLWWQNIGDAASGAK	S		alpha-R1.2249.2249.2.dta	Tistlia$2804059$2805855$1
F060830	Alpha-R1a	0 % NaCl	1143	914.971	2	1827.93	1827.93	-0.169591	0	77.17	502	518	K	LAQLWWQNIGDAASGAK	S		alpha-R1.2241.2241.2.dta	Tistlia$2804059$2805855$1
F060830	Alpha-R1a	0 % NaCl	1144	610.319	3	1827.94	1827.94	-0.81458	1	49.71	371	386	R	DDDGGWRIIDILLEAK	Y		alpha-R1.3087.3087.3.dta	Tistlia$5068319$5069590$2
F060830	Alpha-R1a	0 % NaCl	1145	610.32	3	1827.94	1827.94	0.662496	1	53.07	371	386	R	DDDGGWRIIDILLEAK	Y		alpha-R1.3082.3082.3.dta	Tistlia$5068319$5069590$2
F060830	Alpha-R1a	0 % NaCl	1146	914.976	2	1827.94	1827.94	0.977605	1	42.41	371	386	R	DDDGGWRIIDILLEAK	Y		alpha-R1.3088.3088.2.dta	Tistlia$5068319$5069590$2
F060830	Alpha-R1a	0 % NaCl	1147	914.977	2	1827.94	1827.94	2.07173	1	49.27	371	386	R	DDDGGWRIIDILLEAK	Y		alpha-R1.3093.3093.2.dta	Tistlia$5068319$5069590$2
F060830	Alpha-R1a	0 % NaCl	1152	917.472	2	1832.93	1832.93	1.55162	0	63.37	261	279	K	NQGLYGGATAEGAALLEAK	A		alpha-R1.1781.1781.2.dta	Tistlia$4337892$4338833$3
F060830	Alpha-R1a	0 % NaCl	1154	613.617	3	1837.83	1837.83	0.821623	0	23.07	195	211	R	MDANHDGVLEPDELGAR	G		alpha-R1.1161.1161.3.dta	Tistlia$3531065$3530319$-2
F060830	Alpha-R1a	0 % NaCl	1164	921.97	2	1841.93	1841.93	-0.591771	0	40.19	329	343	K	ELNLFSLPFLMPDYK	A	Oxidation (M) [11]	alpha-R1.3097.3097.2.dta	Tistlia$2773026$2774717$3
F060830	Alpha-R1a	0 % NaCl	1169	923.484	2	1844.95	1844.95	0.278056	0	46.32	438	455	K	GAALNAVQIAEALAEEYL	-		alpha-R1.3754.3754.2.dta	Tistlia$3036117$3034753$-1
F060830	Alpha-R1a	0 % NaCl	1170	923.488	2	1844.96	1844.95	4.83102	0	53.86	438	455	K	GAALNAVQIAEALAEEYL	-		alpha-R1.3759.3759.2.dta	Tistlia$3036117$3034753$-1
F060830	Alpha-R1a	0 % NaCl	1173	924.452	2	1846.89	1846.89	0.585309	0	81.81	293	310	K	ITGDAGQGTIMTFAPDPR	K		alpha-R1.1671.1671.2.dta	Tistlia$909967$911166$1
F060830	Alpha-R1a	0 % NaCl	1174	924.452	2	1846.89	1846.89	0.91018	0	72.05	293	310	K	ITGDAGQGTIMTFAPDPR	K		alpha-R1.1668.1668.2.dta	Tistlia$909967$911166$1
F060830	Alpha-R1a	0 % NaCl	1175	925.509	2	1849	1849	0.849648	0	54.66	303	319	K	ALTSSYLPLSALLMNQK	V		alpha-R1.2629.2629.2.dta	Tistlia$326677$328107$1
F060830	Alpha-R1a	0 % NaCl	1176	925.51	2	1849.01	1849	1.82315	0	66.76	303	319	K	ALTSSYLPLSALLMNQK	V		alpha-R1.2643.2643.2.dta	Tistlia$326677$328107$1
F060830	Alpha-R1a	0 % NaCl	1182	618.01	3	1851.01	1851.01	-0.410587	0	18.27	185	202	K	QLSANKPLIEPSDAAGLK	F		alpha-R1.1127.1127.3.dta	Tistlia$1036853$1035453$-2
F060830	Alpha-R1a	0 % NaCl	1183	618.011	3	1851.01	1851.01	0.561855	0	23	185	202	K	QLSANKPLIEPSDAAGLK	F		alpha-R1.1131.1131.3.dta	Tistlia$1036853$1035453$-2
F060830	Alpha-R1a	0 % NaCl	1184	927.491	2	1852.97	1852.96	3.97904	1	31.6	142	157	K	KFDAEDFEAFLALLPK	E		alpha-R1.3047.3047.2.dta	Tistlia$4072377$4071514$-1
F060830	Alpha-R1a	0 % NaCl	1185	927.936	2	1853.86	1853.86	-0.852816	0	25.81	264	279	R	AALDLQGWDEPDIFQH	-		alpha-R1.2482.2482.2.dta	Tistlia$261693$262529$3
F060830	Alpha-R1a	0 % NaCl	1186	927.936	2	1853.86	1853.86	-0.205517	0	39.04	264	279	R	AALDLQGWDEPDIFQH	-		alpha-R1.2462.2462.2.dta	Tistlia$261693$262529$3
F060830	Alpha-R1a	0 % NaCl	1190	930.432	2	1858.85	1858.85	1.13888	0	74.81	135	150	K	QNPSVQLTIEGNCDER	G		alpha-R1.1169.1169.2.dta	Tistlia$3628549$3627914$-3
F060830	Alpha-R1a	0 % NaCl	1191	930.433	2	1858.85	1858.85	1.67685	0	76.49	135	150	K	QNPSVQLTIEGNCDER	G		alpha-R1.1171.1171.2.dta	Tistlia$3628549$3627914$-3
F060830	Alpha-R1a	0 % NaCl	1194	935.006	2	1868	1868	0.29015	0	43.18	168	184	R	LLDIVDPTPQTVDALMK	L		alpha-R1.2402.2402.2.dta	Tistlia$5266791$5267387$3
F060830	Alpha-R1a	0 % NaCl	1198	625.33	3	1872.97	1872.97	-0.31394	1	50.93	301	318	K	LDKAATDSPVPLHPGAER	F		alpha-R1.633.633.3.dta	Tistlia$3137397$3136420$-1
F060830	Alpha-R1a	0 % NaCl	1199	625.33	3	1872.97	1872.97	-0.31394	1	34.75	301	318	K	LDKAATDSPVPLHPGAER	F		alpha-R1.629.629.3.dta	Tistlia$3137397$3136420$-1
F060830	Alpha-R1a	0 % NaCl	1200	469.25	4	1872.97	1872.97	-0.247735	1	34.84	301	318	K	LDKAATDSPVPLHPGAER	F		alpha-R1.627.627.4.dta	Tistlia$3137397$3136420$-1
F060830	Alpha-R1a	0 % NaCl	1201	469.25	4	1872.97	1872.97	0.179394	1	33.95	301	318	K	LDKAATDSPVPLHPGAER	F		alpha-R1.631.631.4.dta	Tistlia$3137397$3136420$-1
F060830	Alpha-R1a	0 % NaCl	1202	470.511	4	1878.01	1878.01	1.77954	0	21.25	66	81	K	VFHEALANVRPEIEVR	S		alpha-R1.1209.1209.4.dta	Tistlia$3003423$3002941$-1
F060830	Alpha-R1a	0 % NaCl	1211	630.019	3	1887.04	1887.04	0.261256	1	22.62	168	185	R	MVMKEFPILGPASIVGAK	A		alpha-R1.2084.2084.3.dta	Tistlia$5330593$5329736$-3
F060830	Alpha-R1a	0 % NaCl	1212	630.02	3	1887.04	1887.04	0.420236	1	20.61	168	185	R	MVMKEFPILGPASIVGAK	A		alpha-R1.2080.2080.3.dta	Tistlia$5330593$5329736$-3
F060830	Alpha-R1a	0 % NaCl	1213	945.474	2	1888.93	1888.93	0.81157	0	52.32	88	106	K	TFVSVAPHAPAAPQPEAAE	-		alpha-R1.1255.1255.2.dta	Tistlia$2697000$2697317$3
F060830	Alpha-R1a	0 % NaCl	1214	945.475	2	1888.93	1888.93	1.55273	0	50.68	88	106	K	TFVSVAPHAPAAPQPEAAE	-		alpha-R1.1264.1264.2.dta	Tistlia$2697000$2697317$3
F060830	Alpha-R1a	0 % NaCl	1219	631.681	3	1892.02	1892.02	-0.337205	1	23.81	58	75	K	KVVVFALPGAFTPTCSAK	H		alpha-R1.1836.1836.3.dta	Tistlia$4890916$4891464$1
F060830	Alpha-R1a	0 % NaCl	1220	632.002	3	1892.98	1892.98	0.0676181	0	41.92	419	435	R	LSVGIEHIDDILADLDR	G		alpha-R1.2593.2593.3.dta	Tistlia$2992012$2990669$-3
F060830	Alpha-R1a	0 % NaCl	1221	632.002	3	1892.98	1892.98	0.226098	0	38.26	419	435	R	LSVGIEHIDDILADLDR	G		alpha-R1.2597.2597.3.dta	Tistlia$2992012$2990669$-3
F060830	Alpha-R1a	0 % NaCl	1222	947.501	2	1892.99	1892.98	1.85105	0	81.94	419	435	R	LSVGIEHIDDILADLDR	G		alpha-R1.2599.2599.2.dta	Tistlia$2992012$2990669$-3
F060830	Alpha-R1a	0 % NaCl	1223	947.502	2	1892.99	1892.98	2.27366	0	80.7	419	435	R	LSVGIEHIDDILADLDR	G		alpha-R1.2602.2602.2.dta	Tistlia$2992012$2990669$-3
F060830	Alpha-R1a	0 % NaCl	1226	950.437	2	1898.86	1898.86	0.653551	0	59.62	143	158	R	EEGFDEIADWFETLAK	A		alpha-R1.3339.3339.2.dta	Tistlia$1046335$1045811$-3
F060830	Alpha-R1a	0 % NaCl	1227	950.438	2	1898.86	1898.86	1.60149	0	77.46	143	158	R	EEGFDEIADWFETLAK	A		alpha-R1.3336.3336.2.dta	Tistlia$1046335$1045811$-3
F060830	Alpha-R1a	0 % NaCl	1228	950.508	2	1899	1899	0.790416	0	37.9	31	48	K	ELGDVVLFDIAEGIPQGK	A		alpha-R1.2803.2803.2.dta	Tistlia$2542895$2541921$-2
F060830	Alpha-R1a	0 % NaCl	1231	952.521	2	1903.03	1903.02	1.52914	0	26.49	84	100	R	AFLEEIGYLLPAPPAFR	I		alpha-R1.3029.3029.2.dta	Tistlia$2088908$2086722$-2
F060830	Alpha-R1a	0 % NaCl	1234	957.952	2	1913.89	1913.89	1.74566	0	70.04	115	132	K	ELMGFAQGNVETGMTTTK	K		alpha-R1.1637.1637.2.dta	Tistlia$945544$944957$-3
F060830	Alpha-R1a	0 % NaCl	1235	957.995	2	1913.98	1913.98	-1.17295	0	65.01	88	105	R	GFLFADAVYEVTAVLDGK	L		alpha-R1.3530.3530.2.dta	Tistlia$850393$851439$1
F060830	Alpha-R1a	0 % NaCl	1236	957.997	2	1913.98	1913.98	0.70795	0	90.85	88	105	R	GFLFADAVYEVTAVLDGK	L		alpha-R1.3538.3538.2.dta	Tistlia$850393$851439$1
F060830	Alpha-R1a	0 % NaCl	1237	961.035	2	1920.06	1920.06	-0.17187	0	58.94	94	111	R	IINVIGEPIDNLGPVETK	Q		alpha-R1.2064.2064.2.dta	Tistlia$696784$698217$1
F060830	Alpha-R1a	0 % NaCl	1238	961.036	2	1920.06	1920.06	0.661439	0	64.24	94	111	R	IINVIGEPIDNLGPVETK	Q		alpha-R1.2061.2061.2.dta	Tistlia$696784$698217$1
F060830	Alpha-R1a	0 % NaCl	1239	961.495	2	1920.98	1920.97	1.87509	0	52.37	214	230	R	ELLSSYEFPGDDIPIVK	G		alpha-R1.2344.2344.2.dta	Tistlia$5079403$5078042$-3
F060830	Alpha-R1a	0 % NaCl	1240	961.496	2	1920.98	1920.97	2.60389	0	29.07	214	230	R	ELLSSYEFPGDDIPIVK	G		alpha-R1.2333.2333.2.dta	Tistlia$5079403$5078042$-3
F060830	Alpha-R1a	0 % NaCl	1241	641.342	3	1921	1921.01	-0.51067	0	45.12	168	184	R	DAEHPGQFLQLVEGILR	L		alpha-R1.2933.2933.3.dta	Tistlia$2160810$2159602$-1
F060830	Alpha-R1a	0 % NaCl	1242	641.343	3	1921.01	1921.01	0.114003	0	42.8	168	184	R	DAEHPGQFLQLVEGILR	L		alpha-R1.2926.2926.3.dta	Tistlia$2160810$2159602$-1
F060830	Alpha-R1a	0 % NaCl	1247	642.007	3	1923	1923	-0.171087	2	51.26	204	220	R	KVEGALPYDEFSAELKK	A		alpha-R1.1380.1380.3.dta	Tistlia$4421927$4421253$-2
F060830	Alpha-R1a	0 % NaCl	1248	642.007	3	1923	1923	0.140926	2	47.44	204	220	R	KVEGALPYDEFSAELKK	A		alpha-R1.1377.1377.3.dta	Tistlia$4421927$4421253$-2
F060830	Alpha-R1a	0 % NaCl	1249	962.981	2	1923.95	1923.94	2.5375	1	26.94	41	58	K	TSDGIQEVTTDELFGGKK	V		alpha-R1.1585.1585.2.dta	Tistlia$4890916$4891464$1
F060830	Alpha-R1a	0 % NaCl	1250	642.342	3	1924	1924.01	-0.647088	0	22.99	156	174	K	GTISLLGFTAAFDALNASR	S		alpha-R1.3026.3026.3.dta	Tistlia$4507946$4507422$-2
F060830	Alpha-R1a	0 % NaCl	1251	642.342	3	1924	1924.01	-0.335238	0	36.84	156	174	K	GTISLLGFTAAFDALNASR	S		alpha-R1.3018.3018.3.dta	Tistlia$4507946$4507422$-2
F060830	Alpha-R1a	0 % NaCl	1252	963.011	2	1924.01	1924.01	0.951661	0	73.14	156	174	K	GTISLLGFTAAFDALNASR	S		alpha-R1.3005.3005.2.dta	Tistlia$4507946$4507422$-2
F060830	Alpha-R1a	0 % NaCl	1253	963.011	2	1924.01	1924.01	1.26351	0	76.93	156	174	K	GTISLLGFTAAFDALNASR	S		alpha-R1.3009.3009.2.dta	Tistlia$4507946$4507422$-2
F060830	Alpha-R1a	0 % NaCl	1254	643.01	3	1926.01	1926.01	-0.0721699	0	31.01	60	76	R	FKPNLQTTSLYSEALSK	M		alpha-R1.1481.1481.3.dta	Tistlia$5332956$5332567$-1
F060830	Alpha-R1a	0 % NaCl	1255	643.011	3	1926.01	1926.01	0.239355	0	53.48	60	76	R	FKPNLQTTSLYSEALSK	M		alpha-R1.1483.1483.3.dta	Tistlia$5332956$5332567$-1
F060830	Alpha-R1a	0 % NaCl	1256	964.016	2	1926.02	1926.02	-3.09757	0	32.08	271	289	R	AQLDGLMALAADGIAELVR	K		alpha-R1.3489.3489.2.dta	Tistlia$2878061$2877165$-2
F060830	Alpha-R1a	0 % NaCl	1259	964.507	2	1927	1927	-0.840685	0	52.29	1066	1084	K	ADGGLEIVNTGNADTLLVR	D		alpha-R1.3938.3938.2.dta	Tistlia$5634931$5631536$-3
F060830	Alpha-R1a	0 % NaCl	1260	964.508	2	1927	1927	-0.217955	0	30.04	1066	1084	K	ADGGLEIVNTGNADTLLVR	D		alpha-R1.3521.3521.2.dta	Tistlia$5634931$5631536$-3
F060830	Alpha-R1a	0 % NaCl	1261	643.341	3	1927	1927	0.209652	0	60.97	1066	1084	K	ADGGLEIVNTGNADTLLVR	D		alpha-R1.1996.1996.3.dta	Tistlia$5634931$5631536$-3
F060830	Alpha-R1a	0 % NaCl	1262	643.341	3	1927	1927	0.365335	0	58.25	1066	1084	K	ADGGLEIVNTGNADTLLVR	D		alpha-R1.1999.1999.3.dta	Tistlia$5634931$5631536$-3
F060830	Alpha-R1a	0 % NaCl	1263	964.508	2	1927	1927	0.404774	0	77.96	1066	1084	K	ADGGLEIVNTGNADTLLVR	D		alpha-R1.1985.1985.2.dta	Tistlia$5634931$5631536$-3
F060830	Alpha-R1a	0 % NaCl	1264	964.508	2	1927	1927	0.508562	0	41.98	1066	1084	K	ADGGLEIVNTGNADTLLVR	D		alpha-R1.3326.3326.2.dta	Tistlia$5634931$5631536$-3
F060830	Alpha-R1a	0 % NaCl	1265	964.509	2	1927	1927	0.716139	0	86.3	1066	1084	K	ADGGLEIVNTGNADTLLVR	D		alpha-R1.1987.1987.2.dta	Tistlia$5634931$5631536$-3
F060830	Alpha-R1a	0 % NaCl	1266	964.509	2	1927	1927	0.819927	0	27.6	1066	1084	K	ADGGLEIVNTGNADTLLVR	D		alpha-R1.3791.3791.2.dta	Tistlia$5634931$5631536$-3
F060830	Alpha-R1a	0 % NaCl	1268	964.51	2	1927	1927	1.75402	0	27.84	1066	1084	K	ADGGLEIVNTGNADTLLVR	D		alpha-R1.3829.3829.2.dta	Tistlia$5634931$5631536$-3
F060830	Alpha-R1a	0 % NaCl	1269	964.511	2	1927.01	1927	3.51842	0	28.41	1066	1084	K	ADGGLEIVNTGNADTLLVR	D		alpha-R1.3550.3550.2.dta	Tistlia$5634931$5631536$-3
F060830	Alpha-R1a	0 % NaCl	1276	646.658	3	1936.95	1936.95	0.0407857	1	58.49	96	113	R	MKTLAVQSSSGQLSDTER	G		alpha-R1.731.731.3.dta	Tistlia$2034896$2033727$-2
F060830	Alpha-R1a	0 % NaCl	1277	646.658	3	1936.95	1936.95	0.0407857	1	61.71	96	113	R	MKTLAVQSSSGQLSDTER	G		alpha-R1.729.729.3.dta	Tistlia$2034896$2033727$-2
F060830	Alpha-R1a	0 % NaCl	1280	646.677	3	1937.01	1937.01	-0.41404	1	40.11	52	69	K	IVVEHLGVDEAKVTDDAK	F		alpha-R1.960.960.3.dta	Tistlia$3815525$3815172$-2
F060830	Alpha-R1a	0 % NaCl	1281	646.677	3	1937.01	1937.01	-0.104284	1	42.22	52	69	K	IVVEHLGVDEAKVTDDAK	F		alpha-R1.963.963.3.dta	Tistlia$3815525$3815172$-2
F060830	Alpha-R1a	0 % NaCl	1282	646.684	3	1937.03	1937.03	0.478051	1	27.41	139	154	R	IFDLPFLFKDIEAVDR	F		alpha-R1.2859.2859.3.dta	Tistlia$1036853$1035453$-2
F060830	Alpha-R1a	0 % NaCl	1283	646.684	3	1937.03	1937.03	0.787804	1	43.19	139	154	R	IFDLPFLFKDIEAVDR	F		alpha-R1.2864.2864.3.dta	Tistlia$1036853$1035453$-2
F060830	Alpha-R1a	0 % NaCl	1287	971.477	2	1940.94	1940.94	0.9109	0	56.92	786	802	R	AQSPDSANSQFFIVFQR	S		alpha-R1.2176.2176.2.dta	Tistlia$3705915$3708476$3
F060830	Alpha-R1a	0 % NaCl	1288	971.478	2	1940.94	1940.94	1.83829	0	57.38	786	802	R	AQSPDSANSQFFIVFQR	S		alpha-R1.2168.2168.2.dta	Tistlia$3705915$3708476$3
F060830	Alpha-R1a	0 % NaCl	1293	648.691	3	1943.05	1943.05	-0.384961	1	19.78	461	477	R	AINPLLPAKDDFPYTLR	L		alpha-R1.1961.1961.3.dta	Tistlia$1128290$1126020$-2
F060830	Alpha-R1a	0 % NaCl	1294	972.533	2	1943.05	1943.05	0.0144103	1	22.72	461	477	R	AINPLLPAKDDFPYTLR	L		alpha-R1.1981.1981.2.dta	Tistlia$1128290$1126020$-2
F060830	Alpha-R1a	0 % NaCl	1296	649.012	3	1944.01	1944.02	-2.2937	2	32.04	351	370	R	GGLGGLVGFELKDGADAGRR	F		alpha-R1.3718.3718.3.dta	Tistlia$2992012$2990669$-3
F060830	Alpha-R1a	0 % NaCl	1297	649.012	3	1944.01	1944.02	-1.98506	2	23.73	351	370	R	GGLGGLVGFELKDGADAGRR	F		alpha-R1.3860.3860.3.dta	Tistlia$2992012$2990669$-3
F060830	Alpha-R1a	0 % NaCl	1298	649.012	3	1944.01	1944.02	-1.67643	2	26.49	351	370	R	GGLGGLVGFELKDGADAGRR	F		alpha-R1.3729.3729.3.dta	Tistlia$2992012$2990669$-3
F060830	Alpha-R1a	0 % NaCl	1302	649.012	3	1944.02	1944.02	-1.36779	2	21.83	351	370	R	GGLGGLVGFELKDGADAGRR	F		alpha-R1.3050.3050.3.dta	Tistlia$2992012$2990669$-3
F060830	Alpha-R1a	0 % NaCl	1304	649.013	3	1944.02	1944.02	-1.05915	2	25.9	351	370	R	GGLGGLVGFELKDGADAGRR	F		alpha-R1.3573.3573.3.dta	Tistlia$2992012$2990669$-3
F060830	Alpha-R1a	0 % NaCl	1309	649.013	3	1944.02	1944.02	-0.287549	2	59.74	351	370	R	GGLGGLVGFELKDGADAGRR	F		alpha-R1.1505.1505.3.dta	Tistlia$2992012$2990669$-3
F060830	Alpha-R1a	0 % NaCl	1311	649.013	3	1944.02	1944.02	-0.133229	2	39.82	351	370	R	GGLGGLVGFELKDGADAGRR	F		alpha-R1.1507.1507.3.dta	Tistlia$2992012$2990669$-3
F060830	Alpha-R1a	0 % NaCl	1312	649.013	3	1944.02	1944.02	-0.133229	2	30.73	351	370	R	GGLGGLVGFELKDGADAGRR	F		alpha-R1.3855.3855.3.dta	Tistlia$2992012$2990669$-3
F060830	Alpha-R1a	0 % NaCl	1314	649.013	3	1944.02	1944.02	0.0210903	2	31.19	351	370	R	GGLGGLVGFELKDGADAGRR	F		alpha-R1.4335.4335.3.dta	Tistlia$2992012$2990669$-3
F060830	Alpha-R1a	0 % NaCl	1324	649.015	3	1944.02	1944.02	2.18156	2	19.47	351	370	R	GGLGGLVGFELKDGADAGRR	F		alpha-R1.4326.4326.3.dta	Tistlia$2992012$2990669$-3
F060830	Alpha-R1a	0 % NaCl	1325	649.015	3	1944.02	1944.02	3.41612	2	27.17	351	370	R	GGLGGLVGFELKDGADAGRR	F		alpha-R1.3033.3033.3.dta	Tistlia$2992012$2990669$-3
F060830	Alpha-R1a	0 % NaCl	1326	649.994	3	1946.96	1946.96	0.325122	0	25.45	189	205	K	ERPAVLGSTEYAWAQNR	R		alpha-R1.1328.1328.3.dta	Tistlia$3628549$3627914$-3
F060830	Alpha-R1a	0 % NaCl	1330	651.355	3	1951.04	1951.05	-2.35156	0	23.14	319	337	R	SNIRPDAQAVLNDVVAAAK	K		alpha-R1.1975.1975.3.dta	Tistlia$5029124$5030368$2
F060830	Alpha-R1a	0 % NaCl	1335	651.989	3	1952.95	1952.95	-0.78804	1	54.94	96	113	R	MKTLAVQSSSGQLSDTER	G	Oxidation (M) [1]	alpha-R1.583.583.3.dta	Tistlia$2034896$2033727$-2
F060830	Alpha-R1a	0 % NaCl	1336	651.99	3	1952.95	1952.95	-0.0199698	1	55.85	96	113	R	MKTLAVQSSSGQLSDTER	G	Oxidation (M) [1]	alpha-R1.580.580.3.dta	Tistlia$2034896$2033727$-2
F060830	Alpha-R1a	0 % NaCl	1337	977.967	2	1953.92	1953.92	-0.459589	0	81.69	332	349	K	ESLGEDEEALAVFGDVFK	A		alpha-R1.2858.2858.2.dta	Tistlia$1128290$1126020$-2
F060830	Alpha-R1a	0 % NaCl	1338	977.968	2	1953.92	1953.92	0.666353	0	72.79	332	349	K	ESLGEDEEALAVFGDVFK	A		alpha-R1.2862.2862.2.dta	Tistlia$1128290$1126020$-2
F060830	Alpha-R1a	0 % NaCl	1339	653.322	3	1956.94	1956.94	-0.13797	1	46.13	314	332	K	NREVMGATNPANADAGTIR	K		alpha-R1.685.685.3.dta	Tistlia$297421$298524$1
F060830	Alpha-R1a	0 % NaCl	1340	653.322	3	1956.95	1956.94	0.781831	1	46.5	314	332	K	NREVMGATNPANADAGTIR	K		alpha-R1.687.687.3.dta	Tistlia$297421$298524$1
F060830	Alpha-R1a	0 % NaCl	1341	655.006	3	1962	1962	-0.180429	1	41.72	184	202	R	TLAFLGGVGREPFDGAEAR	S		alpha-R1.1824.1824.3.dta	Tistlia$3600490$3599720$-3
F060830	Alpha-R1a	0 % NaCl	1342	655.006	3	1962	1962	0.125383	1	40.8	184	202	R	TLAFLGGVGREPFDGAEAR	S		alpha-R1.1821.1821.3.dta	Tistlia$3600490$3599720$-3
F060830	Alpha-R1a	0 % NaCl	1343	655.022	3	1962.04	1962.04	1.31547	2	49.54	36	54	K	KVELAIAGGDKTTAQDAFK	V		alpha-R1.995.995.3.dta	Tistlia$3754270$3754004$-3
F060830	Alpha-R1a	0 % NaCl	1344	655.023	3	1962.05	1962.04	1.77417	2	43.06	36	54	K	KVELAIAGGDKTTAQDAFK	V		alpha-R1.999.999.3.dta	Tistlia$3754270$3754004$-3
F060830	Alpha-R1a	0 % NaCl	1347	655.358	3	1963.05	1963.05	-0.416189	0	33.93	137	154	K	AIHDASDLPIVIYNIPGR	S		alpha-R1.1936.1936.3.dta	Tistlia$4992589$4991666$-3
F060830	Alpha-R1a	0 % NaCl	1348	655.358	3	1963.05	1963.05	0.195104	0	25.25	137	154	K	AIHDASDLPIVIYNIPGR	S		alpha-R1.1933.1933.3.dta	Tistlia$4992589$4991666$-3
F060830	Alpha-R1a	0 % NaCl	1354	657.364	3	1969.07	1969.07	0.308267	1	37.8	195	213	K	NRQLDATLQSAGLGVASLR	D		alpha-R1.1697.1697.3.dta	Tistlia$3137397$3136420$-1
F060830	Alpha-R1a	0 % NaCl	1359	657.704	3	1970.09	1970.09	-2.31664	1	44.93	843	859	K	DLTLEEITLDKAVELLR	A		alpha-R1.2952.2952.3.dta	Tistlia$2441605$2438852$-3
F060830	Alpha-R1a	0 % NaCl	1362	987.532	2	1973.05	1973.05	1.09374	1	70.51	437	455	R	KGAALNAVQIAEALAEEYL	-		alpha-R1.3377.3377.2.dta	Tistlia$3036117$3034753$-1
F060830	Alpha-R1a	0 % NaCl	1363	987.533	2	1973.05	1973.05	2.31013	1	58.33	437	455	R	KGAALNAVQIAEALAEEYL	-		alpha-R1.3379.3379.2.dta	Tistlia$3036117$3034753$-1
F060830	Alpha-R1a	0 % NaCl	1365	659.004	3	1973.99	1973.99	-0.186424	1	38.99	16	35	K	NDLVATVADSADLSKADAAK	A		alpha-R1.1515.1515.3.dta	Tistlia$2949531$2949836$3
F060830	Alpha-R1a	0 % NaCl	1366	659.004	3	1973.99	1973.99	-0.034448	1	45.73	16	35	K	NDLVATVADSADLSKADAAK	A		alpha-R1.1512.1512.3.dta	Tistlia$2949531$2949836$3
F060830	Alpha-R1a	0 % NaCl	1367	988.004	2	1973.99	1973.99	0.96657	1	95.44	16	35	K	NDLVATVADSADLSKADAAK	A		alpha-R1.1523.1523.2.dta	Tistlia$2949531$2949836$3
F060830	Alpha-R1a	0 % NaCl	1368	988.004	2	1973.99	1973.99	0.96657	1	92.49	16	35	K	NDLVATVADSADLSKADAAK	A		alpha-R1.1521.1521.2.dta	Tistlia$2949531$2949836$3
F060830	Alpha-R1a	0 % NaCl	1371	989.034	2	1976.05	1976.05	1.43468	0	29.73	443	459	K	LFAQEVPEIYDGIIEIK	S		alpha-R1.2587.2587.2.dta	Tistlia$2510697$2508448$-1
F060830	Alpha-R1a	0 % NaCl	1372	660.34	3	1978	1978	-0.33266	0	38.33	268	284	K	DRPFLMPIEDVFSISGR	G		alpha-R1.2677.2677.3.dta	Tistlia$5079403$5078042$-3
F060830	Alpha-R1a	0 % NaCl	1373	660.341	3	1978	1978	1.18403	0	41.51	268	284	K	DRPFLMPIEDVFSISGR	G		alpha-R1.2673.2673.3.dta	Tistlia$5079403$5078042$-3
F060830	Alpha-R1a	0 % NaCl	1377	997.491	2	1992.97	1992.96	1.39942	0	34.74	383	399	R	YVNDEAICTAIVPMLER	I		alpha-R1.2296.2296.2.dta	Tistlia$655369$653759$-3
F060830	Alpha-R1a	0 % NaCl	1378	1000.5	2	1998.98	1998.98	0.993507	0	67.93	285	302	K	LFGSNLYGIEPDMVVMSK	A		alpha-R1.2427.2427.2.dta	Tistlia$326677$328107$1
F060830	Alpha-R1a	0 % NaCl	1379	1000.5	2	1998.98	1998.98	0.993507	0	67.83	285	302	K	LFGSNLYGIEPDMVVMSK	A		alpha-R1.2423.2423.2.dta	Tistlia$326677$328107$1
F060830	Alpha-R1a	0 % NaCl	1380	667.36	3	1999.06	1999.06	-0.803378	1	33.07	200	218	K	SIDQVTAQIEEILGATVRG	-		alpha-R1.3245.3245.3.dta	Tistlia$249518$248865$-2
F060830	Alpha-R1a	0 % NaCl	1381	667.36	3	1999.06	1999.06	-0.353166	1	43.52	200	218	K	SIDQVTAQIEEILGATVRG	-		alpha-R1.3248.3248.3.dta	Tistlia$249518$248865$-2
F060830	Alpha-R1a	0 % NaCl	1382	1000.54	2	1999.06	1999.06	0.435205	1	48.53	200	218	K	SIDQVTAQIEEILGATVRG	-		alpha-R1.3241.3241.2.dta	Tistlia$249518$248865$-2
F060830	Alpha-R1a	0 % NaCl	1383	1000.54	2	1999.06	1999.06	1.43568	1	63.85	200	218	K	SIDQVTAQIEEILGATVRG	-		alpha-R1.3247.3247.2.dta	Tistlia$249518$248865$-2
F060830	Alpha-R1a	0 % NaCl	1384	668.041	3	2001.1	2001.1	-0.352306	1	26.25	224	241	R	AAHELLAREPEALLVDVR	S		alpha-R1.1569.1569.3.dta	Tistlia$5668957$5668070$-3
F060830	Alpha-R1a	0 % NaCl	1391	1006.53	2	2011.04	2011.04	0.996003	1	64.58	156	175	K	GTISLLGFTAAFDALNASRS	-		alpha-R1.3003.3003.2.dta	Tistlia$4507946$4507422$-2
F060830	Alpha-R1a	0 % NaCl	1392	1006.53	2	2011.04	2011.04	0.996003	1	79.58	156	175	K	GTISLLGFTAAFDALNASRS	-		alpha-R1.2994.2994.2.dta	Tistlia$4507946$4507422$-2
F060830	Alpha-R1a	0 % NaCl	1398	1010.97	2	2019.93	2019.93	1.63471	0	74.4	76	92	K	TSTMLFQNYDEMVSLNK	A		alpha-R1.2169.2169.2.dta	Tistlia$945544$944957$-3
F060830	Alpha-R1a	0 % NaCl	1399	1010.97	2	2019.93	2019.93	2.62485	0	72.91	76	92	K	TSTMLFQNYDEMVSLNK	A		alpha-R1.2164.2164.2.dta	Tistlia$945544$944957$-3
F060830	Alpha-R1a	0 % NaCl	1401	674.351	3	2020.03	2020.03	1.06434	1	31.77	140	157	R	VLAGDRVNVEMTPYDLTK	G		alpha-R1.1531.1531.3.dta	Tistlia$5659575$5659081$-1
F060830	Alpha-R1a	0 % NaCl	1404	676.665	3	2026.97	2026.97	0.136657	1	33.85	341	358	R	YSFDLADDADLVEEAVKK	V		alpha-R1.2324.2324.3.dta	Tistlia$3037363$3036179$-3
F060830	Alpha-R1a	0 % NaCl	1405	676.665	3	2026.97	2026.97	0.284661	1	32.98	341	358	R	YSFDLADDADLVEEAVKK	V		alpha-R1.2320.2320.3.dta	Tistlia$3037363$3036179$-3
F060830	Alpha-R1a	0 % NaCl	1406	676.681	3	2027.02	2027.02	0.0192401	0	27.76	127	145	R	QVALDTIADVEASDLWPGK	V		alpha-R1.2540.2540.3.dta	Tistlia$1560924$1560349$-1
F060830	Alpha-R1a	0 % NaCl	1407	1014.52	2	2027.02	2027.02	1.14207	0	47.43	127	145	R	QVALDTIADVEASDLWPGK	V		alpha-R1.2533.2533.2.dta	Tistlia$1560924$1560349$-1
F060830	Alpha-R1a	0 % NaCl	1408	1014.52	2	2027.02	2027.02	1.14207	0	71.12	127	145	R	QVALDTIADVEASDLWPGK	V		alpha-R1.2517.2517.2.dta	Tistlia$1560924$1560349$-1
F060830	Alpha-R1a	0 % NaCl	1410	676.688	3	2027.04	2027.04	-0.172172	0	48.96	117	134	R	CSPQGCVTEILIEAPLLK	A		alpha-R1.2578.2578.3.dta	Tistlia$4507946$4507422$-2
F060830	Alpha-R1a	0 % NaCl	1411	676.689	3	2027.04	2027.04	0.567822	0	41.65	117	134	R	CSPQGCVTEILIEAPLLK	A		alpha-R1.2566.2566.3.dta	Tistlia$4507946$4507422$-2
F060830	Alpha-R1a	0 % NaCl	1412	1014.53	2	2027.05	2027.04	1.14798	0	47.72	117	134	R	CSPQGCVTEILIEAPLLK	A		alpha-R1.2562.2562.2.dta	Tistlia$4507946$4507422$-2
F060830	Alpha-R1a	0 % NaCl	1413	1014.53	2	2027.05	2027.04	1.14798	0	25.04	117	134	R	CSPQGCVTEILIEAPLLK	A		alpha-R1.2557.2557.2.dta	Tistlia$4507946$4507422$-2
F060830	Alpha-R1a	0 % NaCl	1419	678.028	3	2031.06	2031.06	-0.281626	1	20.19	36	55	K	AVDAVFDAISAALAKGEEVR	L		alpha-R1.3821.3821.3.dta	Tistlia$2949531$2949836$3
F060830	Alpha-R1a	0 % NaCl	1420	678.028	3	2031.06	2031.06	-0.281626	1	30.24	36	55	K	AVDAVFDAISAALAKGEEVR	L		alpha-R1.3529.3529.3.dta	Tistlia$2949531$2949836$3
F060830	Alpha-R1a	0 % NaCl	1421	678.028	3	2031.06	2031.06	-0.13392	1	36.75	36	55	K	AVDAVFDAISAALAKGEEVR	L		alpha-R1.3027.3027.3.dta	Tistlia$2949531$2949836$3
F060830	Alpha-R1a	0 % NaCl	1422	678.029	3	2031.06	2031.06	0.161492	1	66.29	36	55	K	AVDAVFDAISAALAKGEEVR	L		alpha-R1.2653.2653.3.dta	Tistlia$2949531$2949836$3
F060830	Alpha-R1a	0 % NaCl	1423	678.029	3	2031.06	2031.06	0.161492	1	39.38	36	55	K	AVDAVFDAISAALAKGEEVR	L		alpha-R1.3697.3697.3.dta	Tistlia$2949531$2949836$3
F060830	Alpha-R1a	0 % NaCl	1424	678.029	3	2031.06	2031.06	0.161492	1	59.77	36	55	K	AVDAVFDAISAALAKGEEVR	L		alpha-R1.2824.2824.3.dta	Tistlia$2949531$2949836$3
F060830	Alpha-R1a	0 % NaCl	1425	678.029	3	2031.06	2031.06	0.309198	1	33.19	36	55	K	AVDAVFDAISAALAKGEEVR	L		alpha-R1.3948.3948.3.dta	Tistlia$2949531$2949836$3
F060830	Alpha-R1a	0 % NaCl	1426	678.029	3	2031.06	2031.06	0.456903	1	28.42	36	55	K	AVDAVFDAISAALAKGEEVR	L		alpha-R1.4155.4155.3.dta	Tistlia$2949531$2949836$3
F060830	Alpha-R1a	0 % NaCl	1427	678.029	3	2031.06	2031.06	0.456903	1	41.45	36	55	K	AVDAVFDAISAALAKGEEVR	L		alpha-R1.2838.2838.3.dta	Tistlia$2949531$2949836$3
F060830	Alpha-R1a	0 % NaCl	1429	678.029	3	2031.06	2031.06	0.604609	1	31.67	36	55	K	AVDAVFDAISAALAKGEEVR	L		alpha-R1.3675.3675.3.dta	Tistlia$2949531$2949836$3
F060830	Alpha-R1a	0 % NaCl	1430	1016.54	2	2031.07	2031.06	0.888205	1	106.24	36	55	K	AVDAVFDAISAALAKGEEVR	L		alpha-R1.2664.2664.2.dta	Tistlia$2949531$2949836$3
F060830	Alpha-R1a	0 % NaCl	1431	1016.54	2	2031.07	2031.06	0.888205	1	117.78	36	55	K	AVDAVFDAISAALAKGEEVR	L		alpha-R1.2661.2661.2.dta	Tistlia$2949531$2949836$3
F060830	Alpha-R1a	0 % NaCl	1432	678.029	3	2031.07	2031.06	1.04773	1	48.43	36	55	K	AVDAVFDAISAALAKGEEVR	L		alpha-R1.2650.2650.3.dta	Tistlia$2949531$2949836$3
F060830	Alpha-R1a	0 % NaCl	1434	678.03	3	2031.07	2031.06	2.52479	1	29.8	36	55	K	AVDAVFDAISAALAKGEEVR	L		alpha-R1.3040.3040.3.dta	Tistlia$2949531$2949836$3
F060830	Alpha-R1a	0 % NaCl	1437	1020.04	2	2038.07	2038.07	0.969054	0	54.45	24	44	K	SAATVQQDVLAPVEAAVNAGK	E		alpha-R1.2237.2237.2.dta	Tistlia$945544$944957$-3
F060830	Alpha-R1a	0 % NaCl	1442	1023.03	2	2044.05	2044.05	0.870821	0	85.2	338	356	R	QIAELGIYPAVDPLDSTSR	I		alpha-R1.2225.2225.2.dta	Tistlia$696784$698217$1
F060830	Alpha-R1a	0 % NaCl	1443	1023.03	2	2044.05	2044.05	1.84927	0	71.31	338	356	R	QIAELGIYPAVDPLDSTSR	I		alpha-R1.2228.2228.2.dta	Tistlia$696784$698217$1
F060830	Alpha-R1a	0 % NaCl	1449	684.003	3	2048.99	2048.99	-0.593464	2	29.25	45	62	K	TEENLKEAFAGESQANRR	Y		alpha-R1.704.704.3.dta	Tistlia$1046335$1045811$-3
F060830	Alpha-R1a	0 % NaCl	1450	684.003	3	2048.99	2048.99	-0.300636	2	35.58	45	62	K	TEENLKEAFAGESQANRR	Y		alpha-R1.701.701.3.dta	Tistlia$1046335$1045811$-3
F060830	Alpha-R1a	0 % NaCl	1451	513.254	4	2048.99	2048.99	-0.288923	2	25.87	45	62	K	TEENLKEAFAGESQANRR	Y		alpha-R1.707.707.4.dta	Tistlia$1046335$1045811$-3
F060830	Alpha-R1a	0 % NaCl	1452	513.254	4	2048.99	2048.99	-0.288923	2	16.35	45	62	K	TEENLKEAFAGESQANRR	Y		alpha-R1.703.703.4.dta	Tistlia$1046335$1045811$-3
F060830	Alpha-R1a	0 % NaCl	1458	685	3	2051.98	2051.98	-0.0336261	0	30.08	78	96	R	GDSPLQGDDGHLHQPPVQR	G		alpha-R1.649.649.3.dta	Tistlia$3493567$3494208$1
F060830	Alpha-R1a	0 % NaCl	1459	685	3	2051.98	2051.98	-0.0336261	0	35.19	78	96	R	GDSPLQGDDGHLHQPPVQR	G		alpha-R1.672.672.3.dta	Tistlia$3493567$3494208$1
F060830	Alpha-R1a	0 % NaCl	1461	685.4	3	2053.18	2053.18	0.676025	2	46.06	1018	1038	K	IGVLVGLKSEGDADKLAALGK	Q		alpha-R1.1549.1549.3.dta	Tistlia$5369121$5365822$-1
F060830	Alpha-R1a	0 % NaCl	1462	685.4	3	2053.18	2053.18	0.676025	2	41.21	1018	1038	K	IGVLVGLKSEGDADKLAALGK	Q		alpha-R1.1551.1551.3.dta	Tistlia$5369121$5365822$-1
F060830	Alpha-R1a	0 % NaCl	1463	685.688	3	2054.04	2054.04	-0.09104	1	22.44	446	464	R	TVLTAYADFSEDLAAVGRR	F		alpha-R1.2321.2321.3.dta	Tistlia$637426$639573$1
F060830	Alpha-R1a	0 % NaCl	1466	686.02	3	2055.04	2055.04	-0.173233	1	37.72	89	107	R	TVEHNGGLDSFLLGTPDRK	L		alpha-R1.1408.1408.3.dta	Tistlia$5332956$5332567$-1
F060830	Alpha-R1a	0 % NaCl	1470	1030.54	2	2059.07	2059.08	-1.82655	0	67.3	128	146	K	LVDQAVVDFALAAIADLCR	E		alpha-R1.3563.3563.2.dta	Tistlia$5138731$5139198$1
F060830	Alpha-R1a	0 % NaCl	1471	687.366	3	2059.08	2059.08	-0.357927	0	38.2	128	146	K	LVDQAVVDFALAAIADLCR	E		alpha-R1.3556.3556.3.dta	Tistlia$5138731$5139198$1
F060830	Alpha-R1a	0 % NaCl	1472	687.367	3	2059.08	2059.08	0.370554	0	44.98	128	146	K	LVDQAVVDFALAAIADLCR	E		alpha-R1.3561.3561.3.dta	Tistlia$5138731$5139198$1
F060830	Alpha-R1a	0 % NaCl	1473	1030.55	2	2059.08	2059.08	3.03	0	63.37	128	146	K	LVDQAVVDFALAAIADLCR	E		alpha-R1.3565.3565.2.dta	Tistlia$5138731$5139198$1
F060830	Alpha-R1a	0 % NaCl	1477	1031.06	2	2060.1	2060.1	0.885393	0	25.99	336	354	K	ALPFLIPLTSGCSFIEPAK	G		alpha-R1.2868.2868.2.dta	Tistlia$4318418$4316562$-2
F060830	Alpha-R1a	0 % NaCl	1479	687.718	3	2060.13	2060.13	1.06158	1	34.23	85	102	R	FLGQAEIIAKPTYKEQPK	K		alpha-R1.1012.1012.3.dta	Tistlia$5020902$5020474$-1
F060830	Alpha-R1a	0 % NaCl	1481	687.719	3	2060.13	2060.13	1.78969	1	34.58	85	102	R	FLGQAEIIAKPTYKEQPK	K		alpha-R1.1007.1007.3.dta	Tistlia$5020902$5020474$-1
F060830	Alpha-R1a	0 % NaCl	1482	688.361	3	2062.06	2062.06	1.15176	1	55.84	152	170	R	EGLDANKNYSLEEAVGLLK	A		alpha-R1.2056.2056.3.dta	Tistlia$4190171$4188777$-2
F060830	Alpha-R1a	0 % NaCl	1483	1032.04	2	2062.07	2062.06	3.51639	1	42.39	152	170	R	EGLDANKNYSLEEAVGLLK	A		alpha-R1.2045.2045.2.dta	Tistlia$4190171$4188777$-2
F060830	Alpha-R1a	0 % NaCl	1484	1032.04	2	2062.07	2062.06	3.51639	1	47.26	152	170	R	EGLDANKNYSLEEAVGLLK	A		alpha-R1.2041.2041.2.dta	Tistlia$4190171$4188777$-2
F060830	Alpha-R1a	0 % NaCl	1487	689.345	3	2065.01	2065.01	-0.281838	0	43.26	803	821	K	SSEQALDLLMQAIEAAGYR	A		alpha-R1.3213.3213.3.dta	Tistlia$2070980$2074021$2
F060830	Alpha-R1a	0 % NaCl	1488	689.346	3	2065.01	2065.01	0.00871664	0	43.84	803	821	K	SSEQALDLLMQAIEAAGYR	A		alpha-R1.3221.3221.3.dta	Tistlia$2070980$2074021$2
F060830	Alpha-R1a	0 % NaCl	1489	689.376	3	2065.11	2065.11	-0.124933	2	48.94	51	69	K	KIVVEHLGVDEAKVTDDAK	F		alpha-R1.787.787.3.dta	Tistlia$3815525$3815172$-2
F060830	Alpha-R1a	0 % NaCl	1490	517.284	4	2065.11	2065.11	-0.113311	2	23.84	51	69	K	KIVVEHLGVDEAKVTDDAK	F		alpha-R1.783.783.4.dta	Tistlia$3815525$3815172$-2
F060830	Alpha-R1a	0 % NaCl	1491	517.284	4	2065.11	2065.11	-0.113311	2	35.03	51	69	K	KIVVEHLGVDEAKVTDDAK	F		alpha-R1.780.780.4.dta	Tistlia$3815525$3815172$-2
F060830	Alpha-R1a	0 % NaCl	1492	689.376	3	2065.11	2065.11	0.165609	2	53.63	51	69	K	KIVVEHLGVDEAKVTDDAK	F		alpha-R1.784.784.3.dta	Tistlia$3815525$3815172$-2
F060830	Alpha-R1a	0 % NaCl	1498	518.005	4	2067.99	2067.99	-0.555612	2	22.3	97	114	K	KYHAHDEANACKVGDVVR	I		alpha-R1.445.445.4.dta	Tistlia$255584$255156$-2
F060830	Alpha-R1a	0 % NaCl	1499	690.354	3	2068.04	2068.04	-0.501441	0	26.48	187	204	K	SYVIHQGDYWVLVGAYAK	-		alpha-R1.1983.1983.3.dta	Tistlia$4467768$4468379$3
F060830	Alpha-R1a	0 % NaCl	1500	690.355	3	2068.04	2068.04	0.368948	0	26.81	187	204	K	SYVIHQGDYWVLVGAYAK	-		alpha-R1.1980.1980.3.dta	Tistlia$4467768$4468379$3
F060830	Alpha-R1a	0 % NaCl	1501	1035.03	2	2068.04	2068.04	0.792537	0	67.56	187	204	K	SYVIHQGDYWVLVGAYAK	-		alpha-R1.1984.1984.2.dta	Tistlia$4467768$4468379$3
F060830	Alpha-R1a	0 % NaCl	1502	1035.03	2	2068.05	2068.04	1.75964	0	85.97	187	204	K	SYVIHQGDYWVLVGAYAK	-		alpha-R1.1993.1993.2.dta	Tistlia$4467768$4468379$3
F060830	Alpha-R1a	0 % NaCl	1516	693.326	3	2076.96	2076.96	-0.634101	0	29.67	106	123	R	VMFELDGVNHEVAEDAFR	L		alpha-R1.1944.1944.3.dta	Tistlia$256063$255635$-3
F060830	Alpha-R1a	0 % NaCl	1517	693.327	3	2076.96	2076.96	0.232552	0	32.3	106	123	R	VMFELDGVNHEVAEDAFR	L		alpha-R1.1941.1941.3.dta	Tistlia$256063$255635$-3
F060830	Alpha-R1a	0 % NaCl	1519	694.021	3	2079.04	2079.04	-0.803254	0	27.74	371	388	R	FIDGLELFYHVANIGDTR	S		alpha-R1.3913.3913.3.dta	Tistlia$2992012$2990669$-3
F060830	Alpha-R1a	0 % NaCl	1520	694.021	3	2079.04	2079.04	-0.370363	0	27.07	371	388	R	FIDGLELFYHVANIGDTR	S		alpha-R1.4036.4036.3.dta	Tistlia$2992012$2990669$-3
F060830	Alpha-R1a	0 % NaCl	1521	694.021	3	2079.04	2079.04	-0.370363	0	24.41	371	388	R	FIDGLELFYHVANIGDTR	S		alpha-R1.3790.3790.3.dta	Tistlia$2992012$2990669$-3
F060830	Alpha-R1a	0 % NaCl	1522	694.021	3	2079.04	2079.04	-0.0817684	0	42.86	371	388	R	FIDGLELFYHVANIGDTR	S		alpha-R1.2851.2851.3.dta	Tistlia$2992012$2990669$-3
F060830	Alpha-R1a	0 % NaCl	1524	694.022	3	2079.04	2079.04	0.639718	0	59.85	371	388	R	FIDGLELFYHVANIGDTR	S		alpha-R1.2660.2660.3.dta	Tistlia$2992012$2990669$-3
F060830	Alpha-R1a	0 % NaCl	1525	694.022	3	2079.04	2079.04	0.928312	0	58.18	371	388	R	FIDGLELFYHVANIGDTR	S		alpha-R1.2657.2657.3.dta	Tistlia$2992012$2990669$-3
F060830	Alpha-R1a	0 % NaCl	1526	694.022	3	2079.04	2079.04	0.928312	0	24.74	371	388	R	FIDGLELFYHVANIGDTR	S		alpha-R1.3670.3670.3.dta	Tistlia$2992012$2990669$-3
F060830	Alpha-R1a	0 % NaCl	1527	694.022	3	2079.04	2079.04	1.07261	0	20.63	371	388	R	FIDGLELFYHVANIGDTR	S		alpha-R1.3919.3919.3.dta	Tistlia$2992012$2990669$-3
F060830	Alpha-R1a	0 % NaCl	1528	694.022	3	2079.04	2079.04	1.07261	0	21	371	388	R	FIDGLELFYHVANIGDTR	S		alpha-R1.3128.3128.3.dta	Tistlia$2992012$2990669$-3
F060830	Alpha-R1a	0 % NaCl	1529	694.022	3	2079.05	2079.04	1.21691	0	19.83	371	388	R	FIDGLELFYHVANIGDTR	S		alpha-R1.3455.3455.3.dta	Tistlia$2992012$2990669$-3
F060830	Alpha-R1a	0 % NaCl	1530	694.022	3	2079.05	2079.04	1.21691	0	42.35	371	388	R	FIDGLELFYHVANIGDTR	S		alpha-R1.2844.2844.3.dta	Tistlia$2992012$2990669$-3
F060830	Alpha-R1a	0 % NaCl	1531	1040.53	2	2079.05	2079.04	1.39776	0	61.39	371	388	R	FIDGLELFYHVANIGDTR	S		alpha-R1.2665.2665.2.dta	Tistlia$2992012$2990669$-3
F060830	Alpha-R1a	0 % NaCl	1533	694.023	3	2079.05	2079.04	1.93839	0	22.08	371	388	R	FIDGLELFYHVANIGDTR	S		alpha-R1.3809.3809.3.dta	Tistlia$2992012$2990669$-3
F060830	Alpha-R1a	0 % NaCl	1536	1040.53	2	2079.05	2079.04	2.35974	0	85.37	371	388	R	FIDGLELFYHVANIGDTR	S		alpha-R1.2662.2662.2.dta	Tistlia$2992012$2990669$-3
F060830	Alpha-R1a	0 % NaCl	1538	694.023	3	2079.05	2079.04	2.37128	0	34.47	371	388	R	FIDGLELFYHVANIGDTR	S		alpha-R1.3333.3333.3.dta	Tistlia$2992012$2990669$-3
F060830	Alpha-R1a	0 % NaCl	1539	694.308	3	2079.9	2079.9	0.213472	0	16.49	519	537	K	SPQEAMDALCAAQESVMSR	I		alpha-R1.2145.2145.3.dta	Tistlia$2804059$2805855$1
F060830	Alpha-R1a	0 % NaCl	1540	694.308	3	2079.9	2079.9	0.357709	0	23.64	519	537	K	SPQEAMDALCAAQESVMSR	I		alpha-R1.2147.2147.3.dta	Tistlia$2804059$2805855$1
F060830	Alpha-R1a	0 % NaCl	1544	1042.02	2	2082.02	2082.03	-2.64838	0	33.72	161	179	R	SDSGFTPAEQEVVFLTISR	G		alpha-R1.2502.2502.2.dta	Tistlia$216623$215751$-2
F060830	Alpha-R1a	0 % NaCl	1545	1042.46	2	2082.92	2082.91	0.753272	0	61.19	121	139	K	AAIAGETHEYTDMYPGMAR	T		alpha-R1.1235.1235.2.dta	Tistlia$1046335$1045811$-3
F060830	Alpha-R1a	0 % NaCl	1546	1042.47	2	2082.92	2082.91	1.71346	0	67.61	121	139	K	AAIAGETHEYTDMYPGMAR	T		alpha-R1.1239.1239.2.dta	Tistlia$1046335$1045811$-3
F060830	Alpha-R1a	0 % NaCl	1547	695.313	3	2082.92	2082.91	2.3011	0	36.23	121	139	K	AAIAGETHEYTDMYPGMAR	T		alpha-R1.1228.1228.3.dta	Tistlia$1046335$1045811$-3
F060830	Alpha-R1a	0 % NaCl	1548	695.314	3	2082.92	2082.91	2.87722	0	42.41	121	139	K	AAIAGETHEYTDMYPGMAR	T		alpha-R1.1231.1231.3.dta	Tistlia$1046335$1045811$-3
F060830	Alpha-R1a	0 % NaCl	1549	696.02	3	2085.04	2085.04	-0.300234	2	50.72	314	333	K	NREVMGATNPANADAGTIRK	D		alpha-R1.503.503.3.dta	Tistlia$297421$298524$1
F060830	Alpha-R1a	0 % NaCl	1550	522.267	4	2085.04	2085.04	-0.192802	2	38.3	314	333	K	NREVMGATNPANADAGTIRK	D		alpha-R1.493.493.4.dta	Tistlia$297421$298524$1
F060830	Alpha-R1a	0 % NaCl	1551	522.267	4	2085.04	2085.04	-0.000959215	2	22.14	314	333	K	NREVMGATNPANADAGTIRK	D		alpha-R1.495.495.4.dta	Tistlia$297421$298524$1
F060830	Alpha-R1a	0 % NaCl	1552	696.02	3	2085.04	2085.04	0.131412	2	48.16	314	333	K	NREVMGATNPANADAGTIRK	D		alpha-R1.507.507.3.dta	Tistlia$297421$298524$1
F060830	Alpha-R1a	0 % NaCl	1555	698.389	3	2092.14	2092.15	-0.967427	1	54.35	194	211	R	EKGPLWIIYPLSAHAELR	S		alpha-R1.2065.2065.3.dta	Tistlia$889592$890278$2
F060830	Alpha-R1a	0 % NaCl	1556	698.389	3	2092.15	2092.15	-0.107067	1	34.51	194	211	R	EKGPLWIIYPLSAHAELR	S		alpha-R1.2076.2076.3.dta	Tistlia$889592$890278$2
F060830	Alpha-R1a	0 % NaCl	1557	524.044	4	2092.15	2092.15	0	1	23.34	194	211	R	EKGPLWIIYPLSAHAELR	S		alpha-R1.2077.2077.4.dta	Tistlia$889592$890278$2
F060830	Alpha-R1a	0 % NaCl	1559	699.056	3	2094.15	2094.15	0.513813	0	60.45	214	233	R	DLASSIPITVVEVPAEVVEK	I		alpha-R1.2633.2633.3.dta	Tistlia$3137397$3136420$-1
F060830	Alpha-R1a	0 % NaCl	1560	1048.08	2	2094.15	2094.15	0.693361	0	58.37	214	233	R	DLASSIPITVVEVPAEVVEK	I		alpha-R1.2625.2625.2.dta	Tistlia$3137397$3136420$-1
F060830	Alpha-R1a	0 % NaCl	1561	1048.08	2	2094.15	2094.15	0.693361	0	40.73	214	233	R	DLASSIPITVVEVPAEVVEK	I		alpha-R1.2621.2621.2.dta	Tistlia$3137397$3136420$-1
F060830	Alpha-R1a	0 % NaCl	1562	1048.08	2	2094.15	2094.15	0.693361	0	45.07	214	233	R	DLASSIPITVVEVPAEVVEK	I		alpha-R1.2814.2814.2.dta	Tistlia$3137397$3136420$-1
F060830	Alpha-R1a	0 % NaCl	1563	699.057	3	2094.15	2094.15	0.800326	0	63.7	214	233	R	DLASSIPITVVEVPAEVVEK	I		alpha-R1.2637.2637.3.dta	Tistlia$3137397$3136420$-1
F060830	Alpha-R1a	0 % NaCl	1564	1048.53	2	2095.04	2095.04	-0.312166	0	40.76	297	314	R	YLTVADPIENEFTEVDLK	T		alpha-R1.2375.2375.2.dta	Tistlia$2510697$2508448$-1
F060830	Alpha-R1a	0 % NaCl	1565	700.644	3	2098.91	2098.91	0.797557	0	37.98	121	139	K	AAIAGETHEYTDMYPGMAR	T	Oxidation (M) [13]	alpha-R1.984.984.3.dta	Tistlia$1046335$1045811$-3
F060830	Alpha-R1a	0 % NaCl	1566	700.644	3	2098.91	2098.91	1.36928	0	49.62	121	139	K	AAIAGETHEYTDMYPGMAR	T	Oxidation (M) [13]	alpha-R1.988.988.3.dta	Tistlia$1046335$1045811$-3
F060830	Alpha-R1a	0 % NaCl	1569	700.694	3	2099.06	2099.06	1.51973	2	29	156	174	R	AALAGLGHDRFEACIKDQK	A		alpha-R1.889.889.3.dta	Tistlia$4421927$4421253$-2
F060830	Alpha-R1a	0 % NaCl	1570	700.695	3	2099.06	2099.06	1.94849	2	25.03	156	174	R	AALAGLGHDRFEACIKDQK	A		alpha-R1.893.893.3.dta	Tistlia$4421927$4421253$-2
F060830	Alpha-R1a	0 % NaCl	1571	701.054	3	2100.14	2100.14	-0.59615	1	26.55	927	945	K	VNQIGTLSETLETVELAKR	A		alpha-R1.2005.2005.3.dta	Tistlia$2070980$2074021$2
F060830	Alpha-R1a	0 % NaCl	1572	701.055	3	2100.14	2100.14	-0.310455	1	21.99	927	945	K	VNQIGTLSETLETVELAKR	A		alpha-R1.2008.2008.3.dta	Tistlia$2070980$2074021$2
F060830	Alpha-R1a	0 % NaCl	1573	526.772	4	2103.06	2103.06	-0.213023	1	21.06	189	206	K	ERPAVLGSTEYAWAQNRR	D		alpha-R1.1063.1063.4.dta	Tistlia$3628549$3627914$-3
F060830	Alpha-R1a	0 % NaCl	1574	702.028	3	2103.06	2103.06	0.298612	1	23.41	189	206	K	ERPAVLGSTEYAWAQNRR	D		alpha-R1.1059.1059.3.dta	Tistlia$3628549$3627914$-3
F060830	Alpha-R1a	0 % NaCl	1577	702.034	3	2103.08	2103.08	-0.43888	0	22.53	88	108	K	TNDLAGDGTTTATVLAQSIVR	E		alpha-R1.2140.2140.3.dta	Tistlia$1617656$1619389$2
F060830	Alpha-R1a	0 % NaCl	1578	702.034	3	2103.08	2103.08	-0.43888	0	35.59	88	108	K	TNDLAGDGTTTATVLAQSIVR	E		alpha-R1.2144.2144.3.dta	Tistlia$1617656$1619389$2
F060830	Alpha-R1a	0 % NaCl	1579	1052.55	2	2103.08	2103.08	1.26148	0	92.03	88	108	K	TNDLAGDGTTTATVLAQSIVR	E		alpha-R1.2136.2136.2.dta	Tistlia$1617656$1619389$2
F060830	Alpha-R1a	0 % NaCl	1580	1052.55	2	2103.08	2103.08	1.26148	0	98.34	88	108	K	TNDLAGDGTTTATVLAQSIVR	E		alpha-R1.2132.2132.2.dta	Tistlia$1617656$1619389$2
F060830	Alpha-R1a	0 % NaCl	1581	1053.54	2	2105.07	2105.06	0.646536	0	115.7	76	95	R	QAIVSTTDFVGDALDELVGR	A		alpha-R1.2979.2979.2.dta	Tistlia$4200646$4201554$1
F060830	Alpha-R1a	0 % NaCl	1582	1053.54	2	2105.07	2105.06	1.59663	0	103.14	76	95	R	QAIVSTTDFVGDALDELVGR	A		alpha-R1.2984.2984.2.dta	Tistlia$4200646$4201554$1
F060830	Alpha-R1a	0 % NaCl	1590	706.049	3	2115.13	2115.12	0.297855	0	43.77	662	682	R	TLGVTDEVAAIEGLSAAMLVR	L		alpha-R1.3166.3166.3.dta	Tistlia$2510697$2508448$-1
F060830	Alpha-R1a	0 % NaCl	1593	709.07	3	2124.19	2124.19	0.558331	1	16.29	80	100	K	MIAPALEEIAASLGDKVVVAK	L		alpha-R1.2613.2613.3.dta	Tistlia$1684626$1684177$-1
F060830	Alpha-R1a	0 % NaCl	1594	1063.1	2	2124.19	2124.19	1.44149	1	74.89	80	100	K	MIAPALEEIAASLGDKVVVAK	L		alpha-R1.2627.2627.2.dta	Tistlia$1684626$1684177$-1
F060830	Alpha-R1a	0 % NaCl	1595	1063.1	2	2124.19	2124.19	2.38303	1	75.49	80	100	K	MIAPALEEIAASLGDKVVVAK	L		alpha-R1.2630.2630.2.dta	Tistlia$1684626$1684177$-1
F060830	Alpha-R1a	0 % NaCl	1598	709.709	3	2126.1	2126.1	0.343821	0	29.36	343	362	K	DAGLKPNEIDEVILVGGMTR	M		alpha-R1.2177.2177.3.dta	Tistlia$3619974$3621968$3
F060830	Alpha-R1a	0 % NaCl	1599	709.709	3	2126.11	2126.1	0.626028	0	19.18	343	362	K	DAGLKPNEIDEVILVGGMTR	M		alpha-R1.2173.2173.3.dta	Tistlia$3619974$3621968$3
F060830	Alpha-R1a	0 % NaCl	1605	1068.52	2	2135.03	2135.02	1.39952	0	32.3	233	253	K	TGSAFYAPASSAIAMAESYLK	D		alpha-R1.2895.2895.2.dta	Tistlia$2542895$2541921$-2
F060830	Alpha-R1a	0 % NaCl	1606	1068.52	2	2135.03	2135.02	1.39952	0	54.06	233	253	K	TGSAFYAPASSAIAMAESYLK	D		alpha-R1.2914.2914.2.dta	Tistlia$2542895$2541921$-2
F060830	Alpha-R1a	0 % NaCl	1608	713.335	3	2136.98	2136.98	0.798322	1	18.22	37	54	K	TGNPFLDMDFTQFSDFKK	W		alpha-R1.2414.2414.3.dta	Tistlia$594310$594876$1
F060830	Alpha-R1a	0 % NaCl	1609	1069.5	2	2136.99	2136.98	1.30184	1	49.2	37	54	K	TGNPFLDMDFTQFSDFKK	W		alpha-R1.2419.2419.2.dta	Tistlia$594310$594876$1
F060830	Alpha-R1a	0 % NaCl	1611	713.374	3	2137.1	2137.1	0.26812	1	21.43	58	77	K	IATVGPITGQYAAFGEQMKR	G		alpha-R1.1587.1587.3.dta	Tistlia$909967$911166$1
F060830	Alpha-R1a	0 % NaCl	1612	535.766	4	2139.03	2139.03	-0.548846	1	35.77	22	41	R	SHHALASAAFVEDKDSGELR	R		alpha-R1.723.723.4.dta	Tistlia$2437028$2436834$-2
F060830	Alpha-R1a	0 % NaCl	1613	535.766	4	2139.03	2139.03	-0.174845	1	22.2	22	41	R	SHHALASAAFVEDKDSGELR	R		alpha-R1.728.728.4.dta	Tistlia$2437028$2436834$-2
F060830	Alpha-R1a	0 % NaCl	1622	1073.55	2	2145.09	2145.08	0.618158	0	62.74	119	138	R	EAPPYVDQSTDAEILVTGIK	V		alpha-R1.2097.2097.2.dta	Tistlia$696784$698217$1
F060830	Alpha-R1a	0 % NaCl	1625	716.714	3	2147.12	2147.12	1.76656	0	34.88	64	83	K	QYIEGLAGLWSVAVGFGQPR	L		alpha-R1.3069.3069.3.dta	Tistlia$326677$328107$1
F060830	Alpha-R1a	0 % NaCl	1627	717.7	3	2150.08	2150.08	0.25627	1	48.55	166	185	R	ISESLDEIKGMISDLQSSAK	K		alpha-R1.2311.2311.3.dta	Tistlia$594310$594876$1
F060830	Alpha-R1a	0 % NaCl	1628	717.7	3	2150.08	2150.08	0.3958	1	64.26	166	185	R	ISESLDEIKGMISDLQSSAK	K		alpha-R1.2308.2308.3.dta	Tistlia$594310$594876$1
F060830	Alpha-R1a	0 % NaCl	1629	1076.05	2	2150.08	2150.08	0.849737	1	62.27	166	185	R	ISESLDEIKGMISDLQSSAK	K		alpha-R1.2319.2319.2.dta	Tistlia$594310$594876$1
F060830	Alpha-R1a	0 % NaCl	1630	1076.05	2	2150.08	2150.08	0.849737	1	68.44	166	185	R	ISESLDEIKGMISDLQSSAK	K		alpha-R1.2317.2317.2.dta	Tistlia$594310$594876$1
F060830	Alpha-R1a	0 % NaCl	1635	720.384	3	2158.13	2158.13	-0.0783085	0	33.73	972	991	R	TVGEELTQLIATIGENMALR	R		alpha-R1.3509.3509.3.dta	Tistlia$5369121$5365822$-1
F060830	Alpha-R1a	0 % NaCl	1636	720.385	3	2158.13	2158.13	0.894756	0	38.12	972	991	R	TVGEELTQLIATIGENMALR	R		alpha-R1.3514.3514.3.dta	Tistlia$5369121$5365822$-1
F060830	Alpha-R1a	0 % NaCl	1637	720.396	3	2158.17	2158.17	-0.716812	0	25.87	326	345	R	QGQILVAAFDGIPDFVDLLK	K		alpha-R1.3315.3315.3.dta	Tistlia$2581028$2582257$2
F060830	Alpha-R1a	0 % NaCl	1638	1080.09	2	2158.17	2158.17	0.940149	0	65.18	326	345	R	QGQILVAAFDGIPDFVDLLK	K		alpha-R1.3311.3311.2.dta	Tistlia$2581028$2582257$2
F060830	Alpha-R1a	0 % NaCl	1639	1080.09	2	2158.17	2158.17	1.86686	0	63.96	326	345	R	QGQILVAAFDGIPDFVDLLK	K		alpha-R1.3305.3305.2.dta	Tistlia$2581028$2582257$2
F060830	Alpha-R1a	0 % NaCl	1640	541.27	4	2161.05	2161.05	0.0152703	0	32.97	162	181	R	IIVAGGQESMSQAPHCAHLR	D		alpha-R1.764.764.4.dta	Tistlia$1764982$1766310$1
F060830	Alpha-R1a	0 % NaCl	1651	544.536	4	2174.11	2174.12	-0.947512	1	46.86	125	144	R	HGDMAPLAVIELVDRNPEAK	G		alpha-R1.1945.1945.4.dta	Tistlia$246586$246095$-3
F060830	Alpha-R1a	0 % NaCl	1652	544.536	4	2174.11	2174.12	-0.395563	1	59.97	125	144	R	HGDMAPLAVIELVDRNPEAK	G		alpha-R1.1951.1951.4.dta	Tistlia$246586$246095$-3
F060830	Alpha-R1a	0 % NaCl	1653	725.712	3	2174.12	2174.12	-0.130628	1	30.44	125	144	R	HGDMAPLAVIELVDRNPEAK	G		alpha-R1.1929.1929.3.dta	Tistlia$246586$246095$-3
F060830	Alpha-R1a	0 % NaCl	1654	725.713	3	2174.12	2174.12	0.559308	1	52.69	125	144	R	HGDMAPLAVIELVDRNPEAK	G		alpha-R1.1932.1932.3.dta	Tistlia$246586$246095$-3
F060830	Alpha-R1a	0 % NaCl	1655	545.269	4	2177.05	2177.05	-0.590708	0	25.42	162	181	R	IIVAGGQESMSQAPHCAHLR	D	Oxidation (M) [10]	alpha-R1.528.528.4.dta	Tistlia$1764982$1766310$1
F060830	Alpha-R1a	0 % NaCl	1658	545.523	4	2178.06	2178.06	-0.196505	2	19.01	1029	1048	K	VAEAIEKSFGGYDGFADKFK	A		alpha-R1.1659.1659.4.dta	Tistlia$5634931$5631536$-3
F060830	Alpha-R1a	0 % NaCl	1659	727.028	3	2178.06	2178.06	-0.115699	2	61.81	1029	1048	K	VAEAIEKSFGGYDGFADKFK	A		alpha-R1.1660.1660.3.dta	Tistlia$5634931$5631536$-3
F060830	Alpha-R1a	0 % NaCl	1660	727.029	3	2178.06	2178.06	0.710723	2	62.03	1029	1048	K	VAEAIEKSFGGYDGFADKFK	A		alpha-R1.1664.1664.3.dta	Tistlia$5634931$5631536$-3
F060830	Alpha-R1a	0 % NaCl	1661	728.345	3	2182.01	2182.01	-0.415671	2	19.93	362	379	R	AQIDETSSDYDREKLQER	L		alpha-R1.596.596.3.dta	Tistlia$2779974$2778292$-1
F060830	Alpha-R1a	0 % NaCl	1662	728.345	3	2182.01	2182.01	0.13428	2	17.61	362	379	R	AQIDETSSDYDREKLQER	L		alpha-R1.589.589.3.dta	Tistlia$2779974$2778292$-1
F060830	Alpha-R1a	0 % NaCl	1665	1092.61	2	2183.21	2183.2	1.16251	0	78.04	169	191	R	GVAGIIISPTDSSTAPSVLSLAK	S		alpha-R1.2247.2247.2.dta	Tistlia$2581028$2582257$2
F060830	Alpha-R1a	0 % NaCl	1666	1092.61	2	2183.21	2183.2	1.16251	0	68.48	169	191	R	GVAGIIISPTDSSTAPSVLSLAK	S		alpha-R1.2243.2243.2.dta	Tistlia$2581028$2582257$2
F060830	Alpha-R1a	0 % NaCl	1667	728.744	3	2183.21	2183.2	1.86057	0	20.33	169	191	R	GVAGIIISPTDSSTAPSVLSLAK	S		alpha-R1.2269.2269.3.dta	Tistlia$2581028$2582257$2
F060830	Alpha-R1a	0 % NaCl	1668	728.747	3	2183.22	2183.22	0.230394	1	37.79	362	381	K	LVDTLEGLKVETPIGPISFR	K		alpha-R1.2570.2570.3.dta	Tistlia$4354265$4352913$-2
F060830	Alpha-R1a	0 % NaCl	1669	728.748	3	2183.22	2183.22	0.505217	1	52.24	362	381	K	LVDTLEGLKVETPIGPISFR	K		alpha-R1.2583.2583.3.dta	Tistlia$4354265$4352913$-2
F060830	Alpha-R1a	0 % NaCl	1670	1092.62	2	2183.22	2183.22	0.585832	1	64.14	362	381	K	LVDTLEGLKVETPIGPISFR	K		alpha-R1.2619.2619.2.dta	Tistlia$4354265$4352913$-2
F060830	Alpha-R1a	0 % NaCl	1671	547.303	4	2185.18	2185.19	-0.819152	2	31.14	298	318	K	AIKLDKAATDSPVPLHPGAER	F		alpha-R1.831.831.4.dta	Tistlia$3137397$3136420$-1
F060830	Alpha-R1a	0 % NaCl	1672	547.304	4	2185.19	2185.19	-0.0869491	2	30.19	298	318	K	AIKLDKAATDSPVPLHPGAER	F		alpha-R1.835.835.4.dta	Tistlia$3137397$3136420$-1
F060830	Alpha-R1a	0 % NaCl	1677	733.053	3	2196.14	2196.14	0.0487219	1	36.06	186	204	K	KSYVIHQGDYWVLVGAYAK	-		alpha-R1.1672.1672.3.dta	Tistlia$4467768$4468379$3
F060830	Alpha-R1a	0 % NaCl	1678	550.042	4	2196.14	2196.14	0.241788	1	19.04	186	204	K	KSYVIHQGDYWVLVGAYAK	-		alpha-R1.1679.1679.4.dta	Tistlia$4467768$4468379$3
F060830	Alpha-R1a	0 % NaCl	1680	733.053	3	2196.14	2196.14	0.731739	1	22.09	186	204	K	KSYVIHQGDYWVLVGAYAK	-		alpha-R1.3926.3926.3.dta	Tistlia$4467768$4468379$3
F060830	Alpha-R1a	0 % NaCl	1681	733.053	3	2196.14	2196.14	0.868343	1	20.7	186	204	K	KSYVIHQGDYWVLVGAYAK	-		alpha-R1.3785.3785.3.dta	Tistlia$4467768$4468379$3
F060830	Alpha-R1a	0 % NaCl	1682	733.053	3	2196.14	2196.14	0.868343	1	61.9	186	204	K	KSYVIHQGDYWVLVGAYAK	-		alpha-R1.1675.1675.3.dta	Tistlia$4467768$4468379$3
F060830	Alpha-R1a	0 % NaCl	1683	1099.08	2	2196.14	2196.14	1.22169	1	58.8	186	204	K	KSYVIHQGDYWVLVGAYAK	-		alpha-R1.1691.1691.2.dta	Tistlia$4467768$4468379$3
F060830	Alpha-R1a	0 % NaCl	1684	733.054	3	2196.14	2196.14	1.27815	1	26.19	186	204	K	KSYVIHQGDYWVLVGAYAK	-		alpha-R1.3797.3797.3.dta	Tistlia$4467768$4468379$3
F060830	Alpha-R1a	0 % NaCl	1685	1099.08	2	2196.14	2196.14	2.13238	1	81.67	186	204	K	KSYVIHQGDYWVLVGAYAK	-		alpha-R1.1687.1687.2.dta	Tistlia$4467768$4468379$3
F060830	Alpha-R1a	0 % NaCl	1687	735.331	3	2202.97	2202.97	-0.445307	0	27.44	41	60	K	FGCGIAQCGACTVHLDGQPR	R		alpha-R1.1153.1153.3.dta	Tistlia$2442479$2442009$-2
F060830	Alpha-R1a	0 % NaCl	1688	735.331	3	2202.97	2202.97	-0.309128	0	35.31	41	60	K	FGCGIAQCGACTVHLDGQPR	R		alpha-R1.1155.1155.3.dta	Tistlia$2442479$2442009$-2
F060830	Alpha-R1a	0 % NaCl	1690	735.72	3	2204.14	2204.14	0.0317584	1	43.42	171	188	R	RLEVYHGQTAPILPYYER	S		alpha-R1.1357.1357.3.dta	Tistlia$249518$248865$-2
F060830	Alpha-R1a	0 % NaCl	1691	1103.57	2	2205.12	2205.11	2.2076	0	50.74	187	208	K	APPNLGAGYAGEFDAIYPALAK	R		alpha-R1.2353.2353.2.dta	Tistlia$5384641$5383838$-3
F060830	Alpha-R1a	0 % NaCl	1692	1103.57	2	2205.12	2205.11	2.2076	0	61.33	187	208	K	APPNLGAGYAGEFDAIYPALAK	R		alpha-R1.2357.2357.2.dta	Tistlia$5384641$5383838$-3
F060830	Alpha-R1a	0 % NaCl	1693	1104.63	2	2207.24	2207.23	3.03864	0	62.96	96	117	R	LLDLGALGLLLPMVGSAEQAAR	I		alpha-R1.3394.3394.2.dta	Tistlia$5050241$5051041$2
F060830	Alpha-R1a	0 % NaCl	1699	737.689	3	2210.05	2210.05	0.180087	2	24.72	358	375	R	AQIEETTSDYDREKLQER	L		alpha-R1.637.637.3.dta	Tistlia$1617656$1619389$2
F060830	Alpha-R1a	0 % NaCl	1700	738.009	3	2211.01	2211	0.475802	1	43.49	226	245	K	EGMYEAYTAGEKDYSALVSK	M		alpha-R1.1688.1688.3.dta	Tistlia$909967$911166$1
F060830	Alpha-R1a	0 % NaCl	1701	738.01	3	2211.01	2211	1.28991	1	44.48	226	245	K	EGMYEAYTAGEKDYSALVSK	M		alpha-R1.1685.1685.3.dta	Tistlia$909967$911166$1
F060830	Alpha-R1a	0 % NaCl	1707	740.39	3	2218.15	2218.15	0.978746	1	45.2	159	178	R	KVLQAAIANAENNHQLDVDR	L		alpha-R1.1033.1033.3.dta	Tistlia$257450$256779$-2
F060830	Alpha-R1a	0 % NaCl	1714	743.355	3	2227.04	2227.04	0.47956	1	39.54	140	158	R	TAREEGFDEIADWFETLAK	A		alpha-R1.2942.2942.3.dta	Tistlia$1046335$1045811$-3
F060830	Alpha-R1a	0 % NaCl	1715	1114.53	2	2227.05	2227.04	0.962711	1	80.36	140	158	R	TAREEGFDEIADWFETLAK	A		alpha-R1.2946.2946.2.dta	Tistlia$1046335$1045811$-3
F060830	Alpha-R1a	0 % NaCl	1716	1114.53	2	2227.05	2227.04	0.962711	1	90.75	140	158	R	TAREEGFDEIADWFETLAK	A		alpha-R1.2943.2943.2.dta	Tistlia$1046335$1045811$-3
F060830	Alpha-R1a	0 % NaCl	1717	743.356	3	2227.05	2227.04	1.1531	1	50.55	140	158	R	TAREEGFDEIADWFETLAK	A		alpha-R1.2940.2940.3.dta	Tistlia$1046335$1045811$-3
F060830	Alpha-R1a	0 % NaCl	1718	745.03	3	2232.07	2232.07	-0.311818	1	55.44	101	122	K	MAQEALNKQGAGLSVDGMMGPK	T		alpha-R1.1324.1324.3.dta	Tistlia$1957583$1958044$2
F060830	Alpha-R1a	0 % NaCl	1719	745.033	3	2232.08	2232.07	3.3171	1	76.91	101	122	K	MAQEALNKQGAGLSVDGMMGPK	T		alpha-R1.1312.1312.3.dta	Tistlia$1957583$1958044$2
F060830	Alpha-R1a	0 % NaCl	1720	746.032	3	2235.08	2235.07	1.13061	1	31.06	109	128	R	EIAEQKMEDLNAFDIEAAAK	M		alpha-R1.1800.1800.3.dta	Tistlia$4190191$4189763$-3
F060830	Alpha-R1a	0 % NaCl	1721	559.793	4	2235.14	2235.14	-0.693468	1	24.75	370	388	R	RFIDGLELFYHVANIGDTR	S		alpha-R1.2434.2434.4.dta	Tistlia$2992012$2990669$-3
F060830	Alpha-R1a	0 % NaCl	1722	559.793	4	2235.14	2235.14	-0.514508	1	35.33	370	388	R	RFIDGLELFYHVANIGDTR	S		alpha-R1.2437.2437.4.dta	Tistlia$2992012$2990669$-3
F060830	Alpha-R1a	0 % NaCl	1723	746.056	3	2235.14	2235.14	0.459031	1	26.07	370	388	R	RFIDGLELFYHVANIGDTR	S		alpha-R1.2433.2433.3.dta	Tistlia$2992012$2990669$-3
F060830	Alpha-R1a	0 % NaCl	1724	746.056	3	2235.15	2235.14	0.86169	1	18.93	370	388	R	RFIDGLELFYHVANIGDTR	S		alpha-R1.2430.2430.3.dta	Tistlia$2992012$2990669$-3
F060830	Alpha-R1a	0 % NaCl	1725	746.352	3	2236.03	2236.04	-0.733441	0	24.77	526	545	R	FAVLSDILGDEDHLGDMDFK	V		alpha-R1.2571.2571.3.dta	Tistlia$1128290$1126020$-2
F060830	Alpha-R1a	0 % NaCl	1726	746.353	3	2236.04	2236.04	0.608219	0	17.75	526	545	R	FAVLSDILGDEDHLGDMDFK	V		alpha-R1.2574.2574.3.dta	Tistlia$1128290$1126020$-2
F060830	Alpha-R1a	0 % NaCl	1730	748.379	3	2242.11	2242.11	0.269389	0	23.24	323	342	R	DRPEVATVIYPSFHAGAEQR	R		alpha-R1.4009.4009.3.dta	Tistlia$2992012$2990669$-3
F060830	Alpha-R1a	0 % NaCl	1733	561.536	4	2242.12	2242.11	1.52891	0	24.89	323	342	R	DRPEVATVIYPSFHAGAEQR	R		alpha-R1.1291.1291.4.dta	Tistlia$2992012$2990669$-3
F060830	Alpha-R1a	0 % NaCl	1734	561.536	4	2242.12	2242.11	1.52891	0	21.48	323	342	R	DRPEVATVIYPSFHAGAEQR	R		alpha-R1.1288.1288.4.dta	Tistlia$2992012$2990669$-3
F060830	Alpha-R1a	0 % NaCl	1735	748.38	3	2242.12	2242.11	1.60741	0	50.59	323	342	R	DRPEVATVIYPSFHAGAEQR	R		alpha-R1.1283.1283.3.dta	Tistlia$2992012$2990669$-3
F060830	Alpha-R1a	0 % NaCl	1736	748.38	3	2242.12	2242.11	2.41023	0	53.17	323	342	R	DRPEVATVIYPSFHAGAEQR	R		alpha-R1.1287.1287.3.dta	Tistlia$2992012$2990669$-3
F060830	Alpha-R1a	0 % NaCl	1737	1122.07	2	2242.12	2242.11	2.84553	0	64.91	323	342	R	DRPEVATVIYPSFHAGAEQR	R		alpha-R1.1304.1304.2.dta	Tistlia$2992012$2990669$-3
F060830	Alpha-R1a	0 % NaCl	1738	1122.07	2	2242.12	2242.11	2.84553	0	64.4	323	342	R	DRPEVATVIYPSFHAGAEQR	R		alpha-R1.1300.1300.2.dta	Tistlia$2992012$2990669$-3
F060830	Alpha-R1a	0 % NaCl	1743	750.363	3	2248.07	2248.06	0.571603	1	53.61	101	122	K	MAQEALNKQGAGLSVDGMMGPK	T	Oxidation (M) [18]	alpha-R1.992.992.3.dta	Tistlia$1957583$1958044$2
F060830	Alpha-R1a	0 % NaCl	1744	750.364	3	2248.07	2248.06	1.63919	1	52.39	101	122	K	MAQEALNKQGAGLSVDGMMGPK	T	Oxidation (M) [18]	alpha-R1.989.989.3.dta	Tistlia$1957583$1958044$2
F060830	Alpha-R1a	0 % NaCl	1757	752.715	3	2255.12	2255.12	0.141456	0	33	28	48	R	ADPATGAVAVPIYQTTSYQFR	D		alpha-R1.1917.1917.3.dta	Tistlia$2992012$2990669$-3
F060830	Alpha-R1a	0 % NaCl	1758	752.715	3	2255.12	2255.12	0.939639	0	47.65	28	48	R	ADPATGAVAVPIYQTTSYQFR	D		alpha-R1.1924.1924.3.dta	Tistlia$2992012$2990669$-3
F060830	Alpha-R1a	0 % NaCl	1759	1128.57	2	2255.13	2255.12	1.41677	0	55.48	28	48	R	ADPATGAVAVPIYQTTSYQFR	D		alpha-R1.1913.1913.2.dta	Tistlia$2992012$2990669$-3
F060830	Alpha-R1a	0 % NaCl	1760	1128.57	2	2255.13	2255.12	1.41677	0	82.94	28	48	R	ADPATGAVAVPIYQTTSYQFR	D		alpha-R1.1909.1909.2.dta	Tistlia$2992012$2990669$-3
F060830	Alpha-R1a	0 % NaCl	1763	566.293	4	2261.14	2261.14	-0.500632	1	34.61	49	68	R	DTQHAGDLFALKELGNIYTR	I		alpha-R1.2017.2017.4.dta	Tistlia$2992012$2990669$-3
F060830	Alpha-R1a	0 % NaCl	1764	566.293	4	2261.14	2261.14	-0.146828	1	44.73	49	68	R	DTQHAGDLFALKELGNIYTR	I		alpha-R1.2020.2020.4.dta	Tistlia$2992012$2990669$-3
F060830	Alpha-R1a	0 % NaCl	1765	754.722	3	2261.14	2261.14	-0.0689916	1	60.91	49	68	R	DTQHAGDLFALKELGNIYTR	I		alpha-R1.2016.2016.3.dta	Tistlia$2992012$2990669$-3
F060830	Alpha-R1a	0 % NaCl	1766	754.722	3	2261.14	2261.14	0.196361	1	40.54	49	68	R	DTQHAGDLFALKELGNIYTR	I		alpha-R1.2019.2019.3.dta	Tistlia$2992012$2990669$-3
F060830	Alpha-R1a	0 % NaCl	1767	1131.58	2	2261.15	2261.14	0.628001	1	80.87	49	68	R	DTQHAGDLFALKELGNIYTR	I		alpha-R1.2024.2024.2.dta	Tistlia$2992012$2990669$-3
F060830	Alpha-R1a	0 % NaCl	1768	1131.58	2	2261.15	2261.14	0.628001	1	71.02	49	68	R	DTQHAGDLFALKELGNIYTR	I		alpha-R1.2028.2028.2.dta	Tistlia$2992012$2990669$-3
F060830	Alpha-R1a	0 % NaCl	1769	755.694	3	2264.06	2264.06	-0.147523	1	31.24	101	122	K	MAQEALNKQGAGLSVDGMMGPK	T	Oxidation (M) [1], Oxidation (M) [18]	alpha-R1.907.907.3.dta	Tistlia$1957583$1958044$2
F060830	Alpha-R1a	0 % NaCl	1770	755.694	3	2264.06	2264.06	-0.0150173	1	28.4	101	122	K	MAQEALNKQGAGLSVDGMMGPK	T	Oxidation (M) [1], Oxidation (M) [18]	alpha-R1.900.900.3.dta	Tistlia$1957583$1958044$2
F060830	Alpha-R1a	0 % NaCl	1771	755.749	3	2264.22	2264.22	0.282216	1	50.78	76	97	K	NLEAIGQANKIAVEGAQALAQR	Q		alpha-R1.1888.1888.3.dta	Tistlia$594310$594876$1
F060830	Alpha-R1a	0 % NaCl	1772	755.749	3	2264.23	2264.22	0.812199	1	43.88	76	97	K	NLEAIGQANKIAVEGAQALAQR	Q		alpha-R1.1892.1892.3.dta	Tistlia$594310$594876$1
F060830	Alpha-R1a	0 % NaCl	1782	760.398	3	2278.17	2278.17	0.348964	2	46.3	166	186	R	ISESLDEIKGMISDLQSSAKK	A		alpha-R1.2093.2093.3.dta	Tistlia$594310$594876$1
F060830	Alpha-R1a	0 % NaCl	1783	760.399	3	2278.17	2278.17	0.612333	2	26.21	166	186	R	ISESLDEIKGMISDLQSSAKK	A		alpha-R1.2088.2088.3.dta	Tistlia$594310$594876$1
F060830	Alpha-R1a	0 % NaCl	1788	1140.6	2	2279.18	2279.18	0.745444	0	61.82	162	183	K	ALHVEQPGAFEVSSAEAVLNVL	-		alpha-R1.2760.2760.2.dta	Tistlia$4890916$4891464$1
F060830	Alpha-R1a	0 % NaCl	1789	1140.6	2	2279.18	2279.18	1.62295	0	62.34	162	183	K	ALHVEQPGAFEVSSAEAVLNVL	-		alpha-R1.2763.2763.2.dta	Tistlia$4890916$4891464$1
F060830	Alpha-R1a	0 % NaCl	1792	761.085	3	2280.23	2280.23	0.433728	0	68.34	379	401	R	IAAVIQAVATVLEAEDALAGEAR	A		alpha-R1.3421.3421.3.dta	Tistlia$5593389$5594600$3
F060830	Alpha-R1a	0 % NaCl	1793	761.085	3	2280.23	2280.23	0.828424	0	72.75	379	401	R	IAAVIQAVATVLEAEDALAGEAR	A		alpha-R1.3418.3418.3.dta	Tistlia$5593389$5594600$3
F060830	Alpha-R1a	0 % NaCl	1794	1141.12	2	2280.24	2280.23	1.30031	0	74.38	379	401	R	IAAVIQAVATVLEAEDALAGEAR	A		alpha-R1.3429.3429.2.dta	Tistlia$5593389$5594600$3
F060830	Alpha-R1a	0 % NaCl	1795	1141.12	2	2280.24	2280.23	1.30031	0	95.05	379	401	R	IAAVIQAVATVLEAEDALAGEAR	A		alpha-R1.3431.3431.2.dta	Tistlia$5593389$5594600$3
F060830	Alpha-R1a	0 % NaCl	1798	1142.03	2	2282.05	2282.05	0.627067	0	42.11	454	473	K	MAESLDYIPMPESVVDMVEK	T		alpha-R1.2699.2699.2.dta	Tistlia$2249509$2248058$-3
F060830	Alpha-R1a	0 % NaCl	1799	1142.04	2	2282.06	2282.05	1.50347	0	34.03	454	473	K	MAESLDYIPMPESVVDMVEK	T		alpha-R1.2702.2702.2.dta	Tistlia$2249509$2248058$-3
F060830	Alpha-R1a	0 % NaCl	1800	763.384	3	2287.13	2287.13	0.439853	2	24.19	178	201	K	AGGSVTVTAPAAAKQDKNETTAEA	-		alpha-R1.551.551.3.dta	Tistlia$251452$250850$-3
F060830	Alpha-R1a	0 % NaCl	1801	763.384	3	2287.13	2287.13	0.833359	2	30.96	178	201	K	AGGSVTVTAPAAAKQDKNETTAEA	-		alpha-R1.548.548.3.dta	Tistlia$251452$250850$-3
F060830	Alpha-R1a	0 % NaCl	1804	764.399	3	2290.18	2290.17	1.23746	0	38.18	62	84	R	SCITPIETVAGSAVTTIEGLSGK	E		alpha-R1.2917.2917.3.dta	Tistlia$2442479$2442009$-2
F060830	Alpha-R1a	0 % NaCl	1808	765.758	3	2294.25	2294.25	1.62755	1	27.03	115	136	R	LQQAIDAGKLDTAKPVDAEALK	A		alpha-R1.1123.1123.3.dta	Tistlia$251452$250850$-3
F060830	Alpha-R1a	0 % NaCl	1809	765.759	3	2294.25	2294.25	2.54288	1	33.36	115	136	R	LQQAIDAGKLDTAKPVDAEALK	A		alpha-R1.1121.1121.3.dta	Tistlia$251452$250850$-3
F060830	Alpha-R1a	0 % NaCl	1810	574.791	4	2295.14	2295.14	-0.121126	2	50.9	21	41	R	RSHHALASAAFVEDKDSGELR	R		alpha-R1.608.608.4.dta	Tistlia$2437028$2436834$-2
F060830	Alpha-R1a	0 % NaCl	1811	574.791	4	2295.14	2295.14	-0.121126	2	54.6	21	41	R	RSHHALASAAFVEDKDSGELR	R		alpha-R1.604.604.4.dta	Tistlia$2437028$2436834$-2
F060830	Alpha-R1a	0 % NaCl	1812	1149.11	2	2296.21	2296.21	0.128473	0	54.4	92	111	K	DLPPQMQAQISMLFPALIQR	L		alpha-R1.3222.3222.2.dta	Tistlia$2703521$2702502$-2
F060830	Alpha-R1a	0 % NaCl	1813	1149.11	2	2296.21	2296.21	0.128473	0	55.94	92	111	K	DLPPQMQAQISMLFPALIQR	L		alpha-R1.3217.3217.2.dta	Tistlia$2703521$2702502$-2
F060830	Alpha-R1a	0 % NaCl	1814	766.41	3	2296.21	2296.21	0.313125	0	30.96	92	111	K	DLPPQMQAQISMLFPALIQR	L		alpha-R1.3212.3212.3.dta	Tistlia$2703521$2702502$-2
F060830	Alpha-R1a	0 % NaCl	1815	766.41	3	2296.21	2296.21	0.835726	0	28.3	92	111	K	DLPPQMQAQISMLFPALIQR	L		alpha-R1.3209.3209.3.dta	Tistlia$2703521$2702502$-2
F060830	Alpha-R1a	0 % NaCl	1827	772.418	3	2314.23	2314.23	0.18451	1	24.27	972	992	R	TVGEELTQLIATIGENMALRR	A		alpha-R1.3220.3220.3.dta	Tistlia$5369121$5365822$-1
F060830	Alpha-R1a	0 % NaCl	1828	772.418	3	2314.23	2314.23	0.443776	1	41.74	972	992	R	TVGEELTQLIATIGENMALRR	A		alpha-R1.3216.3216.3.dta	Tistlia$5369121$5365822$-1
F060830	Alpha-R1a	0 % NaCl	1832	1159.13	2	2316.24	2316.24	1.26153	0	42.49	36	58	K	IAAADGLIVVSPEYNYGIPGAVK	N		alpha-R1.2265.2265.2.dta	Tistlia$5138731$5139198$1
F060830	Alpha-R1a	0 % NaCl	1840	776.023	3	2325.05	2325.05	0.0731168	1	38.73	104	125	R	STMEEASKVMSDLAASGTPEER	M		alpha-R1.1807.1807.3.dta	Tistlia$594310$594876$1
F060830	Alpha-R1a	0 % NaCl	1841	776.023	3	2325.05	2325.05	0.331176	1	33.28	104	125	R	STMEEASKVMSDLAASGTPEER	M		alpha-R1.1804.1804.3.dta	Tistlia$594310$594876$1
F060830	Alpha-R1a	0 % NaCl	1842	1163.53	2	2325.05	2325.05	1.31008	1	93.6	104	125	R	STMEEASKVMSDLAASGTPEER	M		alpha-R1.1819.1819.2.dta	Tistlia$594310$594876$1
F060830	Alpha-R1a	0 % NaCl	1843	1163.53	2	2325.05	2325.05	2.17028	1	107.88	104	125	R	STMEEASKVMSDLAASGTPEER	M		alpha-R1.1812.1812.2.dta	Tistlia$594310$594876$1
F060830	Alpha-R1a	0 % NaCl	1844	1164.09	2	2326.17	2326.16	1.75009	0	27.03	157	177	R	MTLTLEGLDLEHVVESGIELE	-		alpha-R1.3084.3084.2.dta	Tistlia$4275916$4276446$1
F060830	Alpha-R1a	0 % NaCl	1845	1164.09	2	2326.17	2326.16	3.46966	0	19.6	157	177	R	MTLTLEGLDLEHVVESGIELE	-		alpha-R1.3072.3072.2.dta	Tistlia$4275916$4276446$1
F060830	Alpha-R1a	0 % NaCl	1848	777.75	3	2330.23	2330.23	0.647147	1	26.31	972	992	R	TVGEELTQLIATIGENMALRR	A	Oxidation (M) [17]	alpha-R1.2800.2800.3.dta	Tistlia$5369121$5365822$-1
F060830	Alpha-R1a	0 % NaCl	1849	777.75	3	2330.23	2330.23	0.904633	1	20.77	972	992	R	TVGEELTQLIATIGENMALRR	A	Oxidation (M) [17]	alpha-R1.2796.2796.3.dta	Tistlia$5369121$5365822$-1
F060830	Alpha-R1a	0 % NaCl	1850	583.58	4	2330.29	2330.29	1.45562	1	18.72	131	152	K	KVGTLGTAIDIPVHHVNAAYVR	S		alpha-R1.1184.1184.4.dta	Tistlia$4354874$4354269$-2
F060830	Alpha-R1a	0 % NaCl	1851	583.58	4	2330.29	2330.29	1.79892	1	32.75	131	152	K	KVGTLGTAIDIPVHHVNAAYVR	S		alpha-R1.1187.1187.4.dta	Tistlia$4354874$4354269$-2
F060830	Alpha-R1a	0 % NaCl	1853	778.091	3	2331.25	2331.25	0.806005	0	46.29	702	725	K	IAALQAAGIFVADSPASLGSTMLK	A		alpha-R1.2726.2726.3.dta	Tistlia$2541840$2539645$-1
F060830	Alpha-R1a	0 % NaCl	1856	1168.55	2	2335.08	2335.09	-1.51044	0	63.01	215	237	R	DGFSLGGNFVNSFSGFDVAVSGR	Y		alpha-R1.2873.2873.2.dta	Tistlia$4524204$4525343$3
F060830	Alpha-R1a	0 % NaCl	1857	1168.55	2	2335.09	2335.09	0.202562	0	46.69	215	237	R	DGFSLGGNFVNSFSGFDVAVSGR	Y		alpha-R1.2877.2877.2.dta	Tistlia$4524204$4525343$3
F060830	Alpha-R1a	0 % NaCl	1859	1169.59	2	2337.17	2337.16	0.847609	0	52.6	79	101	R	QADGAVLATYGETVVLCTATAAR	K		alpha-R1.2398.2398.2.dta	Tistlia$1128290$1126020$-2
F060830	Alpha-R1a	0 % NaCl	1860	1169.59	2	2337.17	2337.16	1.70335	0	57.37	79	101	R	QADGAVLATYGETVVLCTATAAR	K		alpha-R1.2394.2394.2.dta	Tistlia$1128290$1126020$-2
F060830	Alpha-R1a	0 % NaCl	1862	780.41	3	2338.21	2338.21	0.251047	0	30.9	476	498	K	ALIGTSAALVTPFEAGGAVDWHR	F		alpha-R1.2205.2205.3.dta	Tistlia$4502606$4500579$-2
F060830	Alpha-R1a	0 % NaCl	1865	781.074	3	2340.2	2340.2	0.674729	0	24.48	190	211	R	ILDTGAQTVLIPMIDDAEQAAR	A		alpha-R1.2634.2634.3.dta	Tistlia$1329550$1328462$-3
F060830	Alpha-R1a	0 % NaCl	1866	1171.13	2	2340.25	2340.25	0.13631	0	80.11	95	117	R	LAIVPASDTGAVEMALWSLLGAR	G		alpha-R1.3410.3410.2.dta	Tistlia$2370582$2369332$-1
F060830	Alpha-R1a	0 % NaCl	1870	1172.11	2	2342.21	2342.21	-0.792841	0	24.15	256	277	R	GTPAFVIGDQLVPGALPMEQFR	Q		alpha-R1.2680.2680.2.dta	Tistlia$5330593$5329736$-3
F060830	Alpha-R1a	0 % NaCl	1871	1172.11	2	2342.21	2342.21	-0.792841	0	28.69	256	277	R	GTPAFVIGDQLVPGALPMEQFR	Q		alpha-R1.2695.2695.2.dta	Tistlia$5330593$5329736$-3
F060830	Alpha-R1a	0 % NaCl	1888	786.425	3	2356.25	2356.25	3.02345	0	19.27	95	117	R	LAIVPASDTGAVEMALWSLLGAR	G	Oxidation (M) [14]	alpha-R1.3347.3347.3.dta	Tistlia$2370582$2369332$-1
F060830	Alpha-R1a	0 % NaCl	1901	1187.12	2	2372.22	2372.23	-1.78271	0	42.08	40	62	R	QLIEAVEAIMATAQGDLSSANLK	L		alpha-R1.3274.3274.2.dta	Tistlia$4140739$4141428$1
F060830	Alpha-R1a	0 % NaCl	1902	791.748	3	2372.22	2372.23	-0.971661	0	49.57	40	62	R	QLIEAVEAIMATAQGDLSSANLK	L		alpha-R1.3272.3272.3.dta	Tistlia$4140739$4141428$1
F060830	Alpha-R1a	0 % NaCl	1903	791.749	3	2372.23	2372.23	-0.0864167	0	59.22	40	62	R	QLIEAVEAIMATAQGDLSSANLK	L		alpha-R1.3276.3276.3.dta	Tistlia$4140739$4141428$1
F060830	Alpha-R1a	0 % NaCl	1906	793.07	3	2376.19	2376.19	1.21834	2	35.1	140	161	R	AGMGALNEGQKVSYEVVTDPRR	G		alpha-R1.1179.1179.3.dta	Tistlia$1811311$1810796$-3
F060830	Alpha-R1a	0 % NaCl	1907	793.07	3	2376.19	2376.19	1.34459	2	34.08	140	161	R	AGMGALNEGQKVSYEVVTDPRR	G		alpha-R1.1175.1175.3.dta	Tistlia$1811311$1810796$-3
F060830	Alpha-R1a	0 % NaCl	1914	795.449	3	2383.33	2383.33	-0.857205	0	35.45	405	427	K	DVLLLDVTPLSLGIETLGGVMTK	L		alpha-R1.3588.3588.3.dta	Tistlia$3619974$3621968$3
F060830	Alpha-R1a	0 % NaCl	1915	795.45	3	2383.33	2383.33	0.401539	0	29.5	405	427	K	DVLLLDVTPLSLGIETLGGVMTK	L		alpha-R1.3586.3586.3.dta	Tistlia$3619974$3621968$3
F060830	Alpha-R1a	0 % NaCl	1916	1192.67	2	2383.33	2383.33	1.27259	0	69.03	405	427	K	DVLLLDVTPLSLGIETLGGVMTK	L		alpha-R1.3581.3581.2.dta	Tistlia$3619974$3621968$3
F060830	Alpha-R1a	0 % NaCl	1917	1192.67	2	2383.33	2383.33	1.27259	0	89.39	405	427	K	DVLLLDVTPLSLGIETLGGVMTK	L		alpha-R1.3583.3583.2.dta	Tistlia$3619974$3621968$3
F060830	Alpha-R1a	0 % NaCl	1920	599.294	4	2393.15	2393.15	-2.5644	0	34.02	152	173	K	IMTHQPSGGFQGQATDIEIHAR	E		alpha-R1.965.965.4.dta	Tistlia$1153993$1154733$1
F060830	Alpha-R1a	0 % NaCl	1921	599.295	4	2393.15	2393.15	-1.22725	0	28.78	152	173	K	IMTHQPSGGFQGQATDIEIHAR	E		alpha-R1.969.969.4.dta	Tistlia$1153993$1154733$1
F060830	Alpha-R1a	0 % NaCl	1922	799.408	3	2395.2	2395.21	-1.9585	1	27.97	160	180	K	EILAVKDAGWVEYSFQNPTTK	A		alpha-R1.3545.3545.3.dta	Tistlia$4467768$4468379$3
F060830	Alpha-R1a	0 % NaCl	1923	799.409	3	2395.2	2395.21	-0.831244	1	27.22	160	180	K	EILAVKDAGWVEYSFQNPTTK	A		alpha-R1.3802.3802.3.dta	Tistlia$4467768$4468379$3
F060830	Alpha-R1a	0 % NaCl	1924	799.409	3	2395.21	2395.21	-0.204993	1	21.13	160	180	K	EILAVKDAGWVEYSFQNPTTK	A		alpha-R1.3308.3308.3.dta	Tistlia$4467768$4468379$3
F060830	Alpha-R1a	0 % NaCl	1925	799.409	3	2395.21	2395.21	0.0455076	1	41.13	160	180	K	EILAVKDAGWVEYSFQNPTTK	A		alpha-R1.1979.1979.3.dta	Tistlia$4467768$4468379$3
F060830	Alpha-R1a	0 % NaCl	1926	799.41	3	2395.21	2395.21	0.421258	1	30.8	160	180	K	EILAVKDAGWVEYSFQNPTTK	A		alpha-R1.4025.4025.3.dta	Tistlia$4467768$4468379$3
F060830	Alpha-R1a	0 % NaCl	1927	1198.61	2	2395.21	2395.21	0.619988	1	78.19	160	180	K	EILAVKDAGWVEYSFQNPTTK	A		alpha-R1.2003.2003.2.dta	Tistlia$4467768$4468379$3
F060830	Alpha-R1a	0 % NaCl	1928	799.41	3	2395.21	2395.21	0.922259	1	34.82	160	180	K	EILAVKDAGWVEYSFQNPTTK	A		alpha-R1.4023.4023.3.dta	Tistlia$4467768$4468379$3
F060830	Alpha-R1a	0 % NaCl	1929	799.41	3	2395.21	2395.21	1.04751	1	26.19	160	180	K	EILAVKDAGWVEYSFQNPTTK	A		alpha-R1.4146.4146.3.dta	Tistlia$4467768$4468379$3
F060830	Alpha-R1a	0 % NaCl	1930	799.41	3	2395.21	2395.21	1.04751	1	21.77	160	180	K	EILAVKDAGWVEYSFQNPTTK	A		alpha-R1.4139.4139.3.dta	Tistlia$4467768$4468379$3
F060830	Alpha-R1a	0 % NaCl	1931	799.41	3	2395.21	2395.21	1.04751	1	38.95	160	180	K	EILAVKDAGWVEYSFQNPTTK	A		alpha-R1.3910.3910.3.dta	Tistlia$4467768$4468379$3
F060830	Alpha-R1a	0 % NaCl	1933	799.41	3	2395.21	2395.21	1.04751	1	21.21	160	180	K	EILAVKDAGWVEYSFQNPTTK	A		alpha-R1.3036.3036.3.dta	Tistlia$4467768$4468379$3
F060830	Alpha-R1a	0 % NaCl	1934	799.41	3	2395.21	2395.21	1.17276	1	22.98	160	180	K	EILAVKDAGWVEYSFQNPTTK	A		alpha-R1.2165.2165.3.dta	Tistlia$4467768$4468379$3
F060830	Alpha-R1a	0 % NaCl	1935	1198.61	2	2395.21	2395.21	1.45499	1	83.35	160	180	K	EILAVKDAGWVEYSFQNPTTK	A		alpha-R1.1995.1995.2.dta	Tistlia$4467768$4468379$3
F060830	Alpha-R1a	0 % NaCl	1937	799.41	3	2395.21	2395.21	1.54851	1	23.1	160	180	K	EILAVKDAGWVEYSFQNPTTK	A		alpha-R1.3799.3799.3.dta	Tistlia$4467768$4468379$3
F060830	Alpha-R1a	0 % NaCl	1938	799.41	3	2395.21	2395.21	1.54851	1	33.16	160	180	K	EILAVKDAGWVEYSFQNPTTK	A		alpha-R1.3542.3542.3.dta	Tistlia$4467768$4468379$3
F060830	Alpha-R1a	0 % NaCl	1939	799.41	3	2395.21	2395.21	1.54851	1	23.02	160	180	K	EILAVKDAGWVEYSFQNPTTK	A		alpha-R1.2160.2160.3.dta	Tistlia$4467768$4468379$3
F060830	Alpha-R1a	0 % NaCl	1940	799.411	3	2395.21	2395.21	1.67376	1	24.14	160	180	K	EILAVKDAGWVEYSFQNPTTK	A		alpha-R1.3682.3682.3.dta	Tistlia$4467768$4468379$3
F060830	Alpha-R1a	0 % NaCl	1941	799.411	3	2395.21	2395.21	1.67376	1	38.52	160	180	K	EILAVKDAGWVEYSFQNPTTK	A		alpha-R1.3669.3669.3.dta	Tistlia$4467768$4468379$3
F060830	Alpha-R1a	0 % NaCl	1943	799.411	3	2395.21	2395.21	1.92426	1	23.63	160	180	K	EILAVKDAGWVEYSFQNPTTK	A		alpha-R1.3434.3434.3.dta	Tistlia$4467768$4468379$3
F060830	Alpha-R1a	0 % NaCl	1944	799.411	3	2395.21	2395.21	1.92426	1	26.53	160	180	K	EILAVKDAGWVEYSFQNPTTK	A		alpha-R1.3080.3080.3.dta	Tistlia$4467768$4468379$3
F060830	Alpha-R1a	0 % NaCl	1945	799.411	3	2395.21	2395.21	2.42526	1	29.87	160	180	K	EILAVKDAGWVEYSFQNPTTK	A		alpha-R1.1976.1976.3.dta	Tistlia$4467768$4468379$3
F060830	Alpha-R1a	0 % NaCl	1946	799.411	3	2395.21	2395.21	2.55051	1	21.91	160	180	K	EILAVKDAGWVEYSFQNPTTK	A		alpha-R1.3906.3906.3.dta	Tistlia$4467768$4468379$3
F060830	Alpha-R1a	0 % NaCl	1948	799.412	3	2395.21	2395.21	3.67776	1	29.42	160	180	K	EILAVKDAGWVEYSFQNPTTK	A		alpha-R1.3437.3437.3.dta	Tistlia$4467768$4468379$3
F060830	Alpha-R1a	0 % NaCl	1949	799.412	3	2395.21	2395.21	3.67776	1	21.18	160	180	K	EILAVKDAGWVEYSFQNPTTK	A		alpha-R1.2411.2411.3.dta	Tistlia$4467768$4468379$3
F060830	Alpha-R1a	0 % NaCl	1950	1199.07	2	2396.12	2396.12	0.0897285	0	64.23	272	292	K	EQGYDPQLVSGDALVTDEFWK	I		alpha-R1.2473.2473.2.dta	Tistlia$909967$911166$1
F060830	Alpha-R1a	0 % NaCl	1951	1199.07	2	2396.12	2396.12	0.924412	0	76.78	272	292	K	EQGYDPQLVSGDALVTDEFWK	I		alpha-R1.2469.2469.2.dta	Tistlia$909967$911166$1
F060830	Alpha-R1a	0 % NaCl	1952	799.731	3	2396.17	2396.17	0.143562	1	47.14	963	983	K	HHQAYVNKTNELTQGTELEGK	S		alpha-R1.555.555.3.dta	Tistlia$5634931$5631536$-3
F060830	Alpha-R1a	0 % NaCl	1953	600.051	4	2396.17	2396.17	0.529177	1	20.74	963	983	K	HHQAYVNKTNELTQGTELEGK	S		alpha-R1.544.544.4.dta	Tistlia$5634931$5631536$-3
F060830	Alpha-R1a	0 % NaCl	1954	799.732	3	2396.17	2396.17	0.644361	1	58.17	963	983	K	HHQAYVNKTNELTQGTELEGK	S		alpha-R1.552.552.3.dta	Tistlia$5634931$5631536$-3
F060830	Alpha-R1a	0 % NaCl	1955	600.051	4	2396.17	2396.17	0.69611	1	35.75	963	983	K	HHQAYVNKTNELTQGTELEGK	S		alpha-R1.547.547.4.dta	Tistlia$5634931$5631536$-3
F060830	Alpha-R1a	0 % NaCl	1962	1200.67	2	2399.32	2399.32	-0.786055	0	64.87	405	427	K	DVLLLDVTPLSLGIETLGGVMTK	L	Oxidation (M) [21]	alpha-R1.3363.3363.2.dta	Tistlia$3619974$3621968$3
F060830	Alpha-R1a	0 % NaCl	1963	600.84	4	2399.33	2399.33	-0.270909	2	26.27	208	230	K	APLDDKTIYAIAAGVGLDLDKLK	A		alpha-R1.2706.2706.4.dta	Tistlia$5330593$5329736$-3
F060830	Alpha-R1a	0 % NaCl	1964	600.84	4	2399.33	2399.33	0.395944	2	29.57	208	230	K	APLDDKTIYAIAAGVGLDLDKLK	A		alpha-R1.2711.2711.4.dta	Tistlia$5330593$5329736$-3
F060830	Alpha-R1a	0 % NaCl	1965	800.785	3	2399.33	2399.33	0.469297	2	20.15	208	230	K	APLDDKTIYAIAAGVGLDLDKLK	A		alpha-R1.2708.2708.3.dta	Tistlia$5330593$5329736$-3
F060830	Alpha-R1a	0 % NaCl	1966	800.785	3	2399.33	2399.33	0.719367	2	25.38	208	230	K	APLDDKTIYAIAAGVGLDLDKLK	A		alpha-R1.2722.2722.3.dta	Tistlia$5330593$5329736$-3
F060830	Alpha-R1a	0 % NaCl	1970	808.064	3	2421.17	2421.17	0.7104	0	46.19	91	113	R	ASYEAVEPVAELFGDLDAAIDAR	A		alpha-R1.3259.3259.3.dta	Tistlia$1664215$1665078$1
F060830	Alpha-R1a	0 % NaCl	1971	1211.59	2	2421.17	2421.17	1.44393	0	84.94	91	113	R	ASYEAVEPVAELFGDLDAAIDAR	A		alpha-R1.3255.3255.2.dta	Tistlia$1664215$1665078$1
F060830	Alpha-R1a	0 % NaCl	1972	808.065	3	2421.17	2421.17	1.70166	0	42.71	91	113	R	ASYEAVEPVAELFGDLDAAIDAR	A		alpha-R1.3252.3252.3.dta	Tistlia$1664215$1665078$1
F060830	Alpha-R1a	0 % NaCl	1973	1211.6	2	2421.18	2421.17	2.26998	0	76.62	91	113	R	ASYEAVEPVAELFGDLDAAIDAR	A		alpha-R1.3251.3251.2.dta	Tistlia$1664215$1665078$1
F060830	Alpha-R1a	0 % NaCl	1982	808.759	3	2423.26	2423.25	0.587227	2	35.93	96	118	K	DLVEGAPKPVKEGASKDEAEQVK	K		alpha-R1.559.559.3.dta	Tistlia$592300$591908$-3
F060830	Alpha-R1a	0 % NaCl	1983	808.759	3	2423.26	2423.25	0.834828	2	42.06	96	118	K	DLVEGAPKPVKEGASKDEAEQVK	K		alpha-R1.557.557.3.dta	Tistlia$592300$591908$-3
F060830	Alpha-R1a	0 % NaCl	1984	809.76	3	2426.26	2426.25	1.23194	0	36.93	40	61	K	SMLANMATSLIEHEQIVTTLPK	A		alpha-R1.2565.2565.3.dta	Tistlia$246586$246095$-3
F060830	Alpha-R1a	0 % NaCl	1985	809.761	3	2426.26	2426.25	2.09747	0	33.22	40	61	K	SMLANMATSLIEHEQIVTTLPK	A		alpha-R1.2561.2561.3.dta	Tistlia$246586$246095$-3
F060830	Alpha-R1a	0 % NaCl	1987	810.743	3	2429.21	2429.21	-1.89362	1	45.18	140	160	R	ISDIDESLDFFVNKVGFVETR	R		alpha-R1.2669.2669.3.dta	Tistlia$4695956$4695105$-2
F060830	Alpha-R1a	0 % NaCl	1988	810.743	3	2429.21	2429.21	-1.39963	1	42.74	140	160	R	ISDIDESLDFFVNKVGFVETR	R		alpha-R1.2666.2666.3.dta	Tistlia$4695956$4695105$-2
F060830	Alpha-R1a	0 % NaCl	1992	813.734	3	2438.18	2438.19	-4.17154	1	24.26	63	83	R	YLYFAQKADVEGYNDVAAVFR	S		alpha-R1.4165.4165.3.dta	Tistlia$1046335$1045811$-3
F060830	Alpha-R1a	0 % NaCl	1993	813.736	3	2438.19	2438.19	-2.07982	1	25.74	63	83	R	YLYFAQKADVEGYNDVAAVFR	S		alpha-R1.4182.4182.3.dta	Tistlia$1046335$1045811$-3
F060830	Alpha-R1a	0 % NaCl	1996	813.737	3	2438.19	2438.19	-0.111148	1	30.24	63	83	R	YLYFAQKADVEGYNDVAAVFR	S		alpha-R1.3643.3643.3.dta	Tistlia$1046335$1045811$-3
F060830	Alpha-R1a	0 % NaCl	1997	813.737	3	2438.19	2438.19	0.0118941	1	22.84	63	83	R	YLYFAQKADVEGYNDVAAVFR	S		alpha-R1.3352.3352.3.dta	Tistlia$1046335$1045811$-3
F060830	Alpha-R1a	0 % NaCl	1998	1220.1	2	2438.19	2438.19	0.330163	1	78.28	63	83	R	YLYFAQKADVEGYNDVAAVFR	S		alpha-R1.2181.2181.2.dta	Tistlia$1046335$1045811$-3
F060830	Alpha-R1a	0 % NaCl	1999	813.738	3	2438.19	2438.19	0.504062	1	24.84	63	83	R	YLYFAQKADVEGYNDVAAVFR	S		alpha-R1.3824.3824.3.dta	Tistlia$1046335$1045811$-3
F060830	Alpha-R1a	0 % NaCl	2000	813.738	3	2438.19	2438.19	0.504062	1	45.16	63	83	R	YLYFAQKADVEGYNDVAAVFR	S		alpha-R1.2175.2175.3.dta	Tistlia$1046335$1045811$-3
F060830	Alpha-R1a	0 % NaCl	2001	813.738	3	2438.19	2438.19	0.873188	1	39.45	63	83	R	YLYFAQKADVEGYNDVAAVFR	S		alpha-R1.2171.2171.3.dta	Tistlia$1046335$1045811$-3
F060830	Alpha-R1a	0 % NaCl	2002	813.738	3	2438.19	2438.19	0.996231	1	32.72	63	83	R	YLYFAQKADVEGYNDVAAVFR	S		alpha-R1.3803.3803.3.dta	Tistlia$1046335$1045811$-3
F060830	Alpha-R1a	0 % NaCl	2003	813.738	3	2438.19	2438.19	1.11927	1	26.17	63	83	R	YLYFAQKADVEGYNDVAAVFR	S		alpha-R1.3991.3991.3.dta	Tistlia$1046335$1045811$-3
F060830	Alpha-R1a	0 % NaCl	2004	813.74	3	2438.2	2438.19	3.33403	1	28.66	63	83	R	YLYFAQKADVEGYNDVAAVFR	S		alpha-R1.3355.3355.3.dta	Tistlia$1046335$1045811$-3
F060830	Alpha-R1a	0 % NaCl	2014	814.752	3	2441.24	2441.24	-0.908146	0	49.87	107	129	R	VYNGLGITILSTPQGVMADHEAR	A		alpha-R1.1988.1988.3.dta	Tistlia$253573$253148$-3
F060830	Alpha-R1a	0 % NaCl	2015	814.753	3	2441.24	2441.24	0.320739	0	40.68	107	129	R	VYNGLGITILSTPQGVMADHEAR	A		alpha-R1.1991.1991.3.dta	Tistlia$253573$253148$-3
F060830	Alpha-R1a	0 % NaCl	2021	816.404	3	2446.19	2446.19	-0.157387	0	19.12	117	139	K	GYGFIQPDSGGPDVFVHISAVER	A		alpha-R1.2095.2095.3.dta	Tistlia$1811311$1810796$-3
F060830	Alpha-R1a	0 % NaCl	2022	816.404	3	2446.19	2446.19	-0.157387	0	26	117	139	K	GYGFIQPDSGGPDVFVHISAVER	A		alpha-R1.2092.2092.3.dta	Tistlia$1811311$1810796$-3
F060830	Alpha-R1a	0 % NaCl	2023	1224.1	2	2446.19	2446.19	0.691279	0	66.92	117	139	K	GYGFIQPDSGGPDVFVHISAVER	A		alpha-R1.2105.2105.2.dta	Tistlia$1811311$1810796$-3
F060830	Alpha-R1a	0 % NaCl	2028	818.071	3	2451.19	2451.19	1.02685	0	36.86	940	962	K	LPYAQDALAPAISGNTMSFHYGK	H		alpha-R1.1871.1871.3.dta	Tistlia$5634931$5631536$-3
F060830	Alpha-R1a	0 % NaCl	2029	818.072	3	2451.19	2451.19	1.88358	0	35.19	940	962	K	LPYAQDALAPAISGNTMSFHYGK	H		alpha-R1.1875.1875.3.dta	Tistlia$5634931$5631536$-3
F060830	Alpha-R1a	0 % NaCl	2031	818.759	3	2453.25	2453.26	-0.0790786	0	56.72	120	144	R	DLYVVAIAQDGTDVAHGGNAALVGK	N		alpha-R1.1989.1989.3.dta	Tistlia$4467768$4468379$3
F060830	Alpha-R1a	0 % NaCl	2032	818.759	3	2453.26	2453.26	0.165494	0	57.13	120	144	R	DLYVVAIAQDGTDVAHGGNAALVGK	N		alpha-R1.1992.1992.3.dta	Tistlia$4467768$4468379$3
F060830	Alpha-R1a	0 % NaCl	2033	1227.64	2	2453.26	2453.26	0.970955	0	106.17	120	144	R	DLYVVAIAQDGTDVAHGGNAALVGK	N		alpha-R1.2000.2000.2.dta	Tistlia$4467768$4468379$3
F060830	Alpha-R1a	0 % NaCl	2034	1227.64	2	2453.26	2453.26	2.60144	0	79.71	120	144	R	DLYVVAIAQDGTDVAHGGNAALVGK	N		alpha-R1.1997.1997.2.dta	Tistlia$4467768$4468379$3
F060830	Alpha-R1a	0 % NaCl	2037	1231.63	2	2461.25	2461.25	0.234434	0	108.14	295	317	K	LAALGWANTLIIDGAEVEESFSR	A		alpha-R1.3296.3296.2.dta	Tistlia$5137322$5138398$2
F060830	Alpha-R1a	0 % NaCl	2038	821.424	3	2461.25	2461.25	0.284815	0	36.86	295	317	K	LAALGWANTLIIDGAEVEESFSR	A		alpha-R1.3307.3307.3.dta	Tistlia$5137322$5138398$2
F060830	Alpha-R1a	0 % NaCl	2039	821.424	3	2461.25	2461.25	0.650483	0	48.9	295	317	K	LAALGWANTLIIDGAEVEESFSR	A		alpha-R1.3304.3304.3.dta	Tistlia$5137322$5138398$2
F060830	Alpha-R1a	0 % NaCl	2040	1231.63	2	2461.25	2461.25	1.85963	0	101.58	295	317	K	LAALGWANTLIIDGAEVEESFSR	A		alpha-R1.3300.3300.2.dta	Tistlia$5137322$5138398$2
F060830	Alpha-R1a	0 % NaCl	2045	824.794	3	2471.36	2471.36	0.793896	0	27.53	220	243	K	VPPIEQVVSTGAAVQNMLVALHAK	G		alpha-R1.2804.2804.3.dta	Tistlia$4713647$4712715$-2
F060830	Alpha-R1a	0 % NaCl	2046	826.092	3	2475.25	2475.25	-0.297343	1	20.45	68	89	K	IAAFADPYRNGWQLAIDEINAK	G		alpha-R1.2352.2352.3.dta	Tistlia$4354265$4352913$-2
F060830	Alpha-R1a	0 % NaCl	2047	826.093	3	2475.26	2475.25	1.27825	1	19.25	68	89	K	IAAFADPYRNGWQLAIDEINAK	G		alpha-R1.2362.2362.3.dta	Tistlia$4354265$4352913$-2
F060830	Alpha-R1a	0 % NaCl	2050	826.782	3	2477.32	2477.32	2.58869	0	33.18	97	119	K	LTVSEYNAVLADFAETVAKPIAR	R		alpha-R1.2703.2703.3.dta	Tistlia$2964899$2965567$2
F060830	Alpha-R1a	0 % NaCl	2051	826.782	3	2477.32	2477.32	2.70979	0	27.05	97	119	K	LTVSEYNAVLADFAETVAKPIAR	R		alpha-R1.2692.2692.3.dta	Tistlia$2964899$2965567$2
F060830	Alpha-R1a	0 % NaCl	2059	622.831	4	2487.3	2487.3	-0.634826	2	39.74	31	55	K	ADAAKAVDAVFDAISAALAKGEEVR	L		alpha-R1.3022.3022.4.dta	Tistlia$2949531$2949836$3
F060830	Alpha-R1a	0 % NaCl	2060	622.831	4	2487.3	2487.3	-0.474009	2	37.45	31	55	K	ADAAKAVDAVFDAISAALAKGEEVR	L		alpha-R1.3013.3013.4.dta	Tistlia$2949531$2949836$3
F060830	Alpha-R1a	0 % NaCl	2061	830.107	3	2487.3	2487.3	0.682267	2	69.74	31	55	K	ADAAKAVDAVFDAISAALAKGEEVR	L		alpha-R1.3012.3012.3.dta	Tistlia$2949531$2949836$3
F060830	Alpha-R1a	0 % NaCl	2062	830.107	3	2487.3	2487.3	1.40594	2	62.11	31	55	K	ADAAKAVDAVFDAISAALAKGEEVR	L		alpha-R1.3010.3010.3.dta	Tistlia$2949531$2949836$3
F060830	Alpha-R1a	0 % NaCl	2063	623.049	4	2488.17	2488.16	2.49823	1	30.74	119	141	R	FAEADTNGDGKVTPQELADFHAR	M		alpha-R1.1219.1219.4.dta	Tistlia$3531065$3530319$-2
F060830	Alpha-R1a	0 % NaCl	2064	623.05	4	2488.17	2488.16	2.98051	1	28.63	119	141	R	FAEADTNGDGKVTPQELADFHAR	M		alpha-R1.1223.1223.4.dta	Tistlia$3531065$3530319$-2
F060830	Alpha-R1a	0 % NaCl	2082	835.115	3	2502.32	2502.32	1.34196	0	24.6	274	296	R	GLFDGRPVLSLLTGEPEYLAPMK	G		alpha-R1.2808.2808.3.dta	Tistlia$4354265$4352913$-2
F060830	Alpha-R1a	0 % NaCl	2083	835.115	3	2502.32	2502.32	1.46184	0	24.05	274	296	R	GLFDGRPVLSLLTGEPEYLAPMK	G		alpha-R1.2810.2810.3.dta	Tistlia$4354265$4352913$-2
F060830	Alpha-R1a	0 % NaCl	2084	626.819	4	2503.25	2503.25	-0.903226	0	38.95	93	117	K	AAAHLQSAGAETAFADFTAGKPPFK	D		alpha-R1.1655.1655.4.dta	Tistlia$4467768$4468379$3
F060830	Alpha-R1a	0 % NaCl	2085	835.424	3	2503.25	2503.25	-0.113852	0	73.4	93	117	K	AAAHLQSAGAETAFADFTAGKPPFK	D		alpha-R1.1665.1665.3.dta	Tistlia$4467768$4468379$3
F060830	Alpha-R1a	0 % NaCl	2086	835.424	3	2503.25	2503.25	-0.113852	0	66.99	93	117	K	AAAHLQSAGAETAFADFTAGKPPFK	D		alpha-R1.1661.1661.3.dta	Tistlia$4467768$4468379$3
F060830	Alpha-R1a	0 % NaCl	2087	626.82	4	2503.25	2503.25	1.01428	0	22.29	93	117	K	AAAHLQSAGAETAFADFTAGKPPFK	D		alpha-R1.1653.1653.4.dta	Tistlia$4467768$4468379$3
F060830	Alpha-R1a	0 % NaCl	2090	837.431	3	2509.27	2509.27	2.30984	0	43.57	358	383	R	LSPGLESAEDLLADLEQGLAAAGGGR	A		alpha-R1.3462.3462.3.dta	Tistlia$3458777$3459937$2
F060830	Alpha-R1a	0 % NaCl	2096	629.821	4	2515.25	2515.26	-0.219063	2	27.12	260	282	R	RGDTVVEADEYPKHGTTVETLAK	L		alpha-R1.712.712.4.dta	Tistlia$1764982$1766310$1
F060830	Alpha-R1a	0 % NaCl	2097	629.821	4	2515.26	2515.26	0.0989959	2	27.48	260	282	R	RGDTVVEADEYPKHGTTVETLAK	L		alpha-R1.715.715.4.dta	Tistlia$1764982$1766310$1
F060830	Alpha-R1a	0 % NaCl	2102	1260.57	2	2519.13	2519.13	-0.808612	1	57.5	189	209	R	DLTTFEADKMYDWPDADLFAR	K		alpha-R1.2639.2639.2.dta	Tistlia$5029124$5030368$2
F060830	Alpha-R1a	0 % NaCl	2103	840.718	3	2519.13	2519.13	0.51089	1	49.35	189	209	R	DLTTFEADKMYDWPDADLFAR	K		alpha-R1.2610.2610.3.dta	Tistlia$5029124$5030368$2
F060830	Alpha-R1a	0 % NaCl	2104	840.718	3	2519.13	2519.13	0.51089	1	48.99	189	209	R	DLTTFEADKMYDWPDADLFAR	K		alpha-R1.2606.2606.3.dta	Tistlia$5029124$5030368$2
F060830	Alpha-R1a	0 % NaCl	2105	1260.57	2	2519.13	2519.13	0.779237	1	53.88	189	209	R	DLTTFEADKMYDWPDADLFAR	K		alpha-R1.2618.2618.2.dta	Tistlia$5029124$5030368$2
F060830	Alpha-R1a	0 % NaCl	2106	630.841	4	2519.33	2519.33	0.0639058	1	41.33	419	442	R	LSVGIEHIDDILADLDRGLAASAR	L		alpha-R1.2786.2786.4.dta	Tistlia$2992012$2990669$-3
F060830	Alpha-R1a	0 % NaCl	2107	630.841	4	2519.34	2519.33	0.38145	1	46.5	419	442	R	LSVGIEHIDDILADLDRGLAASAR	L		alpha-R1.2790.2790.4.dta	Tistlia$2992012$2990669$-3
F060830	Alpha-R1a	0 % NaCl	2108	840.786	3	2519.34	2519.33	0.491003	1	60.18	419	442	R	LSVGIEHIDDILADLDRGLAASAR	L		alpha-R1.2787.2787.3.dta	Tistlia$2992012$2990669$-3
F060830	Alpha-R1a	0 % NaCl	2109	840.786	3	2519.34	2519.33	0.610082	1	56.76	419	442	R	LSVGIEHIDDILADLDRGLAASAR	L		alpha-R1.2791.2791.3.dta	Tistlia$2992012$2990669$-3
F060830	Alpha-R1a	0 % NaCl	2113	845.101	3	2532.28	2532.28	0.274851	0	44.66	53	74	R	YVEDILPMMEALKPVGLEMAQR	L		alpha-R1.2694.2694.3.dta	Tistlia$4354874$4354269$-2
F060830	Alpha-R1a	0 % NaCl	2114	845.101	3	2532.28	2532.28	0.511792	0	60.52	53	74	R	YVEDILPMMEALKPVGLEMAQR	L		alpha-R1.2698.2698.3.dta	Tistlia$4354874$4354269$-2
F060830	Alpha-R1a	0 % NaCl	2115	1267.67	2	2533.32	2533.32	2.05028	0	70.41	176	200	R	LAALSGAELGTALADYEAIDEILSK	L		alpha-R1.3204.3204.2.dta	Tistlia$637426$639573$1
F060830	Alpha-R1a	0 % NaCl	2116	1267.67	2	2533.32	2533.32	2.05028	0	76.05	176	200	R	LAALSGAELGTALADYEAIDEILSK	L		alpha-R1.3200.3200.2.dta	Tistlia$637426$639573$1
F060830	Alpha-R1a	0 % NaCl	2117	846.049	3	2535.13	2535.13	-0.13096	1	26.73	189	209	R	DLTTFEADKMYDWPDADLFAR	K	Oxidation (M) [10]	alpha-R1.2422.2422.3.dta	Tistlia$5029124$5030368$2
F060830	Alpha-R1a	0 % NaCl	2131	637.343	4	2545.34	2545.34	0.782999	1	20.49	59	81	R	GGNDPVKVFHEALANVRPEIEVR	S		alpha-R1.1879.1879.4.dta	Tistlia$3003423$3002941$-1
F060830	Alpha-R1a	0 % NaCl	2142	639.812	4	2555.22	2555.22	-0.102144	2	38	140	161	R	TAREEGFDEIADWFETLAKAEK	S		alpha-R1.2771.2771.4.dta	Tistlia$1046335$1045811$-3
F060830	Alpha-R1a	0 % NaCl	2143	639.812	4	2555.22	2555.22	0.0543985	2	42.4	140	161	R	TAREEGFDEIADWFETLAKAEK	S		alpha-R1.2774.2774.4.dta	Tistlia$1046335$1045811$-3
F060830	Alpha-R1a	0 % NaCl	2144	852.747	3	2555.22	2555.22	0.710311	2	57.61	140	161	R	TAREEGFDEIADWFETLAKAEK	S		alpha-R1.2775.2775.3.dta	Tistlia$1046335$1045811$-3
F060830	Alpha-R1a	0 % NaCl	2145	852.747	3	2555.22	2555.22	0.827718	2	65.46	140	161	R	TAREEGFDEIADWFETLAKAEK	S		alpha-R1.2778.2778.3.dta	Tistlia$1046335$1045811$-3
F060830	Alpha-R1a	0 % NaCl	2146	1278.63	2	2555.24	2555.24	-0.999905	0	60.2	374	397	R	FPDPTANPYLGYTAMLMAGLDGIK	N		alpha-R1.3282.3282.2.dta	Tistlia$2419502$2420947$2
F060830	Alpha-R1a	0 % NaCl	2149	856.795	3	2567.36	2567.36	0.70812	0	26.54	135	159	R	IAQEMPGSLTAATLLQLLGEGADLR	L		alpha-R1.3270.3270.3.dta	Tistlia$3901299$3900637$-1
F060830	Alpha-R1a	0 % NaCl	2156	861.153	3	2580.44	2580.43	0.505729	0	19.48	333	358	R	LLPGDVVTTGTPAGVGLGMKPNVFLK	A		alpha-R1.2139.2139.3.dta	Tistlia$2662157$2663299$2
F060830	Alpha-R1a	0 % NaCl	2158	1292.71	2	2583.41	2583.41	-0.2338	0	67.5	283	306	R	DLGAALSPFNAFQIIQGLETLPLR	I		alpha-R1.3678.3678.2.dta	Tistlia$2992012$2990669$-3
F060830	Alpha-R1a	0 % NaCl	2159	862.143	3	2583.41	2583.41	0.433536	0	42.06	283	306	R	DLGAALSPFNAFQIIQGLETLPLR	I		alpha-R1.3673.3673.3.dta	Tistlia$2992012$2990669$-3
F060830	Alpha-R1a	0 % NaCl	2160	862.143	3	2583.41	2583.41	0.549662	0	42.03	283	306	R	DLGAALSPFNAFQIIQGLETLPLR	I		alpha-R1.3677.3677.3.dta	Tistlia$2992012$2990669$-3
F060830	Alpha-R1a	0 % NaCl	2161	1292.71	2	2583.41	2583.41	1.31454	0	77.45	283	306	R	DLGAALSPFNAFQIIQGLETLPLR	I		alpha-R1.3680.3680.2.dta	Tistlia$2992012$2990669$-3
F060830	Alpha-R1a	0 % NaCl	2162	647.101	4	2584.38	2584.38	-0.334317	1	43.47	150	174	R	AHQPVKGTISLLGFTAAFDALNASR	S		alpha-R1.2355.2355.4.dta	Tistlia$4507946$4507422$-2
F060830	Alpha-R1a	0 % NaCl	2163	647.101	4	2584.38	2584.38	-0.17954	1	21.98	150	174	R	AHQPVKGTISLLGFTAAFDALNASR	S		alpha-R1.2347.2347.4.dta	Tistlia$4507946$4507422$-2
F060830	Alpha-R1a	0 % NaCl	2181	868.421	3	2602.24	2602.24	1.82036	2	41.22	476	498	K	LLEGKDQDQGFDAAKGEYVNMFK	A		alpha-R1.1593.1593.3.dta	Tistlia$1617656$1619389$2
F060830	Alpha-R1a	0 % NaCl	2184	874.107	3	2619.3	2619.3	0.630322	0	75.58	90	114	R	GEVAFTLGDSLLNAWQGNAEVGFPK	K		alpha-R1.2951.2951.3.dta	Tistlia$3137397$3136420$-1
F060830	Alpha-R1a	0 % NaCl	2185	874.107	3	2619.3	2619.3	0.630322	0	63.96	90	114	R	GEVAFTLGDSLLNAWQGNAEVGFPK	K		alpha-R1.2948.2948.3.dta	Tistlia$3137397$3136420$-1
F060830	Alpha-R1a	0 % NaCl	2186	1310.66	2	2619.3	2619.3	0.964763	0	38.24	90	114	R	GEVAFTLGDSLLNAWQGNAEVGFPK	K		alpha-R1.4030.4030.2.dta	Tistlia$3137397$3136420$-1
F060830	Alpha-R1a	0 % NaCl	2187	1310.66	2	2619.3	2619.3	0.964763	0	105.58	90	114	R	GEVAFTLGDSLLNAWQGNAEVGFPK	K		alpha-R1.2950.2950.2.dta	Tistlia$3137397$3136420$-1
F060830	Alpha-R1a	0 % NaCl	2188	1310.66	2	2619.3	2619.3	1.72833	0	72.92	90	114	R	GEVAFTLGDSLLNAWQGNAEVGFPK	K		alpha-R1.2954.2954.2.dta	Tistlia$3137397$3136420$-1
F060830	Alpha-R1a	0 % NaCl	2198	876.475	3	2626.4	2626.4	1.9403	2	46.06	104	128	K	ILAELAVSEPEAFKSLVEQAQAARG	-		alpha-R1.2441.2441.3.dta	Tistlia$1849670$1850053$2
F060830	Alpha-R1a	0 % NaCl	2221	888.498	3	2662.47	2662.48	-1.64922	0	50.55	81	109	R	LAALEGGVAGLAVASGQAASALAIQNIAR	A		alpha-R1.3225.3225.3.dta	Tistlia$2992012$2990669$-3
F060830	Alpha-R1a	0 % NaCl	2222	888.5	3	2662.48	2662.48	0.266669	0	44.33	81	109	R	LAALEGGVAGLAVASGQAASALAIQNIAR	A		alpha-R1.3982.3982.3.dta	Tistlia$2992012$2990669$-3
F060830	Alpha-R1a	0 % NaCl	2223	666.627	4	2662.48	2662.48	0.275683	0	52.5	81	109	R	LAALEGGVAGLAVASGQAASALAIQNIAR	A		alpha-R1.2827.2827.4.dta	Tistlia$2992012$2990669$-3
F060830	Alpha-R1a	0 % NaCl	2224	666.627	4	2662.48	2662.48	0.275683	0	51.33	81	109	R	LAALEGGVAGLAVASGQAASALAIQNIAR	A		alpha-R1.2823.2823.4.dta	Tistlia$2992012$2990669$-3
F060830	Alpha-R1a	0 % NaCl	2225	888.5	3	2662.48	2662.48	0.717002	0	74.25	81	109	R	LAALEGGVAGLAVASGQAASALAIQNIAR	A		alpha-R1.2822.2822.3.dta	Tistlia$2992012$2990669$-3
F060830	Alpha-R1a	0 % NaCl	2226	888.5	3	2662.48	2662.48	0.829679	0	82	81	109	R	LAALEGGVAGLAVASGQAASALAIQNIAR	A		alpha-R1.2826.2826.3.dta	Tistlia$2992012$2990669$-3
F060830	Alpha-R1a	0 % NaCl	2227	888.5	3	2662.48	2662.48	0.942731	0	15.63	81	109	R	LAALEGGVAGLAVASGQAASALAIQNIAR	A		alpha-R1.3674.3674.3.dta	Tistlia$2992012$2990669$-3
F060830	Alpha-R1a	0 % NaCl	2228	1332.25	2	2662.48	2662.48	1.08395	0	88.99	81	109	R	LAALEGGVAGLAVASGQAASALAIQNIAR	A		alpha-R1.2830.2830.2.dta	Tistlia$2992012$2990669$-3
F060830	Alpha-R1a	0 % NaCl	2229	1332.25	2	2662.48	2662.48	1.08395	0	91.49	81	109	R	LAALEGGVAGLAVASGQAASALAIQNIAR	A		alpha-R1.2828.2828.2.dta	Tistlia$2992012$2990669$-3
F060830	Alpha-R1a	0 % NaCl	2230	888.5	3	2662.48	2662.48	1.16771	0	43.44	81	109	R	LAALEGGVAGLAVASGQAASALAIQNIAR	A		alpha-R1.3218.3218.3.dta	Tistlia$2992012$2990669$-3
F060830	Alpha-R1a	0 % NaCl	2231	888.502	3	2662.48	2662.48	2.40716	0	32.08	81	109	R	LAALEGGVAGLAVASGQAASALAIQNIAR	A		alpha-R1.4017.4017.3.dta	Tistlia$2992012$2990669$-3
F060830	Alpha-R1a	0 % NaCl	2232	888.503	3	2662.49	2662.48	3.53393	0	24.09	81	109	R	LAALEGGVAGLAVASGQAASALAIQNIAR	A		alpha-R1.3795.3795.3.dta	Tistlia$2992012$2990669$-3
F060830	Alpha-R1a	0 % NaCl	2233	888.503	3	2662.49	2662.48	3.53393	0	44.24	81	109	R	LAALEGGVAGLAVASGQAASALAIQNIAR	A		alpha-R1.3848.3848.3.dta	Tistlia$2992012$2990669$-3
F060830	Alpha-R1a	0 % NaCl	2242	668.065	4	2668.23	2668.23	-0.48534	0	27.25	350	374	K	VYAGAEHPHAAQQPESYDFAAANPK	N		alpha-R1.803.803.4.dta	Tistlia$1417780$1416638$-3
F060830	Alpha-R1a	0 % NaCl	2243	668.065	4	2668.23	2668.23	0.564044	0	26.09	350	374	K	VYAGAEHPHAAQQPESYDFAAANPK	N		alpha-R1.796.796.4.dta	Tistlia$1417780$1416638$-3
F060830	Alpha-R1a	0 % NaCl	2244	891.781	3	2672.32	2672.32	1.04853	1	19.51	108	132	K	AFEVLAKELMGFAQGNVETGMTTTK	K		alpha-R1.2712.2712.3.dta	Tistlia$945544$944957$-3
F060830	Alpha-R1a	0 % NaCl	2245	1340.19	2	2678.38	2678.37	1.87054	0	62.67	274	298	K	SAPTFGPLGPWLVTPDEVADVQNLR	L		alpha-R1.2970.2970.2.dta	Tistlia$2662157$2663299$2
F060830	Alpha-R1a	0 % NaCl	2253	895.424	3	2683.25	2683.25	-0.0175161	0	29.79	447	471	R	SGSYEDALDLVNAHEFGNGTAIFTR	D		alpha-R1.2284.2284.3.dta	Tistlia$3782003$3780351$-2
F060830	Alpha-R1a	0 % NaCl	2254	672.114	4	2684.43	2684.43	-1.22074	0	22.4	510	535	R	TALQDAASIAGLLITTEAMIAEKPEK	K		alpha-R1.3267.3267.4.dta	Tistlia$1617656$1619389$2
F060830	Alpha-R1a	0 % NaCl	2255	895.818	3	2684.43	2684.43	0.595657	0	34.61	510	535	R	TALQDAASIAGLLITTEAMIAEKPEK	K		alpha-R1.3254.3254.3.dta	Tistlia$1617656$1619389$2
F060830	Alpha-R1a	0 % NaCl	2256	895.818	3	2684.43	2684.43	1.04268	0	31.3	510	535	R	TALQDAASIAGLLITTEAMIAEKPEK	K		alpha-R1.3249.3249.3.dta	Tistlia$1617656$1619389$2
F060830	Alpha-R1a	0 % NaCl	2257	896.768	3	2687.28	2687.28	0.738665	0	53.62	309	338	K	QQAAAPGTAAPDAAAPATGGEAPADGTQPK	A		alpha-R1.713.713.3.dta	Tistlia$2703521$2702502$-2
F060830	Alpha-R1a	0 % NaCl	2258	896.768	3	2687.28	2687.28	1.29685	0	53.47	309	338	K	QQAAAPGTAAPDAAAPATGGEAPADGTQPK	A		alpha-R1.717.717.3.dta	Tistlia$2703521$2702502$-2
F060830	Alpha-R1a	0 % NaCl	2259	900.482	3	2698.42	2698.42	1.25629	0	27.05	514	539	R	TALQDAASIAGLLITTEAMVAERPEK	K		alpha-R1.3180.3180.3.dta	Tistlia$2779974$2778292$-1
F060830	Alpha-R1a	0 % NaCl	2263	900.772	3	2699.29	2699.29	-0.0385286	0	31.26	122	146	R	TAPINQTITWSNPDTGHSGSYTPVR	E		alpha-R1.1367.1367.3.dta	Tistlia$953385$952816$-1
F060830	Alpha-R1a	0 % NaCl	2264	900.772	3	2699.3	2699.29	0.517172	0	42.15	122	146	R	TAPINQTITWSNPDTGHSGSYTPVR	E		alpha-R1.1365.1365.3.dta	Tistlia$953385$952816$-1
F060830	Alpha-R1a	0 % NaCl	2265	900.812	3	2699.41	2699.41	3.35852	1	29.16	383	406	K	QLQDIIAILGMDELSEEDKLTVAR	A		alpha-R1.2889.2889.3.dta	Tistlia$696784$698217$1
F060830	Alpha-R1a	0 % NaCl	2266	902.796	3	2705.37	2705.37	-0.866055	0	37.63	428	453	R	AITTYCELIAGAVLDGLQQEAIGSGR	D		alpha-R1.3138.3138.3.dta	Tistlia$5332733$5331303$-2
F060830	Alpha-R1a	0 % NaCl	2267	902.798	3	2705.37	2705.37	0.464632	0	18.07	428	453	R	AITTYCELIAGAVLDGLQQEAIGSGR	D		alpha-R1.3134.3134.3.dta	Tistlia$5332733$5331303$-2
F060830	Alpha-R1a	0 % NaCl	2268	903.088	3	2706.24	2706.25	-1.79658	0	35.11	57	79	R	ADVLESDKPVVVDFWAEWCGPCK	M		alpha-R1.2547.2547.3.dta	Tistlia$1684626$1684177$-1
F060830	Alpha-R1a	0 % NaCl	2269	903.088	3	2706.24	2706.25	-1.68573	0	25.74	57	79	R	ADVLESDKPVVVDFWAEWCGPCK	M		alpha-R1.2539.2539.3.dta	Tistlia$1684626$1684177$-1
F060830	Alpha-R1a	0 % NaCl	2275	909.135	3	2724.38	2724.38	0.240054	1	61.45	118	144	K	DRDLYVVAIAQDGTDVAHGGNAALVGK	N		alpha-R1.1756.1756.3.dta	Tistlia$4467768$4468379$3
F060830	Alpha-R1a	0 % NaCl	2276	682.103	4	2724.38	2724.38	0.35898	1	31.69	118	144	K	DRDLYVVAIAQDGTDVAHGGNAALVGK	N		alpha-R1.1755.1755.4.dta	Tistlia$4467768$4468379$3
F060830	Alpha-R1a	0 % NaCl	2277	682.104	4	2724.39	2724.38	0.799447	1	22.12	118	144	K	DRDLYVVAIAQDGTDVAHGGNAALVGK	N		alpha-R1.1760.1760.4.dta	Tistlia$4467768$4468379$3
F060830	Alpha-R1a	0 % NaCl	2278	909.136	3	2724.39	2724.38	1.45134	1	53.79	118	144	K	DRDLYVVAIAQDGTDVAHGGNAALVGK	N		alpha-R1.1759.1759.3.dta	Tistlia$4467768$4468379$3
F060830	Alpha-R1a	0 % NaCl	2280	1363.68	2	2725.35	2725.34	2.47748	0	86.26	937	962	R	NEQFQGFVSTVTGLALGTDGDVETLK	Q		alpha-R1.2915.2915.2.dta	Tistlia$5369121$5365822$-1
F060830	Alpha-R1a	0 % NaCl	2281	1363.68	2	2725.36	2725.34	3.94519	0	90.33	937	962	R	NEQFQGFVSTVTGLALGTDGDVETLK	Q		alpha-R1.2918.2918.2.dta	Tistlia$5369121$5365822$-1
F060830	Alpha-R1a	0 % NaCl	2282	682.365	4	2725.43	2725.43	-1.0413	0	31.81	205	231	K	DLDALAAQLDAKPGVHALMAAHGLTAR	E		alpha-R1.2007.2007.4.dta	Tistlia$4520375$4521238$2
F060830	Alpha-R1a	0 % NaCl	2283	682.366	4	2725.43	2725.43	0.426354	0	35.52	205	231	K	DLDALAAQLDAKPGVHALMAAHGLTAR	E		alpha-R1.2012.2012.4.dta	Tistlia$4520375$4521238$2
F060830	Alpha-R1a	0 % NaCl	2287	916.168	3	2745.48	2745.48	0.798403	0	61.64	406	433	R	AIGLPEGADLAEAVEALNVDLGLPASLK	A		alpha-R1.3362.3362.3.dta	Tistlia$1597418$1595991$-2
F060830	Alpha-R1a	0 % NaCl	2288	916.168	3	2745.48	2745.48	1.23549	0	43.08	406	433	R	AIGLPEGADLAEAVEALNVDLGLPASLK	A		alpha-R1.3360.3360.3.dta	Tistlia$1597418$1595991$-2
F060830	Alpha-R1a	0 % NaCl	2289	1373.75	2	2745.49	2745.48	1.99164	0	76.2	406	433	R	AIGLPEGADLAEAVEALNVDLGLPASLK	A		alpha-R1.3366.3366.2.dta	Tistlia$1597418$1595991$-2
F060830	Alpha-R1a	0 % NaCl	2290	1373.75	2	2745.49	2745.48	2.72011	0	83.45	406	433	R	AIGLPEGADLAEAVEALNVDLGLPASLK	A		alpha-R1.3375.3375.2.dta	Tistlia$1597418$1595991$-2
F060830	Alpha-R1a	0 % NaCl	2292	1376.76	2	2751.5	2751.51	-0.865344	1	62.04	214	239	R	DLASSIPITVVEVPAEVVEKIGAPYR	A		alpha-R1.3064.3064.2.dta	Tistlia$3137397$3136420$-1
F060830	Alpha-R1a	0 % NaCl	2293	918.176	3	2751.51	2751.51	0.23369	1	32.29	214	239	R	DLASSIPITVVEVPAEVVEKIGAPYR	A		alpha-R1.3038.3038.3.dta	Tistlia$3137397$3136420$-1
F060830	Alpha-R1a	0 % NaCl	2294	918.176	3	2751.51	2751.51	0.342721	1	25.19	214	239	R	DLASSIPITVVEVPAEVVEKIGAPYR	A		alpha-R1.3046.3046.3.dta	Tistlia$3137397$3136420$-1
F060830	Alpha-R1a	0 % NaCl	2295	1376.76	2	2751.51	2751.51	2.04215	1	83.75	214	239	R	DLASSIPITVVEVPAEVVEKIGAPYR	A		alpha-R1.3074.3074.2.dta	Tistlia$3137397$3136420$-1
F060830	Alpha-R1a	0 % NaCl	2298	694.602	4	2774.38	2774.38	0.319711	1	22.03	93	119	K	AAAHLQSAGAETAFADFTAGKPPFKDR	D		alpha-R1.1476.1476.4.dta	Tistlia$4467768$4468379$3
F060830	Alpha-R1a	0 % NaCl	2299	694.602	4	2774.38	2774.38	0.752241	1	21.58	93	119	K	AAAHLQSAGAETAFADFTAGKPPFKDR	D		alpha-R1.1479.1479.4.dta	Tistlia$4467768$4468379$3
F060830	Alpha-R1a	0 % NaCl	2300	926.129	3	2775.36	2775.36	0.219431	1	58.08	257	280	K	TASVINYLVTRSDLDEETVYQMTK	A		alpha-R1.2335.2335.3.dta	Tistlia$3137397$3136420$-1
F060830	Alpha-R1a	0 % NaCl	2301	926.13	3	2775.37	2775.36	1.08418	1	72.13	257	280	K	TASVINYLVTRSDLDEETVYQMTK	A		alpha-R1.2329.2329.3.dta	Tistlia$3137397$3136420$-1
F060830	Alpha-R1a	0 % NaCl	2309	933.165	3	2796.47	2796.47	0.444488	0	25.54	291	317	R	DALLCDPAFAAVPVAELLSEATAAILR	G		alpha-R1.3999.3999.3.dta	Tistlia$4701527$4699977$-2
F060830	Alpha-R1a	0 % NaCl	2310	933.166	3	2796.48	2796.47	0.8736	0	27.02	291	317	R	DALLCDPAFAAVPVAELLSEATAAILR	G		alpha-R1.3996.3996.3.dta	Tistlia$4701527$4699977$-2
F060830	Alpha-R1a	0 % NaCl	2311	1399.25	2	2796.48	2796.47	3.69001	0	54.85	291	317	R	DALLCDPAFAAVPVAELLSEATAAILR	G		alpha-R1.4003.4003.2.dta	Tistlia$4701527$4699977$-2
F060830	Alpha-R1a	0 % NaCl	2312	1399.25	2	2796.49	2796.47	4.40519	0	48.57	291	317	R	DALLCDPAFAAVPVAELLSEATAAILR	G		alpha-R1.4005.4005.2.dta	Tistlia$4701527$4699977$-2
F060830	Alpha-R1a	0 % NaCl	2313	935.496	3	2803.47	2803.46	0.872849	1	31.91	267	292	K	VIDAIIDLAEQAAKDPWELEATPPAK	A		alpha-R1.2878.2878.3.dta	Tistlia$1128290$1126020$-2
F060830	Alpha-R1a	0 % NaCl	2314	935.497	3	2803.47	2803.46	2.26398	1	24.68	267	292	K	VIDAIIDLAEQAAKDPWELEATPPAK	A		alpha-R1.2875.2875.3.dta	Tistlia$1128290$1126020$-2
F060830	Alpha-R1a	0 % NaCl	2315	704.139	4	2812.53	2812.53	0.486396	1	50.78	510	536	R	TALQDAASIAGLLITTEAMIAEKPEKK	Q		alpha-R1.3008.3008.4.dta	Tistlia$1617656$1619389$2
F060830	Alpha-R1a	0 % NaCl	2316	704.139	4	2812.53	2812.53	0.486396	1	55.53	510	536	R	TALQDAASIAGLLITTEAMIAEKPEKK	Q		alpha-R1.3006.3006.4.dta	Tistlia$1617656$1619389$2
F060830	Alpha-R1a	0 % NaCl	2317	938.516	3	2812.53	2812.53	0.548973	1	36.33	510	536	R	TALQDAASIAGLLITTEAMIAEKPEKK	Q		alpha-R1.3021.3021.3.dta	Tistlia$1617656$1619389$2
F060830	Alpha-R1a	0 % NaCl	2318	938.517	3	2812.53	2812.53	1.50896	1	39.25	510	536	R	TALQDAASIAGLLITTEAMIAEKPEKK	Q		alpha-R1.3024.3024.3.dta	Tistlia$1617656$1619389$2
F060830	Alpha-R1a	0 % NaCl	2321	705.125	4	2816.47	2816.47	-0.111487	1	16.83	604	629	R	IVLAAYGLSEKDVQPEYLKPNAAGDR	L		alpha-R1.1581.1581.4.dta	Tistlia$4558902$4561331$3
F060830	Alpha-R1a	0 % NaCl	2330	707.343	4	2825.34	2825.34	0.566303	1	18.63	80	104	K	AAEPYKGMEINVVSETITTHEYESK	V		alpha-R1.1600.1600.4.dta	Tistlia$2804059$2805855$1
F060830	Alpha-R1a	0 % NaCl	2331	707.637	4	2826.52	2826.52	0.869976	1	28.35	514	540	R	TALQDAASIAGLLITTEAMVAERPEKK	E		alpha-R1.2974.2974.4.dta	Tistlia$2779974$2778292$-1
F060830	Alpha-R1a	0 % NaCl	2337	708.137	4	2828.52	2828.52	-0.831177	1	49.26	510	536	R	TALQDAASIAGLLITTEAMIAEKPEKK	Q	Oxidation (M) [19]	alpha-R1.2885.2885.4.dta	Tistlia$1617656$1619389$2
F060830	Alpha-R1a	0 % NaCl	2338	708.138	4	2828.52	2828.52	0.865824	1	58.24	510	536	R	TALQDAASIAGLLITTEAMIAEKPEKK	Q	Oxidation (M) [19]	alpha-R1.2881.2881.4.dta	Tistlia$1617656$1619389$2
F060830	Alpha-R1a	0 % NaCl	2339	948.138	3	2841.39	2841.39	1.03682	1	41.33	803	827	R	SDWLDGQYTVFGQVIDGMDKVDLIK	K		alpha-R1.3017.3017.3.dta	Tistlia$3705915$3708476$3
F060830	Alpha-R1a	0 % NaCl	2341	948.84	3	2843.5	2843.5	-0.129418	1	18.67	121	149	K	AAQPVATDAGVPFVGAFTGAGFLRDPALK	N		alpha-R1.2509.2509.3.dta	Tistlia$2795187$2794003$-1
F060830	Alpha-R1a	0 % NaCl	2342	712.11	4	2844.41	2844.41	0.117423	1	54.56	319	346	R	AALGANQNRLEFAAANIATATENSEAAR	S		alpha-R1.1757.1757.4.dta	Tistlia$2034896$2033727$-2
F060830	Alpha-R1a	0 % NaCl	2343	949.145	3	2844.41	2844.41	0.636336	1	51.79	319	346	R	AALGANQNRLEFAAANIATATENSEAAR	S		alpha-R1.1739.1739.3.dta	Tistlia$2034896$2033727$-2
F060830	Alpha-R1a	0 % NaCl	2344	712.111	4	2844.42	2844.41	1.38306	1	36.25	319	346	R	AALGANQNRLEFAAANIATATENSEAAR	S		alpha-R1.1761.1761.4.dta	Tistlia$2034896$2033727$-2
F060830	Alpha-R1a	0 % NaCl	2345	949.146	3	2844.42	2844.41	1.58557	1	45.63	319	346	R	AALGANQNRLEFAAANIATATENSEAAR	S		alpha-R1.1737.1737.3.dta	Tistlia$2034896$2033727$-2
F060830	Alpha-R1a	0 % NaCl	2350	953.817	3	2858.43	2858.43	0.312409	1	54.85	342	368	R	NNPGGLLDEAITVADDFLDKGEIVSTR	G		alpha-R1.3358.3358.3.dta	Tistlia$4687257$4685464$-1
F060830	Alpha-R1a	0 % NaCl	2351	953.819	3	2858.43	2858.43	1.57184	1	49.14	342	368	R	NNPGGLLDEAITVADDFLDKGEIVSTR	G		alpha-R1.3351.3351.3.dta	Tistlia$4687257$4685464$-1
F060830	Alpha-R1a	0 % NaCl	2352	1437.67	2	2873.33	2873.33	0.364734	0	51.56	379	405	K	VGETVFPDLPDSFFADFTDSGPDATVK	M		alpha-R1.3101.3101.2.dta	Tistlia$1482871$1481588$-3
F060830	Alpha-R1a	0 % NaCl	2353	1437.67	2	2873.33	2873.33	1.06079	0	73.55	379	405	K	VGETVFPDLPDSFFADFTDSGPDATVK	M		alpha-R1.3089.3089.2.dta	Tistlia$1482871$1481588$-3
F060830	Alpha-R1a	0 % NaCl	2356	963.51	3	2887.51	2887.51	0.492466	0	61.92	237	265	K	IDAGATVQALLAAKPEGIFNATFAGDQAK	L		alpha-R1.2654.2654.3.dta	Tistlia$4354265$4352913$-2
F060830	Alpha-R1a	0 % NaCl	2357	963.511	3	2887.51	2887.51	1.32363	0	65.35	237	265	K	IDAGATVQALLAAKPEGIFNATFAGDQAK	L		alpha-R1.2649.2649.3.dta	Tistlia$4354265$4352913$-2
F060830	Alpha-R1a	0 % NaCl	2358	963.802	3	2888.39	2888.38	1.12381	1	57.97	62	88	K	LSSTAAACAELLADENGLDEALDRIDR	G		alpha-R1.2497.2497.3.dta	Tistlia$2385095$2384652$-2
F060830	Alpha-R1a	0 % NaCl	2359	963.803	3	2888.39	2888.38	1.43541	1	51.51	62	88	K	LSSTAAACAELLADENGLDEALDRIDR	G		alpha-R1.2508.2508.3.dta	Tistlia$2385095$2384652$-2
F060830	Alpha-R1a	0 % NaCl	2365	968.189	3	2901.55	2901.55	-0.278472	1	21.19	258	285	R	VLPCAAWLKGEYGVDGLYVGAPVVIGAK	G		alpha-R1.2439.2439.3.dta	Tistlia$2542895$2541921$-2
F060830	Alpha-R1a	0 % NaCl	2368	968.854	3	2903.54	2903.54	0.520399	1	54.98	64	92	R	TPVGAFNGGLSSVPASYLGTVAIEEALKR	A		alpha-R1.2598.2598.3.dta	Tistlia$1764982$1766310$1
F060830	Alpha-R1a	0 % NaCl	2369	968.854	3	2903.54	2903.54	0.727044	1	63.85	64	92	R	TPVGAFNGGLSSVPASYLGTVAIEEALKR	A		alpha-R1.2605.2605.3.dta	Tistlia$1764982$1766310$1
F060830	Alpha-R1a	0 % NaCl	2370	970.175	3	2907.5	2907.5	1.53706	1	48.89	240	267	R	AAVIPAGTYDGQDADVKTASVINYLVTR	S		alpha-R1.2231.2231.3.dta	Tistlia$3137397$3136420$-1
F060830	Alpha-R1a	0 % NaCl	2371	970.175	3	2907.5	2907.5	1.53706	1	54.02	240	267	R	AAVIPAGTYDGQDADVKTASVINYLVTR	S		alpha-R1.2223.2223.3.dta	Tistlia$3137397$3136420$-1
F060830	Alpha-R1a	0 % NaCl	2374	976.18	3	2925.52	2925.51	2.10322	1	23.27	24	52	K	SAATVQQDVLAPVEAAVNAGKETVEAVMK	A		alpha-R1.3105.3105.3.dta	Tistlia$945544$944957$-3
F060830	Alpha-R1a	0 % NaCl	2375	976.18	3	2925.52	2925.51	2.30831	1	17.22	24	52	K	SAATVQQDVLAPVEAAVNAGKETVEAVMK	A		alpha-R1.3107.3107.3.dta	Tistlia$945544$944957$-3
F060830	Alpha-R1a	0 % NaCl	2380	981.51	3	2941.51	2941.51	0.419513	1	18.26	24	52	K	SAATVQQDVLAPVEAAVNAGKETVEAVMK	A	Oxidation (M) [28]	alpha-R1.2736.2736.3.dta	Tistlia$945544$944957$-3
F060830	Alpha-R1a	0 % NaCl	2382	983.838	3	2948.49	2948.49	0.503647	0	60.25	361	387	K	FTSQQILVQAGVSMLAQANQMPQSLMK	L		alpha-R1.2991.2991.3.dta	Tistlia$2034896$2033727$-2
F060830	Alpha-R1a	0 % NaCl	2383	1475.26	2	2948.5	2948.49	1.10599	0	82.31	361	387	K	FTSQQILVQAGVSMLAQANQMPQSLMK	L		alpha-R1.2999.2999.2.dta	Tistlia$2034896$2033727$-2
F060830	Alpha-R1a	0 % NaCl	2384	983.84	3	2948.5	2948.49	1.82636	0	51.55	361	387	K	FTSQQILVQAGVSMLAQANQMPQSLMK	L		alpha-R1.2983.2983.3.dta	Tistlia$2034896$2033727$-2
F060830	Alpha-R1a	0 % NaCl	2385	1475.26	2	2948.5	2948.49	2.46261	0	64.49	361	387	K	FTSQQILVQAGVSMLAQANQMPQSLMK	L		alpha-R1.3002.3002.2.dta	Tistlia$2034896$2033727$-2
F060830	Alpha-R1a	0 % NaCl	2391	985.46	3	2953.36	2953.36	1.09435	1	36.41	212	239	K	ENSTGPSAAQGGDLGWFAKDQMVEPFSK	A		alpha-R1.2053.2053.3.dta	Tistlia$2703521$2702502$-2
F060830	Alpha-R1a	0 % NaCl	2394	987.506	3	2959.49	2959.49	2.28654	1	48.89	84	111	R	TLVEAGVDGLIMLGTLGEATTMEPEEKR	E		alpha-R1.3032.3032.3.dta	Tistlia$3893025$3894080$3
F060830	Alpha-R1a	0 % NaCl	2395	993.207	3	2976.6	2976.6	1.24908	0	22.67	397	425	K	FADLLVVYGDPLADIAAVADPANHALVVK	N		alpha-R1.3161.3161.3.dta	Tistlia$2700549$2699215$-1
F060830	Alpha-R1a	0 % NaCl	2396	993.207	3	2976.6	2976.6	1.55144	0	15.85	397	425	K	FADLLVVYGDPLADIAAVADPANHALVVK	N		alpha-R1.3163.3163.3.dta	Tistlia$2700549$2699215$-1
F060830	Alpha-R1a	0 % NaCl	2397	996.174	3	2985.5	2985.5	0.81226	0	34.57	271	299	K	LGYVHDPDEDSTPIAETLAVLAGFVTAGK	V		alpha-R1.3448.3448.3.dta	Tistlia$3530383$3528965$-3
F060830	Alpha-R1a	0 % NaCl	2398	996.175	3	2985.5	2985.5	1.71663	0	17.61	271	299	K	LGYVHDPDEDSTPIAETLAVLAGFVTAGK	V		alpha-R1.3445.3445.3.dta	Tistlia$3530383$3528965$-3
F060830	Alpha-R1a	0 % NaCl	2401	1009.86	3	3026.57	3026.57	-0.0898708	1	55.1	166	194	R	TILGAAGIGYGDLGKVEYLPFAESVDLMK	N		alpha-R1.2960.2960.3.dta	Tistlia$3137397$3136420$-1
F060830	Alpha-R1a	0 % NaCl	2402	757.649	4	3026.57	3026.57	0.215426	1	43.35	166	194	R	TILGAAGIGYGDLGKVEYLPFAESVDLMK	N		alpha-R1.2767.2767.4.dta	Tistlia$3137397$3136420$-1
F060830	Alpha-R1a	0 % NaCl	2403	757.649	4	3026.57	3026.57	0.479751	1	65.86	166	194	R	TILGAAGIGYGDLGKVEYLPFAESVDLMK	N		alpha-R1.2762.2762.4.dta	Tistlia$3137397$3136420$-1
F060830	Alpha-R1a	0 % NaCl	2404	1514.29	2	3026.57	3026.57	0.662136	1	54.53	166	194	R	TILGAAGIGYGDLGKVEYLPFAESVDLMK	N		alpha-R1.2764.2764.2.dta	Tistlia$3137397$3136420$-1
F060830	Alpha-R1a	0 % NaCl	2405	1514.29	2	3026.57	3026.57	0.662136	1	66.94	166	194	R	TILGAAGIGYGDLGKVEYLPFAESVDLMK	N		alpha-R1.2768.2768.2.dta	Tistlia$3137397$3136420$-1
F060830	Alpha-R1a	0 % NaCl	2406	1009.86	3	3026.57	3026.57	0.901351	1	78.54	166	194	R	TILGAAGIGYGDLGKVEYLPFAESVDLMK	N		alpha-R1.2754.2754.3.dta	Tistlia$3137397$3136420$-1
F060830	Alpha-R1a	0 % NaCl	2407	1009.86	3	3026.57	3026.57	0.901351	1	38.91	166	194	R	TILGAAGIGYGDLGKVEYLPFAESVDLMK	N		alpha-R1.2981.2981.3.dta	Tistlia$3137397$3136420$-1
F060830	Alpha-R1a	0 % NaCl	2408	1009.87	3	3026.57	3026.57	1.89257	1	72.58	166	194	R	TILGAAGIGYGDLGKVEYLPFAESVDLMK	N		alpha-R1.2758.2758.3.dta	Tistlia$3137397$3136420$-1
F060830	Alpha-R1a	0 % NaCl	2409	1010.82	3	3029.43	3029.43	1.12728	1	57.07	333	359	K	ASEEVLGEMATESDLVDRIYNSFLDAR	D		alpha-R1.3095.3095.3.dta	Tistlia$1713060$1711915$-1
F060830	Alpha-R1a	0 % NaCl	2410	1010.82	3	3029.43	3029.43	1.12728	1	49.23	333	359	K	ASEEVLGEMATESDLVDRIYNSFLDAR	D		alpha-R1.3091.3091.3.dta	Tistlia$1713060$1711915$-1
F060830	Alpha-R1a	0 % NaCl	2412	761.648	4	3042.56	3042.56	0.175181	1	29.5	166	194	R	TILGAAGIGYGDLGKVEYLPFAESVDLMK	N	Oxidation (M) [28]	alpha-R1.2579.2579.4.dta	Tistlia$3137397$3136420$-1
F060830	Alpha-R1a	0 % NaCl	2413	761.649	4	3042.57	3042.56	1.09546	1	23.7	166	194	R	TILGAAGIGYGDLGKVEYLPFAESVDLMK	N	Oxidation (M) [28]	alpha-R1.2590.2590.4.dta	Tistlia$3137397$3136420$-1
F060830	Alpha-R1a	0 % NaCl	2414	1015.2	3	3042.57	3042.56	1.25191	1	48.54	166	194	R	TILGAAGIGYGDLGKVEYLPFAESVDLMK	N	Oxidation (M) [28]	alpha-R1.2585.2585.3.dta	Tistlia$3137397$3136420$-1
F060830	Alpha-R1a	0 % NaCl	2415	1015.2	3	3042.57	3042.56	2.23792	1	49.49	166	194	R	TILGAAGIGYGDLGKVEYLPFAESVDLMK	N	Oxidation (M) [28]	alpha-R1.2581.2581.3.dta	Tistlia$3137397$3136420$-1
F060830	Alpha-R1a	0 % NaCl	2418	1017.21	3	3048.62	3048.61	1.32618	2	34.6	395	421	R	SEYTAVVENQGFDKLLQLLGDKIAELR	A		alpha-R1.3052.3052.3.dta	Tistlia$5068319$5069590$2
F060830	Alpha-R1a	0 % NaCl	2419	1017.21	3	3048.62	3048.61	1.32618	2	27.43	395	421	R	SEYTAVVENQGFDKLLQLLGDKIAELR	A		alpha-R1.3049.3049.3.dta	Tistlia$5068319$5069590$2
F060830	Alpha-R1a	0 % NaCl	2423	764.409	4	3053.61	3053.61	0.334686	2	33.1	23	52	K	KSAATVQQDVLAPVEAAVNAGKETVEAVMK	A		alpha-R1.2818.2818.4.dta	Tistlia$945544$944957$-3
F060830	Alpha-R1a	0 % NaCl	2424	1018.88	3	3053.61	3053.61	0.818049	2	57.37	23	52	K	KSAATVQQDVLAPVEAAVNAGKETVEAVMK	A		alpha-R1.2832.2832.3.dta	Tistlia$945544$944957$-3
F060830	Alpha-R1a	0 % NaCl	2425	1018.88	3	3053.61	3053.61	0.818049	2	50.97	23	52	K	KSAATVQQDVLAPVEAAVNAGKETVEAVMK	A		alpha-R1.2842.2842.3.dta	Tistlia$945544$944957$-3
F060830	Alpha-R1a	0 % NaCl	2428	1023.23	3	3066.66	3066.66	1.55805	1	40.61	60	89	K	IYAGAVPGARPSVQSTKASVENLNLIQAGR	G		alpha-R1.1355.1355.3.dta	Tistlia$3137397$3136420$-1
F060830	Alpha-R1a	0 % NaCl	2429	1023.23	3	3066.67	3066.66	2.53631	1	41.13	60	89	K	IYAGAVPGARPSVQSTKASVENLNLIQAGR	G		alpha-R1.1359.1359.3.dta	Tistlia$3137397$3136420$-1
F060830	Alpha-R1a	0 % NaCl	2433	770.652	4	3078.58	3078.57	1.52213	1	52.12	380	407	R	NLANRVEDEVVDALVGAVVESYPQLSHR	Y		alpha-R1.3112.3112.4.dta	Tistlia$637426$639573$1
F060830	Alpha-R1a	0 % NaCl	2447	1036.82	3	3107.44	3107.44	0.251654	1	46.02	822	850	R	AGEEVFLGLDCAATEFFKDGVYDLAGEGK	K		alpha-R1.3182.3182.3.dta	Tistlia$2070980$2074021$2
F060830	Alpha-R1a	0 % NaCl	2448	1036.82	3	3107.45	3107.44	2.1825	1	51.12	822	850	R	AGEEVFLGLDCAATEFFKDGVYDLAGEGK	K		alpha-R1.3184.3184.3.dta	Tistlia$2070980$2074021$2
F060830	Alpha-R1a	0 % NaCl	2449	1038.18	3	3111.53	3111.53	0.163585	0	51.33	134	162	R	LMSALGNENPLFEIDAIPFVATSFADAMK	L		alpha-R1.3562.3562.3.dta	Tistlia$5137551$5135581$-1
F060830	Alpha-R1a	0 % NaCl	2450	1038.18	3	3111.53	3111.53	1.12774	0	57.54	134	162	R	LMSALGNENPLFEIDAIPFVATSFADAMK	L		alpha-R1.3576.3576.3.dta	Tistlia$5137551$5135581$-1
F060830	Alpha-R1a	0 % NaCl	2454	1050.88	3	3149.62	3149.63	-3.21815	0	55	448	477	R	AVAPLKPADDAELLDTTDLGIEEALETALR	I		alpha-R1.3063.3063.3.dta	Tistlia$3305191$3303719$-3
F060830	Alpha-R1a	0 % NaCl	2455	1050.89	3	3149.65	3149.63	3.44929	0	41.09	448	477	R	AVAPLKPADDAELLDTTDLGIEEALETALR	I		alpha-R1.3068.3068.3.dta	Tistlia$3305191$3303719$-3
F060830	Alpha-R1a	0 % NaCl	2456	1051.21	3	3150.61	3150.6	1.75871	0	36.58	128	156	R	IQSVPTVYAFFQGQPVDGFQGALPESQLK	T		alpha-R1.2715.2715.3.dta	Tistlia$2431238$2432284$2
F060830	Alpha-R1a	0 % NaCl	2457	1051.21	3	3150.61	3150.6	3.66311	0	29.67	128	156	R	IQSVPTVYAFFQGQPVDGFQGALPESQLK	T		alpha-R1.2732.2732.3.dta	Tistlia$2431238$2432284$2
F060830	Alpha-R1a	0 % NaCl	2459	1054.16	3	3159.46	3159.45	0.874835	1	17.9	454	480	K	MAESLDYIPMPESVVDMVEKTWTTEMK	G		alpha-R1.3236.3236.3.dta	Tistlia$2249509$2248058$-3
F060830	Alpha-R1a	0 % NaCl	2460	794.412	4	3173.62	3173.61	2.63454	0	19.74	389	418	R	SLAIHPATTTHSQLQPEEQIASGVSPGYVR	L		alpha-R1.1307.1307.4.dta	Tistlia$2992012$2990669$-3
F060830	Alpha-R1a	0 % NaCl	2461	794.412	4	3173.62	3173.61	2.63454	0	31.27	389	418	R	SLAIHPATTTHSQLQPEEQIASGVSPGYVR	L		alpha-R1.1303.1303.4.dta	Tistlia$2992012$2990669$-3
F060830	Alpha-R1a	0 % NaCl	2462	1058.88	3	3173.62	3173.61	3.3517	0	62.12	389	418	R	SLAIHPATTTHSQLQPEEQIASGVSPGYVR	L		alpha-R1.1308.1308.3.dta	Tistlia$2992012$2990669$-3
F060830	Alpha-R1a	0 % NaCl	2463	1058.88	3	3173.62	3173.61	4.297	0	53.02	389	418	R	SLAIHPATTTHSQLQPEEQIASGVSPGYVR	L		alpha-R1.1311.1311.3.dta	Tistlia$2992012$2990669$-3
F060830	Alpha-R1a	0 % NaCl	2464	1059.2	3	3174.58	3174.58	0.433129	0	22.47	466	497	R	IGTGGTAGTYYPIGGLIANAISNPPGSRPCDK	G		alpha-R1.2331.2331.3.dta	Tistlia$4558902$4561331$3
F060830	Alpha-R1a	0 % NaCl	2465	1059.2	3	3174.58	3174.58	1.37814	0	36.7	466	497	R	IGTGGTAGTYYPIGGLIANAISNPPGSRPCDK	G		alpha-R1.2340.2340.3.dta	Tistlia$4558902$4561331$3
F060830	Alpha-R1a	0 % NaCl	2471	1062.55	3	3184.62	3184.63	-2.80096	0	67.87	188	219	K	LAEGATAEAEALYLEALQADGENAAAIAGLLR	A		alpha-R1.3240.3240.3.dta	Tistlia$2431238$2432284$2
F060830	Alpha-R1a	0 % NaCl	2472	1062.55	3	3184.63	3184.63	0.0251207	0	94.29	188	219	K	LAEGATAEAEALYLEALQADGENAAAIAGLLR	A		alpha-R1.3244.3244.3.dta	Tistlia$2431238$2432284$2
F060830	Alpha-R1a	0 % NaCl	2473	1063.55	3	3187.61	3187.61	-0.565627	0	17.9	303	335	K	EAFSTSASGFVNPVVEIDGATIGSGKPGPVAAR	L		alpha-R1.2115.2115.3.dta	Tistlia$850393$851439$1
F060830	Alpha-R1a	0 % NaCl	2478	803.643	4	3210.54	3210.54	0.715144	2	24.43	322	349	K	FRAEGYEPEGYTLYTYAAAQVWAEAAKR	A		alpha-R1.2385.2385.4.dta	Tistlia$909967$911166$1
F060830	Alpha-R1a	0 % NaCl	2479	803.643	4	3210.54	3210.54	0.715144	2	20.73	322	349	K	FRAEGYEPEGYTLYTYAAAQVWAEAAKR	A		alpha-R1.2389.2389.4.dta	Tistlia$909967$911166$1
F060830	Alpha-R1a	0 % NaCl	2480	1075.21	3	3222.61	3222.61	0.740393	1	53.99	211	240	K	ALAAANGETVLPEELANWDLPVDKIDEMAK	Y		alpha-R1.2607.2607.3.dta	Tistlia$5029124$5030368$2
F060830	Alpha-R1a	0 % NaCl	2481	1075.21	3	3222.62	3222.61	1.67132	1	39.24	211	240	K	ALAAANGETVLPEELANWDLPVDKIDEMAK	Y		alpha-R1.2615.2615.3.dta	Tistlia$5029124$5030368$2
F060830	Alpha-R1a	0 % NaCl	2485	825.185	4	3296.71	3296.71	0.310613	2	19.51	166	196	R	TILGAAGIGYGDLGKVEYLPFAESVDLMKNR	Q		alpha-R1.2545.2545.4.dta	Tistlia$3137397$3136420$-1
F060830	Alpha-R1a	0 % NaCl	2486	1099.91	3	3296.72	3296.71	3.54899	2	50.47	166	196	R	TILGAAGIGYGDLGKVEYLPFAESVDLMKNR	Q		alpha-R1.2553.2553.3.dta	Tistlia$3137397$3136420$-1
F060830	Alpha-R1a	0 % NaCl	2487	1099.91	3	3296.72	3296.71	3.54899	2	48.73	166	196	R	TILGAAGIGYGDLGKVEYLPFAESVDLMKNR	Q		alpha-R1.2546.2546.3.dta	Tistlia$3137397$3136420$-1
F060830	Alpha-R1a	0 % NaCl	2488	1649.8	2	3297.59	3297.59	0.375426	0	77.78	110	140	R	AGDNVVSSTDLYGGTWNLFANTLSNQGIEVR	F		alpha-R1.2906.2906.2.dta	Tistlia$2992012$2990669$-3
F060830	Alpha-R1a	0 % NaCl	2489	1100.2	3	3297.59	3297.59	0.898232	0	65	110	140	R	AGDNVVSSTDLYGGTWNLFANTLSNQGIEVR	F		alpha-R1.2901.2901.3.dta	Tistlia$2992012$2990669$-3
F060830	Alpha-R1a	0 % NaCl	2490	1649.81	2	3297.6	3297.59	1.58843	0	77.97	110	140	R	AGDNVVSSTDLYGGTWNLFANTLSNQGIEVR	F		alpha-R1.2909.2909.2.dta	Tistlia$2992012$2990669$-3
F060830	Alpha-R1a	0 % NaCl	2491	1100.21	3	3297.6	3297.59	1.80799	0	68.46	110	140	R	AGDNVVSSTDLYGGTWNLFANTLSNQGIEVR	F		alpha-R1.2905.2905.3.dta	Tistlia$2992012$2990669$-3
F060830	Alpha-R1a	0 % NaCl	2495	1105.24	3	3312.71	3312.71	0.236061	2	29.8	166	196	R	TILGAAGIGYGDLGKVEYLPFAESVDLMKNR	Q	Oxidation (M) [28]	alpha-R1.2378.2378.3.dta	Tistlia$3137397$3136420$-1
F060830	Alpha-R1a	0 % NaCl	2497	829.185	4	3312.71	3312.71	0.877228	2	16.4	166	196	R	TILGAAGIGYGDLGKVEYLPFAESVDLMKNR	Q	Oxidation (M) [28]	alpha-R1.2377.2377.4.dta	Tistlia$3137397$3136420$-1
F060830	Alpha-R1a	0 % NaCl	2498	1105.24	3	3312.71	3312.71	1.14166	2	48.42	166	196	R	TILGAAGIGYGDLGKVEYLPFAESVDLMKNR	Q	Oxidation (M) [28]	alpha-R1.2390.2390.3.dta	Tistlia$3137397$3136420$-1
F060830	Alpha-R1a	0 % NaCl	2505	838.684	4	3350.71	3350.71	0.165637	2	22.72	210	240	R	KALAAANGETVLPEELANWDLPVDKIDEMAK	Y		alpha-R1.2337.2337.4.dta	Tistlia$5029124$5030368$2
F060830	Alpha-R1a	0 % NaCl	2506	1117.91	3	3350.71	3350.71	0.427074	2	44.96	210	240	R	KALAAANGETVLPEELANWDLPVDKIDEMAK	Y		alpha-R1.2351.2351.3.dta	Tistlia$5029124$5030368$2
F060830	Alpha-R1a	0 % NaCl	2507	838.685	4	3350.71	3350.71	1.35941	2	17.87	210	240	R	KALAAANGETVLPEELANWDLPVDKIDEMAK	Y		alpha-R1.2343.2343.4.dta	Tistlia$5029124$5030368$2
F060830	Alpha-R1a	0 % NaCl	2508	1117.91	3	3350.71	3350.71	2.21774	2	60.7	210	240	R	KALAAANGETVLPEELANWDLPVDKIDEMAK	Y		alpha-R1.2359.2359.3.dta	Tistlia$5029124$5030368$2
F060830	Alpha-R1a	0 % NaCl	2512	864.679	4	3454.69	3454.68	2.34523	0	24.12	236	268	R	VGEPEEIASVAVFLASEEASYITGQTIYPDGGR	L		alpha-R1.3599.3599.4.dta	Tistlia$5240836$5241672$1
F060830	Alpha-R1a	0 % NaCl	2513	1158.92	3	3473.74	3473.73	0.965531	1	43.4	62	94	R	SCITPIETVAGSAVTTIEGLSGKEAEVVQDAWR	A		alpha-R1.3171.3171.3.dta	Tistlia$2442479$2442009$-2
F060830	Alpha-R1a	0 % NaCl	2514	1158.92	3	3473.74	3473.73	0.965531	1	39.61	62	94	R	SCITPIETVAGSAVTTIEGLSGKEAEVVQDAWR	A		alpha-R1.3173.3173.3.dta	Tistlia$2442479$2442009$-2
F060830	Alpha-R1a	0 % NaCl	2516	1168.31	3	3501.91	3501.9	1.83415	0	40.34	185	217	K	ALGVPLILDNTAAPVLCRPLEHGANIVVYSTTK	Y		alpha-R1.2263.2263.3.dta	Tistlia$2992012$2990669$-3
F060830	Alpha-R1a	0 % NaCl	2518	1168.31	3	3501.91	3501.9	2.69082	0	47.64	185	217	K	ALGVPLILDNTAAPVLCRPLEHGANIVVYSTTK	Y		alpha-R1.2267.2267.3.dta	Tistlia$2992012$2990669$-3
F060830	Alpha-R1a	0 % NaCl	2521	1175.58	3	3523.72	3523.72	0.767938	1	43.97	76	107	K	TSTMLFQNYDEMVSLNKANLDAVVATTTTFAK	A		alpha-R1.2846.2846.3.dta	Tistlia$945544$944957$-3
F060830	Alpha-R1a	0 % NaCl	2522	1175.58	3	3523.73	3523.72	1.61931	1	53.05	76	107	K	TSTMLFQNYDEMVSLNKANLDAVVATTTTFAK	A		alpha-R1.2843.2843.3.dta	Tistlia$945544$944957$-3
F060830	Alpha-R1a	0 % NaCl	2523	1185.23	3	3552.68	3552.68	0.00140739	0	54.55	159	192	R	LGGFVNSTPDFTQQPEVVNGASDLMVEVFGDAGR	H		alpha-R1.3092.3092.3.dta	Tistlia$2163061$2162408$-3
F060830	Alpha-R1a	0 % NaCl	2524	1185.24	3	3552.69	3552.68	1.69027	0	71.97	159	192	R	LGGFVNSTPDFTQQPEVVNGASDLMVEVFGDAGR	H		alpha-R1.3078.3078.3.dta	Tistlia$2163061$2162408$-3
F060830	Alpha-R1a	0 % NaCl	2538	936.701	4	3742.77	3742.77	1.0217	0	35.64	84	120	R	STAEGETGHAHGHLAYLEEVGDPATGEPIGDTGLNLK	A		alpha-R1.1559.1559.4.dta	Tistlia$1046335$1045811$-3
F060830	Alpha-R1a	0 % NaCl	2539	1248.6	3	3742.78	3742.77	1.09545	0	87.06	84	120	R	STAEGETGHAHGHLAYLEEVGDPATGEPIGDTGLNLK	A		alpha-R1.1535.1535.3.dta	Tistlia$1046335$1045811$-3
F060830	Alpha-R1a	0 % NaCl	2540	936.701	4	3742.78	3742.77	1.23545	0	38.18	84	120	R	STAEGETGHAHGHLAYLEEVGDPATGEPIGDTGLNLK	A		alpha-R1.1547.1547.4.dta	Tistlia$1046335$1045811$-3
F060830	Alpha-R1a	0 % NaCl	2541	1248.6	3	3742.78	3742.77	1.89699	0	68.12	84	120	R	STAEGETGHAHGHLAYLEEVGDPATGEPIGDTGLNLK	A		alpha-R1.1543.1543.3.dta	Tistlia$1046335$1045811$-3
F060830	Alpha-R1a	0 % NaCl	2542	944.773	4	3775.06	3775.06	0.5886	1	20.94	197	233	R	QLDATLQSAGLGVASLRDLASSIPITVVEVPAEVVEK	I		alpha-R1.3121.3121.4.dta	Tistlia$3137397$3136420$-1
F060830	Alpha-R1a	0 % NaCl	2543	944.773	4	3775.06	3775.06	0.694558	1	26.41	197	233	R	QLDATLQSAGLGVASLRDLASSIPITVVEVPAEVVEK	I		alpha-R1.3123.3123.4.dta	Tistlia$3137397$3136420$-1
F060830	Alpha-R1a	0 % NaCl	2544	1259.36	3	3775.07	3775.06	1.40342	1	35.05	197	233	R	QLDATLQSAGLGVASLRDLASSIPITVVEVPAEVVEK	I		alpha-R1.3130.3130.3.dta	Tistlia$3137397$3136420$-1
F060830	Alpha-R1a	0 % NaCl	2545	1259.36	3	3775.07	3775.06	1.40342	1	55.17	197	233	R	QLDATLQSAGLGVASLRDLASSIPITVVEVPAEVVEK	I		alpha-R1.3126.3126.3.dta	Tistlia$3137397$3136420$-1
F060830	Alpha-R1a	0 % NaCl	2546	1268.98	3	3803.91	3803.9	0.974263	0	63.41	280	318	K	SDTGALASGLNTATIDTAANADSAISLVTTAIDTLAQNR	A		alpha-R1.3633.3633.3.dta	Tistlia$2034896$2033727$-2
F060830	Alpha-R1a	0 % NaCl	2547	1268.98	3	3803.91	3803.9	0.974263	0	71.04	280	318	K	SDTGALASGLNTATIDTAANADSAISLVTTAIDTLAQNR	A		alpha-R1.3635.3635.3.dta	Tistlia$2034896$2033727$-2
F060830	Alpha-R1a	0 % NaCl	2548	951.984	4	3803.91	3803.9	1.16459	0	52.73	280	318	K	SDTGALASGLNTATIDTAANADSAISLVTTAIDTLAQNR	A		alpha-R1.3656.3656.4.dta	Tistlia$2034896$2033727$-2
F060830	Alpha-R1a	0 % NaCl	2549	951.984	4	3803.91	3803.9	1.48006	0	57.08	280	318	K	SDTGALASGLNTATIDTAANADSAISLVTTAIDTLAQNR	A		alpha-R1.3638.3638.4.dta	Tistlia$2034896$2033727$-2
F060830	Alpha-R1a	0 % NaCl	2562	1286.95	3	3857.84	3857.83	1.61179	1	61.73	119	153	K	ILLNDISPCEDASGPRDDCVVSATLSTLTDVSFYK	-		alpha-R1.2798.2798.3.dta	Tistlia$3431937$3432395$3
F060830	Alpha-R1a	0 % NaCl	2563	1286.95	3	3857.84	3857.83	2.38942	1	73.74	119	153	K	ILLNDISPCEDASGPRDDCVVSATLSTLTDVSFYK	-		alpha-R1.2806.2806.3.dta	Tistlia$3431937$3432395$3
F060830	Alpha-R1a	0 % NaCl	2564	1291.99	3	3872.96	3872.96	0.51795	1	77.1	58	95	R	LKAEVSSLNQASVNAGQAVSMLQIADGAMSGIDDILTR	M		alpha-R1.3116.3116.3.dta	Tistlia$2034896$2033727$-2
F060830	Alpha-R1a	0 % NaCl	2565	1292	3	3872.97	3872.96	2.84175	1	83.59	58	95	R	LKAEVSSLNQASVNAGQAVSMLQIADGAMSGIDDILTR	M		alpha-R1.3108.3108.3.dta	Tistlia$2034896$2033727$-2
F060830	Alpha-R1a	0 % NaCl	2570	1012.31	4	4045.21	4045.21	1.23455	2	24.8	195	233	K	NRQLDATLQSAGLGVASLRDLASSIPITVVEVPAEVVEK	I		alpha-R1.2997.2997.4.dta	Tistlia$3137397$3136420$-1
F060830	Alpha-R1a	0 % NaCl	2571	1012.31	4	4045.21	4045.21	1.23455	2	17.97	195	233	K	NRQLDATLQSAGLGVASLRDLASSIPITVVEVPAEVVEK	I		alpha-R1.2992.2992.4.dta	Tistlia$3137397$3136420$-1
F060828	Alpha-R2a	0 % NaCl	83	488.732	2	975.449	975.449	-0.413143	0	20.77	443	449	K	FFDWAYK	N		alpha-R2.1872.1872.2.dta	Tistlia$2249509$2248058$-3
F060828	Alpha-R2a	0 % NaCl	84	488.732	2	975.449	975.449	-0.413143	0	23	443	449	K	FFDWAYK	N		alpha-R2.1870.1870.2.dta	Tistlia$2249509$2248058$-3
F060828	Alpha-R2a	0 % NaCl	95	496.771	2	991.527	991.527	-0.282393	0	39.08	216	224	K	GVFNLVMGR	G		alpha-R2.1940.1940.2.dta	Tistlia$178814$177315$-2
F060828	Alpha-R2a	0 % NaCl	96	496.771	2	991.527	991.527	-0.282393	0	43.23	216	224	K	GVFNLVMGR	G		alpha-R2.1945.1945.2.dta	Tistlia$178814$177315$-2
F060828	Alpha-R2a	0 % NaCl	108	505.273	2	1008.53	1008.53	-0.53444	0	47.91	264	272	K	TLAEIFMGK	I		alpha-R2.1924.1924.2.dta	Tistlia$2249509$2248058$-3
F060828	Alpha-R2a	0 % NaCl	109	505.274	2	1008.53	1008.53	1.25033	0	49.78	264	272	K	TLAEIFMGK	I		alpha-R2.1921.1921.2.dta	Tistlia$2249509$2248058$-3
F060828	Alpha-R2a	0 % NaCl	112	337.518	3	1009.53	1009.53	0.49528	0	27.94	372	381	R	AHASVEAVAR	R		alpha-R2.455.455.3.dta	Tistlia$3556929$3558782$3
F060828	Alpha-R2a	0 % NaCl	113	337.518	3	1009.53	1009.53	0.792448	0	24.38	372	381	R	AHASVEAVAR	R		alpha-R2.436.436.3.dta	Tistlia$3556929$3558782$3
F060828	Alpha-R2a	0 % NaCl	130	514.323	2	1026.63	1026.63	-0.208449	0	48.26	378	386	R	IIDILLEAK	Y		alpha-R2.1936.1936.2.dta	Tistlia$5068319$5069590$2
F060828	Alpha-R2a	0 % NaCl	131	514.323	2	1026.63	1026.63	-0.208449	0	52.86	378	386	R	IIDILLEAK	Y		alpha-R2.1932.1932.2.dta	Tistlia$5068319$5069590$2
F060828	Alpha-R2a	0 % NaCl	132	519.831	2	1037.65	1037.65	-0.212018	0	45.18	244	253	R	AVGLVLPELK	G		alpha-R2.1890.1890.2.dta	Tistlia$2530557$2529466$-1
F060828	Alpha-R2a	0 % NaCl	133	519.832	2	1037.65	1037.65	-0.0192744	0	45.27	244	253	R	AVGLVLPELK	G		alpha-R2.1882.1882.2.dta	Tistlia$2530557$2529466$-1
F060828	Alpha-R2a	0 % NaCl	142	529.279	2	1056.54	1056.54	-0.0246086	0	30.01	387	393	K	YVWYIWK	N		alpha-R2.2182.2182.2.dta	Tistlia$909967$911166$1
F060828	Alpha-R2a	0 % NaCl	143	529.279	2	1056.54	1056.54	0.353985	0	23.36	387	393	K	YVWYIWK	N		alpha-R2.2177.2177.2.dta	Tistlia$909967$911166$1
F060828	Alpha-R2a	0 % NaCl	152	532.776	2	1063.54	1063.54	-3.38304	0	26.06	549	558	R	AGHLPDLEGR	R		alpha-R2.1132.1132.2.dta	Tistlia$5178998$5181184$2
F060828	Alpha-R2a	0 % NaCl	153	532.776	2	1063.54	1063.54	-3.19499	0	26.52	549	558	R	AGHLPDLEGR	R		alpha-R2.1136.1136.2.dta	Tistlia$5178998$5181184$2
F060828	Alpha-R2a	0 % NaCl	158	536.305	2	1070.6	1070.6	-1.23296	0	64.36	222	232	R	DGGAEIVGLLK	T		alpha-R2.1886.1886.2.dta	Tistlia$2542895$2541921$-2
F060828	Alpha-R2a	0 % NaCl	159	536.306	2	1070.6	1070.6	-0.298899	0	56.87	222	232	R	DGGAEIVGLLK	T		alpha-R2.1889.1889.2.dta	Tistlia$2542895$2541921$-2
F060828	Alpha-R2a	0 % NaCl	188	551.829	2	1101.64	1101.64	0.613629	0	28.5	139	148	K	VIDLLAPYAK	G		alpha-R2.1894.1894.2.dta	Tistlia$696784$698217$1
F060828	Alpha-R2a	0 % NaCl	189	551.829	2	1101.64	1101.64	0.795176	0	25.08	139	148	K	VIDLLAPYAK	G		alpha-R2.1902.1902.2.dta	Tistlia$696784$698217$1
F060828	Alpha-R2a	0 % NaCl	190	552.836	2	1103.66	1103.66	-0.705834	0	50.43	486	495	K	TIDFILALAK	V		alpha-R2.2469.2469.2.dta	Tistlia$1152297$1153967$3
F060828	Alpha-R2a	0 % NaCl	191	552.837	2	1103.66	1103.66	0.743889	0	48.58	486	495	K	TIDFILALAK	V		alpha-R2.2474.2474.2.dta	Tistlia$1152297$1153967$3
F060828	Alpha-R2a	0 % NaCl	192	553.317	2	1104.62	1104.62	0.868174	0	44.42	55	64	R	SLALFQEIGK	V		alpha-R2.1920.1920.2.dta	Tistlia$3493567$3494208$1
F060828	Alpha-R2a	0 % NaCl	193	553.317	2	1104.62	1104.62	0.868174	0	39.18	55	64	R	SLALFQEIGK	V		alpha-R2.1933.1933.2.dta	Tistlia$3493567$3494208$1
F060828	Alpha-R2a	0 % NaCl	196	558.319	2	1114.62	1114.62	-0.49344	0	53.37	443	454	R	TVGAGVVASIIE	-		alpha-R2.2222.2222.2.dta	Tistlia$5079403$5078042$-3
F060828	Alpha-R2a	0 % NaCl	197	558.319	2	1114.62	1114.62	0.0448582	0	43.61	443	454	R	TVGAGVVASIIE	-		alpha-R2.2230.2230.2.dta	Tistlia$5079403$5078042$-3
F060828	Alpha-R2a	0 % NaCl	198	558.333	2	1114.65	1114.65	-1.05952	0	56.13	142	152	R	GLLAVLTAMAR	Q		alpha-R2.2687.2687.2.dta	Tistlia$1584042$1584626$3
F060828	Alpha-R2a	0 % NaCl	226	570.329	2	1138.64	1138.64	0.156326	0	49.84	139	147	R	IFDLPFLFK	D		alpha-R2.2898.2898.2.dta	Tistlia$1036853$1035453$-2
F060828	Alpha-R2a	0 % NaCl	227	570.329	2	1138.64	1138.64	0.156326	0	44.97	139	147	R	IFDLPFLFK	D		alpha-R2.2910.2910.2.dta	Tistlia$1036853$1035453$-2
F060828	Alpha-R2a	0 % NaCl	234	573.829	2	1145.64	1145.64	-1.06665	0	30.51	351	362	R	GGLGGLVGFELK	D		alpha-R2.4306.4306.2.dta	Tistlia$2992012$2990669$-3
F060828	Alpha-R2a	0 % NaCl	235	573.829	2	1145.64	1145.64	-1.06665	0	28.98	351	362	R	GGLGGLVGFELK	D		alpha-R2.3968.3968.2.dta	Tistlia$2992012$2990669$-3
F060828	Alpha-R2a	0 % NaCl	236	573.829	2	1145.64	1145.64	-0.7175	0	36.5	351	362	R	GGLGGLVGFELK	D		alpha-R2.4302.4302.2.dta	Tistlia$2992012$2990669$-3
F060828	Alpha-R2a	0 % NaCl	237	573.829	2	1145.64	1145.64	-0.542926	0	32.41	351	362	R	GGLGGLVGFELK	D		alpha-R2.3960.3960.2.dta	Tistlia$2992012$2990669$-3
F060828	Alpha-R2a	0 % NaCl	238	573.829	2	1145.64	1145.64	-0.368352	0	70.9	351	362	R	GGLGGLVGFELK	D		alpha-R2.2088.2088.2.dta	Tistlia$2992012$2990669$-3
F060828	Alpha-R2a	0 % NaCl	239	573.83	2	1145.64	1145.64	-0.0192032	0	20.39	351	362	R	GGLGGLVGFELK	D		alpha-R2.4850.4850.2.dta	Tistlia$2992012$2990669$-3
F060828	Alpha-R2a	0 % NaCl	240	573.83	2	1145.64	1145.64	-0.0192032	0	59.59	351	362	R	GGLGGLVGFELK	D		alpha-R2.2084.2084.2.dta	Tistlia$2992012$2990669$-3
F060828	Alpha-R2a	0 % NaCl	241	573.83	2	1145.64	1145.64	-0.0192032	0	40.03	351	362	R	GGLGGLVGFELK	D		alpha-R2.3437.3437.2.dta	Tistlia$2992012$2990669$-3
F060828	Alpha-R2a	0 % NaCl	242	573.83	2	1145.64	1145.64	0.329945	0	39.2	351	362	R	GGLGGLVGFELK	D		alpha-R2.4165.4165.2.dta	Tistlia$2992012$2990669$-3
F060828	Alpha-R2a	0 % NaCl	243	573.83	2	1145.65	1145.64	1.37739	0	40.19	351	362	R	GGLGGLVGFELK	D		alpha-R2.4181.4181.2.dta	Tistlia$2992012$2990669$-3
F060828	Alpha-R2a	0 % NaCl	245	573.831	2	1145.65	1145.64	1.72654	0	40.71	351	362	R	GGLGGLVGFELK	D		alpha-R2.3793.3793.2.dta	Tistlia$2992012$2990669$-3
F060828	Alpha-R2a	0 % NaCl	246	383.212	3	1146.61	1146.61	-0.0793641	1	33.64	297	306	K	GGQVQFRVEK	A		alpha-R2.550.550.3.dta	Tistlia$4190171$4188777$-2
F060828	Alpha-R2a	0 % NaCl	268	587.827	2	1173.64	1173.64	-0.788999	0	55.47	183	194	K	GIDIGLFSPGAK	V		alpha-R2.1956.1956.2.dta	Tistlia$3036117$3034753$-1
F060828	Alpha-R2a	0 % NaCl	269	587.828	2	1173.64	1173.64	1.08551	0	38.13	183	194	K	GIDIGLFSPGAK	V		alpha-R2.1953.1953.2.dta	Tistlia$3036117$3034753$-1
F060828	Alpha-R2a	0 % NaCl	273	593.272	2	1184.53	1184.53	0.342752	0	65.59	239	248	K	MGFDDNALFR	H		alpha-R2.1901.1901.2.dta	Tistlia$2541764$2540529$-2
F060828	Alpha-R2a	0 % NaCl	274	593.272	2	1184.53	1184.53	0.68044	0	60.03	239	248	K	MGFDDNALFR	H		alpha-R2.1906.1906.2.dta	Tistlia$2541764$2540529$-2
F060828	Alpha-R2a	0 % NaCl	280	400.236	3	1197.69	1197.68	2.93817	1	40.64	251	261	K	IVDRLEGAGLR	V		alpha-R2.778.778.3.dta	Tistlia$297421$298524$1
F060828	Alpha-R2a	0 % NaCl	281	400.236	3	1197.69	1197.68	3.68962	1	29.75	251	261	K	IVDRLEGAGLR	V		alpha-R2.782.782.3.dta	Tistlia$297421$298524$1
F060828	Alpha-R2a	0 % NaCl	282	599.851	2	1197.69	1197.68	3.75308	1	45.34	251	261	K	IVDRLEGAGLR	V		alpha-R2.796.796.2.dta	Tistlia$297421$298524$1
F060828	Alpha-R2a	0 % NaCl	283	599.851	2	1197.69	1197.68	4.25405	1	40.24	251	261	K	IVDRLEGAGLR	V		alpha-R2.793.793.2.dta	Tistlia$297421$298524$1
F060828	Alpha-R2a	0 % NaCl	288	402.218	3	1203.63	1203.64	-2.18505	0	37.94	100	111	K	HGEAAAVTLAHK	A		alpha-R2.435.435.3.dta	Tistlia$3838407$3836644$-1
F060828	Alpha-R2a	0 % NaCl	289	402.219	3	1203.63	1203.64	-1.68656	0	24.14	100	111	K	HGEAAAVTLAHK	A		alpha-R2.439.439.3.dta	Tistlia$3838407$3836644$-1
F060828	Alpha-R2a	0 % NaCl	290	603.324	2	1204.63	1204.63	-0.588561	0	57.88	214	224	K	DFGLIDEVVAK	R		alpha-R2.2257.2257.2.dta	Tistlia$1153993$1154733$1
F060828	Alpha-R2a	0 % NaCl	291	603.325	2	1204.63	1204.63	0.573618	0	65.42	214	224	K	DFGLIDEVVAK	R		alpha-R2.2260.2260.2.dta	Tistlia$1153993$1154733$1
F060828	Alpha-R2a	0 % NaCl	292	606.337	2	1210.66	1210.66	-0.282491	0	53.72	63	73	R	AGFLTTLFDVK	V		alpha-R2.2582.2582.2.dta	Tistlia$2090209$2090856$1
F060828	Alpha-R2a	0 % NaCl	293	606.337	2	1210.66	1210.66	-0.117291	0	60.16	63	73	R	AGFLTTLFDVK	V		alpha-R2.2586.2586.2.dta	Tistlia$2090209$2090856$1
F060828	Alpha-R2a	0 % NaCl	294	607.841	2	1213.67	1213.67	0.182917	0	63.62	243	254	R	AELVSLLDAGAR	T		alpha-R2.1898.1898.2.dta	Tistlia$5029124$5030368$2
F060828	Alpha-R2a	0 % NaCl	295	607.841	2	1213.67	1213.67	0.347707	0	56.78	243	254	R	AELVSLLDAGAR	T		alpha-R2.1892.1892.2.dta	Tistlia$5029124$5030368$2
F060828	Alpha-R2a	0 % NaCl	302	613.849	2	1225.68	1225.68	4.72555	0	58.88	86	97	K	IAVEGAQALAQR	Q		alpha-R2.976.976.2.dta	Tistlia$594310$594876$1
F060828	Alpha-R2a	0 % NaCl	318	619.846	2	1237.68	1237.68	-2.81413	0	23.85	56	67	R	LVGFGTFAVATR	A		alpha-R2.3456.3456.2.dta	Tistlia$2949531$2949836$3
F060828	Alpha-R2a	0 % NaCl	319	619.847	2	1237.68	1237.68	-1.68298	0	65.76	56	67	R	LVGFGTFAVATR	A		alpha-R2.1893.1893.2.dta	Tistlia$2949531$2949836$3
F060828	Alpha-R2a	0 % NaCl	320	619.847	2	1237.68	1237.68	-1.3598	0	37.09	56	67	R	LVGFGTFAVATR	A		alpha-R2.3618.3618.2.dta	Tistlia$2949531$2949836$3
F060828	Alpha-R2a	0 % NaCl	321	619.847	2	1237.68	1237.68	-1.19821	0	27.86	56	67	R	LVGFGTFAVATR	A		alpha-R2.4141.4141.2.dta	Tistlia$2949531$2949836$3
F060828	Alpha-R2a	0 % NaCl	322	619.848	2	1237.68	1237.68	-0.71343	0	47.44	56	67	R	LVGFGTFAVATR	A		alpha-R2.4529.4529.2.dta	Tistlia$2949531$2949836$3
F060828	Alpha-R2a	0 % NaCl	323	619.848	2	1237.68	1237.68	-0.228653	0	31.03	56	67	R	LVGFGTFAVATR	A		alpha-R2.4906.4906.2.dta	Tistlia$2949531$2949836$3
F060828	Alpha-R2a	0 % NaCl	324	619.848	2	1237.68	1237.68	-0.228653	0	88.64	56	67	R	LVGFGTFAVATR	A		alpha-R2.1896.1896.2.dta	Tistlia$2949531$2949836$3
F060828	Alpha-R2a	0 % NaCl	325	619.848	2	1237.68	1237.68	0.0945316	0	27.15	56	67	R	LVGFGTFAVATR	A		alpha-R2.4310.4310.2.dta	Tistlia$2949531$2949836$3
F060828	Alpha-R2a	0 % NaCl	326	619.848	2	1237.68	1237.68	0.256124	0	25.16	56	67	R	LVGFGTFAVATR	A		alpha-R2.4914.4914.2.dta	Tistlia$2949531$2949836$3
F060828	Alpha-R2a	0 % NaCl	328	619.849	2	1237.68	1237.68	1.06409	0	25.17	56	67	R	LVGFGTFAVATR	A		alpha-R2.4754.4754.2.dta	Tistlia$2949531$2949836$3
F060828	Alpha-R2a	0 % NaCl	329	620.34	2	1238.66	1238.67	-0.844457	0	74.45	528	538	K	GAAFSLLEYLR	A		alpha-R2.2550.2550.2.dta	Tistlia$4579957$4576946$-3
F060828	Alpha-R2a	0 % NaCl	330	620.34	2	1238.67	1238.67	0.124327	0	72.9	528	538	K	GAAFSLLEYLR	A		alpha-R2.2554.2554.2.dta	Tistlia$4579957$4576946$-3
F060828	Alpha-R2a	0 % NaCl	335	622.817	2	1243.62	1243.62	0.621573	0	51.28	140	150	K	NALQSWIEANV	-		alpha-R2.2789.2789.2.dta	Tistlia$1684626$1684177$-1
F060828	Alpha-R2a	0 % NaCl	336	622.818	2	1243.62	1243.62	1.74732	0	64.97	140	150	K	NALQSWIEANV	-		alpha-R2.2797.2797.2.dta	Tistlia$1684626$1684177$-1
F060828	Alpha-R2a	0 % NaCl	337	416.554	3	1246.64	1246.64	-0.253481	1	21.45	388	399	R	VGGATETEVKEK	K		alpha-R2.430.430.3.dta	Tistlia$1617656$1619389$2
F060828	Alpha-R2a	0 % NaCl	338	416.554	3	1246.64	1246.64	-0.0128345	1	31.64	388	399	R	VGGATETEVKEK	K		alpha-R2.427.427.3.dta	Tistlia$1617656$1619389$2
F060828	Alpha-R2a	0 % NaCl	340	625.302	2	1248.59	1248.58	4.82066	0	32.85	113	124	K	SVAAGMNPMDLK	R	Oxidation (M) [9]	alpha-R2.926.926.2.dta	Tistlia$1617656$1619389$2
F060828	Alpha-R2a	0 % NaCl	342	626.813	2	1251.61	1251.61	-1.02028	0	27.06	160	170	R	AYYGETLPNPK	L		alpha-R2.4886.4886.2.dta	Tistlia$2992012$2990669$-3
F060828	Alpha-R2a	0 % NaCl	343	626.813	2	1251.61	1251.61	-0.860489	0	23.46	160	170	R	AYYGETLPNPK	L		alpha-R2.4880.4880.2.dta	Tistlia$2992012$2990669$-3
F060828	Alpha-R2a	0 % NaCl	346	626.814	2	1251.61	1251.61	-0.381108	0	26.16	160	170	R	AYYGETLPNPK	L		alpha-R2.4739.4739.2.dta	Tistlia$2992012$2990669$-3
F060828	Alpha-R2a	0 % NaCl	347	626.814	2	1251.61	1251.61	-0.381108	0	29.53	160	170	R	AYYGETLPNPK	L		alpha-R2.4015.4015.2.dta	Tistlia$2992012$2990669$-3
F060828	Alpha-R2a	0 % NaCl	348	626.814	2	1251.61	1251.61	0.577654	0	28	160	170	R	AYYGETLPNPK	L		alpha-R2.4221.4221.2.dta	Tistlia$2992012$2990669$-3
F060828	Alpha-R2a	0 % NaCl	349	626.815	2	1251.61	1251.61	0.897242	0	24.13	160	170	R	AYYGETLPNPK	L		alpha-R2.4715.4715.2.dta	Tistlia$2992012$2990669$-3
F060828	Alpha-R2a	0 % NaCl	350	626.815	2	1251.61	1251.61	0.897242	0	35.82	160	170	R	AYYGETLPNPK	L		alpha-R2.4210.4210.2.dta	Tistlia$2992012$2990669$-3
F060828	Alpha-R2a	0 % NaCl	351	626.815	2	1251.62	1251.61	1.53642	0	24.44	160	170	R	AYYGETLPNPK	L		alpha-R2.4538.4538.2.dta	Tistlia$2992012$2990669$-3
F060828	Alpha-R2a	0 % NaCl	352	626.815	2	1251.62	1251.61	1.69621	0	42.3	160	170	R	AYYGETLPNPK	L		alpha-R2.4371.4371.2.dta	Tistlia$2992012$2990669$-3
F060828	Alpha-R2a	0 % NaCl	353	626.815	2	1251.62	1251.61	1.856	0	25.57	160	170	R	AYYGETLPNPK	L		alpha-R2.4011.4011.2.dta	Tistlia$2992012$2990669$-3
F060828	Alpha-R2a	0 % NaCl	355	626.815	2	1251.62	1251.61	2.17559	0	33.45	160	170	R	AYYGETLPNPK	L		alpha-R2.3944.3944.2.dta	Tistlia$2992012$2990669$-3
F060828	Alpha-R2a	0 % NaCl	357	626.816	2	1251.62	1251.61	3.13435	0	20.36	160	170	R	AYYGETLPNPK	L		alpha-R2.3761.3761.2.dta	Tistlia$2992012$2990669$-3
F060828	Alpha-R2a	0 % NaCl	358	626.816	2	1251.62	1251.61	3.29415	0	31.79	160	170	R	AYYGETLPNPK	L		alpha-R2.4143.4143.2.dta	Tistlia$2992012$2990669$-3
F060828	Alpha-R2a	0 % NaCl	359	626.817	2	1251.62	1251.61	4.09312	0	24.53	160	170	R	AYYGETLPNPK	L		alpha-R2.4393.4393.2.dta	Tistlia$2992012$2990669$-3
F060828	Alpha-R2a	0 % NaCl	364	626.834	2	1251.65	1251.65	0.457795	0	54.46	130	139	R	ELYLSMLLDR	A		alpha-R2.2524.2524.2.dta	Tistlia$2541764$2540529$-2
F060828	Alpha-R2a	0 % NaCl	365	626.835	2	1251.65	1251.65	0.93716	0	48.65	130	139	R	ELYLSMLLDR	A		alpha-R2.2520.2520.2.dta	Tistlia$2541764$2540529$-2
F060828	Alpha-R2a	0 % NaCl	383	632.867	2	1263.72	1263.72	0.454215	0	49.91	290	301	R	GTYLVATLSALR	N		alpha-R2.2049.2049.2.dta	Tistlia$2700549$2699215$-1
F060828	Alpha-R2a	0 % NaCl	384	632.867	2	1263.72	1263.72	0.929004	0	57.49	290	301	R	GTYLVATLSALR	N		alpha-R2.2053.2053.2.dta	Tistlia$2700549$2699215$-1
F060828	Alpha-R2a	0 % NaCl	388	425.238	3	1272.69	1272.69	-0.26165	1	39.61	120	131	K	KLEEAGATVEVK	-		alpha-R2.518.518.3.dta	Tistlia$592300$591908$-3
F060828	Alpha-R2a	0 % NaCl	389	425.238	3	1272.69	1272.69	0.445512	1	46.57	120	131	K	KLEEAGATVEVK	-		alpha-R2.513.513.3.dta	Tistlia$592300$591908$-3
F060828	Alpha-R2a	0 % NaCl	392	638.848	2	1275.68	1275.68	-0.641226	0	56.66	565	576	R	SAFALIEDLAAR	-		alpha-R2.2459.2459.2.dta	Tistlia$1501418$1499691$-2
F060828	Alpha-R2a	0 % NaCl	393	426.24	3	1275.7	1275.69	4.58182	0	25.91	379	390	R	ALADHPLVGEVR	G		alpha-R2.857.857.3.dta	Tistlia$326677$328107$1
F060828	Alpha-R2a	0 % NaCl	397	639.816	2	1277.62	1277.62	0.43362	0	56.4	103	114	K	ESDIMGILEGSK	S		alpha-R2.2036.2036.2.dta	Tistlia$1617279$1617638$3
F060828	Alpha-R2a	0 % NaCl	398	639.816	2	1277.62	1277.62	0.746702	0	45.35	103	114	K	ESDIMGILEGSK	S		alpha-R2.2033.2033.2.dta	Tistlia$1617279$1617638$3
F060828	Alpha-R2a	0 % NaCl	413	648.911	2	1295.81	1295.81	0.158974	0	15.94	380	391	K	EIVVPILVVTSK	N		alpha-R2.2276.2276.2.dta	Tistlia$2581028$2582257$2
F060828	Alpha-R2a	0 % NaCl	419	650.385	2	1298.76	1298.76	0.0500479	0	51.07	112	123	R	LVDLTLLSQAAR	D		alpha-R2.2044.2044.2.dta	Tistlia$2703521$2702502$-2
F060828	Alpha-R2a	0 % NaCl	420	650.386	2	1298.76	1298.76	1.58998	0	60.79	112	123	R	LVDLTLLSQAAR	D		alpha-R2.2040.2040.2.dta	Tistlia$2703521$2702502$-2
F060828	Alpha-R2a	0 % NaCl	422	651.389	2	1300.76	1300.76	0.174513	0	20.55	67	77	K	LILPYLDVDLK	Y		alpha-R2.2562.2562.2.dta	Tistlia$3706576$3707898$1
F060828	Alpha-R2a	0 % NaCl	427	434.912	3	1301.72	1301.71	4.52405	1	32.7	44	55	R	NVVLDKSFGAPR	I		alpha-R2.908.908.3.dta	Tistlia$1617656$1619389$2
F060828	Alpha-R2a	0 % NaCl	428	434.913	3	1301.72	1301.71	4.98498	1	47.18	44	55	R	NVVLDKSFGAPR	I		alpha-R2.913.913.3.dta	Tistlia$1617656$1619389$2
F060828	Alpha-R2a	0 % NaCl	452	658.354	2	1314.69	1314.69	-0.413785	0	21.44	83	94	R	SATLLGLPSDWR	L		alpha-R2.2150.2150.2.dta	Tistlia$2370582$2369332$-1
F060828	Alpha-R2a	0 % NaCl	461	440.903	3	1319.69	1319.68	2.88478	1	23.04	151	161	K	VSYEVVTDPRR	G		alpha-R2.749.749.3.dta	Tistlia$1811311$1810796$-3
F060828	Alpha-R2a	0 % NaCl	462	440.903	3	1319.69	1319.68	3.11211	1	29.74	151	161	K	VSYEVVTDPRR	G		alpha-R2.745.745.3.dta	Tistlia$1811311$1810796$-3
F060828	Alpha-R2a	0 % NaCl	463	661.826	2	1321.64	1321.64	0.192943	0	70.48	155	166	R	SIVDMAVETMAR	L		alpha-R2.2157.2157.2.dta	Tistlia$4992589$4991666$-3
F060828	Alpha-R2a	0 % NaCl	464	661.826	2	1321.64	1321.64	0.646925	0	61.6	155	166	R	SIVDMAVETMAR	L		alpha-R2.2160.2160.2.dta	Tistlia$4992589$4991666$-3
F060828	Alpha-R2a	0 % NaCl	465	661.859	2	1321.7	1321.7	0.022698	0	74.7	471	482	R	APSLGGLIEFYR	S		alpha-R2.2284.2284.2.dta	Tistlia$2804059$2805855$1
F060828	Alpha-R2a	0 % NaCl	466	661.859	2	1321.7	1321.7	0.022698	0	78.15	471	482	R	APSLGGLIEFYR	S		alpha-R2.2280.2280.2.dta	Tistlia$2804059$2805855$1
F060828	Alpha-R2a	0 % NaCl	486	450.271	3	1347.79	1347.79	-0.423656	1	29.45	323	333	K	KFEIIVPLFSR	L		alpha-R2.2198.2198.3.dta	Tistlia$4250418$4251851$3
F060828	Alpha-R2a	0 % NaCl	490	675.902	2	1349.79	1349.79	-0.534157	1	20.77	41	54	R	LGRLQAAVVGPGGR	A		alpha-R2.1200.1200.2.dta	Tistlia$5493340$5494251$1
F060828	Alpha-R2a	0 % NaCl	491	451.591	3	1351.75	1351.75	3.86981	1	66.96	851	863	K	KLDAAGLTDHLAK	L		alpha-R2.820.820.3.dta	Tistlia$2070980$2074021$2
F060828	Alpha-R2a	0 % NaCl	492	451.591	3	1351.75	1351.75	4.09175	1	63.67	851	863	K	KLDAAGLTDHLAK	L		alpha-R2.824.824.3.dta	Tistlia$2070980$2074021$2
F060828	Alpha-R2a	0 % NaCl	493	677.836	2	1353.66	1353.65	3.38492	0	59.15	390	403	R	GEADPAVPTADGVR	E		alpha-R2.785.785.2.dta	Tistlia$5029124$5030368$2
F060828	Alpha-R2a	0 % NaCl	494	677.836	2	1353.66	1353.65	3.97591	0	53.28	390	403	R	GEADPAVPTADGVR	E		alpha-R2.788.788.2.dta	Tistlia$5029124$5030368$2
F060828	Alpha-R2a	0 % NaCl	495	677.901	2	1353.79	1353.79	0.225294	0	73.32	182	194	K	IASGDLTNIPLIK	Y		alpha-R2.1841.1841.2.dta	Tistlia$1341026$1342225$2
F060828	Alpha-R2a	0 % NaCl	496	677.901	2	1353.79	1353.79	0.520761	0	89.18	182	194	K	IASGDLTNIPLIK	Y		alpha-R2.1845.1845.2.dta	Tistlia$1341026$1342225$2
F060828	Alpha-R2a	0 % NaCl	503	682.372	2	1362.73	1362.73	-0.540092	0	28.81	406	417	R	WVTDYIAILGGR	-		alpha-R2.2572.2572.2.dta	Tistlia$1930689$1929439$-1
F060828	Alpha-R2a	0 % NaCl	516	689.345	2	1376.68	1376.68	0.149636	0	64.91	130	142	R	AANVGGEILCQVF	-		alpha-R2.2603.2603.2.dta	Tistlia$253573$253148$-3
F060828	Alpha-R2a	0 % NaCl	517	689.346	2	1376.68	1376.68	0.440191	0	65.6	130	142	R	AANVGGEILCQVF	-		alpha-R2.2589.2589.2.dta	Tistlia$253573$253148$-3
F060828	Alpha-R2a	0 % NaCl	524	462.238	3	1383.69	1383.69	2.1486	0	26.43	16	27	K	NPETQVLHAGYR	A		alpha-R2.721.721.3.dta	Tistlia$2992012$2990669$-3
F060828	Alpha-R2a	0 % NaCl	525	462.238	3	1383.69	1383.69	2.36542	0	28.98	16	27	K	NPETQVLHAGYR	A		alpha-R2.724.724.3.dta	Tistlia$2992012$2990669$-3
F060828	Alpha-R2a	0 % NaCl	526	692.854	2	1383.69	1383.69	2.70942	0	47.31	16	27	K	NPETQVLHAGYR	A		alpha-R2.728.728.2.dta	Tistlia$2992012$2990669$-3
F060828	Alpha-R2a	0 % NaCl	527	692.854	2	1383.69	1383.69	2.99851	0	50.96	16	27	K	NPETQVLHAGYR	A		alpha-R2.733.733.2.dta	Tistlia$2992012$2990669$-3
F060828	Alpha-R2a	0 % NaCl	536	698.912	2	1395.81	1395.81	-2.08696	0	42.49	87	100	R	AAELGIPAIGLFPK	V		alpha-R2.2404.2404.2.dta	Tistlia$2056576$2057616$1
F060828	Alpha-R2a	0 % NaCl	537	698.913	2	1395.81	1395.81	-0.654099	0	49.55	87	100	R	AAELGIPAIGLFPK	V		alpha-R2.2400.2400.2.dta	Tistlia$2056576$2057616$1
F060828	Alpha-R2a	0 % NaCl	538	698.93	2	1395.85	1395.84	0.231401	0	70.22	695	709	R	LGANALLGVSLAVAK	A		alpha-R2.2126.2126.2.dta	Tistlia$2070980$2074021$2
F060828	Alpha-R2a	0 % NaCl	539	698.93	2	1395.85	1395.84	0.517966	0	60.71	695	709	R	LGANALLGVSLAVAK	A		alpha-R2.2117.2117.2.dta	Tistlia$2070980$2074021$2
F060828	Alpha-R2a	0 % NaCl	542	466.935	3	1397.78	1397.78	3.75453	0	33.09	662	676	K	AAGSPKPVAGFIAGR	T		alpha-R2.848.848.3.dta	Tistlia$2541840$2539645$-1
F060828	Alpha-R2a	0 % NaCl	543	466.935	3	1397.78	1397.78	3.75453	0	38.05	662	676	K	AAGSPKPVAGFIAGR	T		alpha-R2.846.846.3.dta	Tistlia$2541840$2539645$-1
F060828	Alpha-R2a	0 % NaCl	544	699.903	2	1397.79	1397.79	0.148806	0	50	172	185	K	EFPILGPASIVGAK	A		alpha-R2.2225.2225.2.dta	Tistlia$5330593$5329736$-3
F060828	Alpha-R2a	0 % NaCl	545	699.903	2	1397.79	1397.79	0.291889	0	40.2	172	185	K	EFPILGPASIVGAK	A		alpha-R2.2218.2218.2.dta	Tistlia$5330593$5329736$-3
F060828	Alpha-R2a	0 % NaCl	548	467.936	3	1400.79	1400.79	-0.919483	2	34.24	119	131	K	KKLEEAGATVEVK	-		alpha-R2.443.443.3.dta	Tistlia$592300$591908$-3
F060828	Alpha-R2a	0 % NaCl	549	467.937	3	1400.79	1400.79	0.151343	2	53.84	119	131	K	KKLEEAGATVEVK	-		alpha-R2.446.446.3.dta	Tistlia$592300$591908$-3
F060828	Alpha-R2a	0 % NaCl	563	707.31	2	1412.61	1412.61	-0.341213	0	61.74	152	164	R	HQAELEAAGETEE	-		alpha-R2.573.573.2.dta	Tistlia$246586$246095$-3
F060828	Alpha-R2a	0 % NaCl	564	707.31	2	1412.61	1412.61	-0.0580488	0	60.94	152	164	R	HQAELEAAGETEE	-		alpha-R2.569.569.2.dta	Tistlia$246586$246095$-3
F060828	Alpha-R2a	0 % NaCl	567	708.896	2	1415.78	1415.78	0.13844	0	34.02	358	370	K	TSGEAVPINFLLR	D		alpha-R2.2216.2216.2.dta	Tistlia$5068319$5069590$2
F060828	Alpha-R2a	0 % NaCl	568	708.896	2	1415.78	1415.78	0.279705	0	35.9	358	370	K	TSGEAVPINFLLR	D		alpha-R2.2212.2212.2.dta	Tistlia$5068319$5069590$2
F060828	Alpha-R2a	0 % NaCl	569	473.264	3	1416.77	1416.77	4.02042	2	34	196	208	K	FRMPGAGGEVLRK	L		alpha-R2.818.818.3.dta	Tistlia$1713060$1711915$-1
F060828	Alpha-R2a	0 % NaCl	570	473.265	3	1416.77	1416.77	4.23217	2	39.5	196	208	K	FRMPGAGGEVLRK	L		alpha-R2.810.810.3.dta	Tistlia$1713060$1711915$-1
F060828	Alpha-R2a	0 % NaCl	571	710.355	2	1418.7	1418.69	4.62328	0	79.6	971	983	K	TNELTQGTELEGK	S		alpha-R2.856.856.2.dta	Tistlia$5634931$5631536$-3
F060828	Alpha-R2a	0 % NaCl	572	710.355	2	1418.7	1418.69	4.90523	0	68.29	971	983	K	TNELTQGTELEGK	S		alpha-R2.852.852.2.dta	Tistlia$5634931$5631536$-3
F060828	Alpha-R2a	0 % NaCl	573	710.385	2	1418.76	1418.76	0.338325	1	57.62	294	305	K	ALLAEFELPFRN	-		alpha-R2.2479.2479.2.dta	Tistlia$254802$253888$-1
F060828	Alpha-R2a	0 % NaCl	574	710.386	2	1418.76	1418.76	0.620262	1	50.13	294	305	K	ALLAEFELPFRN	-		alpha-R2.2482.2482.2.dta	Tistlia$254802$253888$-1
F060828	Alpha-R2a	0 % NaCl	575	475.285	3	1422.83	1422.83	-1.08586	1	29.03	210	221	R	QGLVWVPLKLDR	A		alpha-R2.1925.1925.3.dta	Tistlia$1880999$1880124$-2
F060828	Alpha-R2a	0 % NaCl	576	475.286	3	1422.83	1422.83	-0.031627	1	25.12	210	221	R	QGLVWVPLKLDR	A		alpha-R2.1928.1928.3.dta	Tistlia$1880999$1880124$-2
F060828	Alpha-R2a	0 % NaCl	578	712.425	2	1422.84	1422.83	0.935457	1	21.39	210	221	R	QGLVWVPLKLDR	A		alpha-R2.1942.1942.2.dta	Tistlia$1880999$1880124$-2
F060828	Alpha-R2a	0 % NaCl	581	714.926	2	1427.84	1427.84	-0.940582	0	54.64	171	184	K	LTVFPIAEVAAIGK	A		alpha-R2.3795.3795.2.dta	Tistlia$2992012$2990669$-3
F060828	Alpha-R2a	0 % NaCl	582	476.953	3	1427.84	1427.84	-0.713666	0	79.73	171	184	K	LTVFPIAEVAAIGK	A		alpha-R2.2415.2415.3.dta	Tistlia$2992012$2990669$-3
F060828	Alpha-R2a	0 % NaCl	583	714.926	2	1427.84	1427.84	-0.380295	0	64.51	171	184	K	LTVFPIAEVAAIGK	A		alpha-R2.3637.3637.2.dta	Tistlia$2992012$2990669$-3
F060828	Alpha-R2a	0 % NaCl	584	476.953	3	1427.84	1427.84	-0.29345	0	91.97	171	184	K	LTVFPIAEVAAIGK	A		alpha-R2.2419.2419.3.dta	Tistlia$2992012$2990669$-3
F060828	Alpha-R2a	0 % NaCl	585	714.927	2	1427.84	1427.84	-0.240223	0	40.38	171	184	K	LTVFPIAEVAAIGK	A		alpha-R2.3644.3644.2.dta	Tistlia$2992012$2990669$-3
F060828	Alpha-R2a	0 % NaCl	586	714.927	2	1427.84	1427.84	-0.240223	0	46.7	171	184	K	LTVFPIAEVAAIGK	A		alpha-R2.3488.3488.2.dta	Tistlia$2992012$2990669$-3
F060828	Alpha-R2a	0 % NaCl	587	714.927	2	1427.84	1427.84	-0.100151	0	54.23	171	184	K	LTVFPIAEVAAIGK	A		alpha-R2.3792.3792.2.dta	Tistlia$2992012$2990669$-3
F060828	Alpha-R2a	0 % NaCl	588	714.927	2	1427.84	1427.84	-0.100151	0	41.64	171	184	K	LTVFPIAEVAAIGK	A		alpha-R2.4164.4164.2.dta	Tistlia$2992012$2990669$-3
F060828	Alpha-R2a	0 % NaCl	589	714.927	2	1427.84	1427.84	-0.100151	0	52.47	171	184	K	LTVFPIAEVAAIGK	A		alpha-R2.4283.4283.2.dta	Tistlia$2992012$2990669$-3
F060828	Alpha-R2a	0 % NaCl	590	714.927	2	1427.84	1427.84	0.179992	0	60.36	171	184	K	LTVFPIAEVAAIGK	A		alpha-R2.2402.2402.2.dta	Tistlia$2992012$2990669$-3
F060828	Alpha-R2a	0 % NaCl	591	714.927	2	1427.84	1427.84	0.179992	0	59.54	171	184	K	LTVFPIAEVAAIGK	A		alpha-R2.4047.4047.2.dta	Tistlia$2992012$2990669$-3
F060828	Alpha-R2a	0 % NaCl	592	714.927	2	1427.84	1427.84	0.320064	0	72.46	171	184	K	LTVFPIAEVAAIGK	A		alpha-R2.4506.4506.2.dta	Tistlia$2992012$2990669$-3
F060828	Alpha-R2a	0 % NaCl	593	714.927	2	1427.84	1427.84	0.320064	0	64.24	171	184	K	LTVFPIAEVAAIGK	A		alpha-R2.4390.4390.2.dta	Tistlia$2992012$2990669$-3
F060828	Alpha-R2a	0 % NaCl	594	714.927	2	1427.84	1427.84	0.320064	0	43.22	171	184	K	LTVFPIAEVAAIGK	A		alpha-R2.4045.4045.2.dta	Tistlia$2992012$2990669$-3
F060828	Alpha-R2a	0 % NaCl	595	714.927	2	1427.84	1427.84	0.320064	0	28.04	171	184	K	LTVFPIAEVAAIGK	A		alpha-R2.3417.3417.2.dta	Tistlia$2992012$2990669$-3
F060828	Alpha-R2a	0 % NaCl	596	714.927	2	1427.84	1427.84	0.600208	0	30.43	171	184	K	LTVFPIAEVAAIGK	A		alpha-R2.4672.4672.2.dta	Tistlia$2992012$2990669$-3
F060828	Alpha-R2a	0 % NaCl	597	714.927	2	1427.84	1427.84	0.600208	0	48.85	171	184	K	LTVFPIAEVAAIGK	A		alpha-R2.4278.4278.2.dta	Tistlia$2992012$2990669$-3
F060828	Alpha-R2a	0 % NaCl	598	714.927	2	1427.84	1427.84	0.74028	0	27.02	171	184	K	LTVFPIAEVAAIGK	A		alpha-R2.4682.4682.2.dta	Tistlia$2992012$2990669$-3
F060828	Alpha-R2a	0 % NaCl	599	714.927	2	1427.84	1427.84	0.74028	0	61.81	171	184	K	LTVFPIAEVAAIGK	A		alpha-R2.4168.4168.2.dta	Tistlia$2992012$2990669$-3
F060828	Alpha-R2a	0 % NaCl	600	714.927	2	1427.84	1427.84	1.02042	0	45.02	171	184	K	LTVFPIAEVAAIGK	A		alpha-R2.4825.4825.2.dta	Tistlia$2992012$2990669$-3
F060828	Alpha-R2a	0 % NaCl	601	714.927	2	1427.84	1427.84	1.02042	0	58.82	171	184	K	LTVFPIAEVAAIGK	A		alpha-R2.4392.4392.2.dta	Tistlia$2992012$2990669$-3
F060828	Alpha-R2a	0 % NaCl	602	714.927	2	1427.84	1427.84	1.02042	0	65.79	171	184	K	LTVFPIAEVAAIGK	A		alpha-R2.3917.3917.2.dta	Tistlia$2992012$2990669$-3
F060828	Alpha-R2a	0 % NaCl	603	714.928	2	1427.84	1427.84	1.30057	0	88.4	171	184	K	LTVFPIAEVAAIGK	A		alpha-R2.2406.2406.2.dta	Tistlia$2992012$2990669$-3
F060828	Alpha-R2a	0 % NaCl	604	714.928	2	1427.84	1427.84	1.44064	0	43.65	171	184	K	LTVFPIAEVAAIGK	A		alpha-R2.4828.4828.2.dta	Tistlia$2992012$2990669$-3
F060828	Alpha-R2a	0 % NaCl	605	714.928	2	1427.84	1427.84	1.44064	0	45.3	171	184	K	LTVFPIAEVAAIGK	A		alpha-R2.4492.4492.2.dta	Tistlia$2992012$2990669$-3
F060828	Alpha-R2a	0 % NaCl	606	714.928	2	1427.84	1427.84	1.44064	0	48.71	171	184	K	LTVFPIAEVAAIGK	A		alpha-R2.3914.3914.2.dta	Tistlia$2992012$2990669$-3
F060828	Alpha-R2a	0 % NaCl	607	715.4	2	1428.79	1428.79	0.0391941	0	46.44	232	244	R	DPSAPLYLAELLK	Q		alpha-R2.2755.2755.2.dta	Tistlia$3782003$3780351$-2
F060828	Alpha-R2a	0 % NaCl	608	715.401	2	1428.79	1428.79	0.739089	0	47.6	232	244	R	DPSAPLYLAELLK	Q		alpha-R2.2753.2753.2.dta	Tistlia$3782003$3780351$-2
F060828	Alpha-R2a	0 % NaCl	615	718.425	2	1434.84	1434.83	0.499012	0	30.26	157	169	R	LVPGWTQPIVIGR	H		alpha-R2.1970.1970.2.dta	Tistlia$3706576$3707898$1
F060828	Alpha-R2a	0 % NaCl	616	718.426	2	1434.84	1434.83	1.8929	0	32.71	157	169	R	LVPGWTQPIVIGR	H		alpha-R2.1966.1966.2.dta	Tistlia$3706576$3707898$1
F060828	Alpha-R2a	0 % NaCl	623	721.904	2	1441.79	1441.79	0.246915	0	38.52	475	488	R	AVIGLLFDPAAAER	A		alpha-R2.2376.2376.2.dta	Tistlia$4318418$4316562$-2
F060828	Alpha-R2a	0 % NaCl	624	721.904	2	1441.79	1441.79	0.663063	0	27.95	475	488	R	AVIGLLFDPAAAER	A		alpha-R2.2374.2374.2.dta	Tistlia$4318418$4316562$-2
F060828	Alpha-R2a	0 % NaCl	634	726.38	2	1450.75	1450.75	-0.257109	0	58.4	411	423	K	LGYQDAGSWTLLK	S		alpha-R2.1992.1992.2.dta	Tistlia$2804059$2805855$1
F060828	Alpha-R2a	0 % NaCl	635	726.381	2	1450.75	1450.75	0.845772	0	56.48	411	423	K	LGYQDAGSWTLLK	S		alpha-R2.1989.1989.2.dta	Tistlia$2804059$2805855$1
F060828	Alpha-R2a	0 % NaCl	638	485.617	3	1453.83	1453.83	1.86818	1	31.55	110	124	K	QAVAAANKLVGEGVK	F		alpha-R2.701.701.3.dta	Tistlia$909967$911166$1
F060828	Alpha-R2a	0 % NaCl	641	729.424	2	1456.83	1456.83	0.234756	0	69.46	163	175	K	TVLIMELINNVAK	T		alpha-R2.2799.2799.2.dta	Tistlia$696784$698217$1
F060828	Alpha-R2a	0 % NaCl	642	729.424	2	1456.83	1456.83	0.234756	0	72.94	163	175	K	TVLIMELINNVAK	T		alpha-R2.2796.2796.2.dta	Tistlia$696784$698217$1
F060828	Alpha-R2a	0 % NaCl	647	730.864	2	1459.71	1459.71	2.70944	0	80.97	379	392	K	NIQSCAQADAIAAK	V		alpha-R2.774.774.2.dta	Tistlia$287438$285987$-2
F060828	Alpha-R2a	0 % NaCl	648	731.402	2	1460.79	1460.79	0.802307	0	72.71	36	50	K	AVDAVFDAISAALAK	G		alpha-R2.2818.2818.2.dta	Tistlia$2949531$2949836$3
F060828	Alpha-R2a	0 % NaCl	649	731.402	2	1460.79	1460.79	0.939219	0	80.77	36	50	K	AVDAVFDAISAALAK	G		alpha-R2.2815.2815.2.dta	Tistlia$2949531$2949836$3
F060828	Alpha-R2a	0 % NaCl	650	731.849	2	1461.68	1461.68	4.04125	0	51.9	112	125	K	VMSDLAASGTPEER	M		alpha-R2.809.809.2.dta	Tistlia$594310$594876$1
F060828	Alpha-R2a	0 % NaCl	651	731.849	2	1461.68	1461.68	4.17808	0	60.94	112	125	K	VMSDLAASGTPEER	M		alpha-R2.813.813.2.dta	Tistlia$594310$594876$1
F060828	Alpha-R2a	0 % NaCl	655	488.241	3	1461.7	1461.7	-0.0690976	1	20.71	141	152	R	FVDPADPENFRR	A		alpha-R2.4748.4748.3.dta	Tistlia$2992012$2990669$-3
F060828	Alpha-R2a	0 % NaCl	671	735.932	2	1469.85	1469.85	0.202742	0	36.93	191	204	R	YATVAGIPLPDLIK	M		alpha-R2.2458.2458.2.dta	Tistlia$2542895$2541921$-2
F060828	Alpha-R2a	0 % NaCl	674	735.933	2	1469.85	1469.85	0.883084	0	54.1	191	204	R	YATVAGIPLPDLIK	M		alpha-R2.2466.2466.2.dta	Tistlia$2542895$2541921$-2
F060828	Alpha-R2a	0 % NaCl	675	736.381	2	1470.75	1470.75	-0.00679927	0	50.69	77	89	R	NGWQLAIDEINAK	G		alpha-R2.1994.1994.2.dta	Tistlia$4354265$4352913$-2
F060828	Alpha-R2a	0 % NaCl	676	736.381	2	1470.75	1470.75	1.08108	0	39.57	77	89	R	NGWQLAIDEINAK	G		alpha-R2.2010.2010.2.dta	Tistlia$4354265$4352913$-2
F060828	Alpha-R2a	0 % NaCl	679	491.916	3	1472.73	1472.73	0.984569	0	35.77	996	1009	R	IEQELGSAAHYAGK	S		alpha-R2.672.672.3.dta	Tistlia$2070980$2074021$2
F060828	Alpha-R2a	0 % NaCl	680	491.917	3	1472.73	1472.73	1.39198	0	35.59	996	1009	R	IEQELGSAAHYAGK	S		alpha-R2.676.676.3.dta	Tistlia$2070980$2074021$2
F060828	Alpha-R2a	0 % NaCl	695	495.287	3	1482.84	1482.84	-1.13903	1	51.63	320	332	R	AKLEALVDDLIQR	T		alpha-R2.2045.2045.3.dta	Tistlia$3619974$3621968$3
F060828	Alpha-R2a	0 % NaCl	696	495.288	3	1482.84	1482.84	0.0748563	1	54.56	320	332	R	AKLEALVDDLIQR	T		alpha-R2.2041.2041.3.dta	Tistlia$3619974$3621968$3
F060828	Alpha-R2a	0 % NaCl	697	742.429	2	1482.84	1482.84	1.40743	1	84.14	320	332	R	AKLEALVDDLIQR	T		alpha-R2.2056.2056.2.dta	Tistlia$3619974$3621968$3
F060828	Alpha-R2a	0 % NaCl	698	742.429	2	1482.84	1482.84	1.54231	1	97.13	320	332	R	AKLEALVDDLIQR	T		alpha-R2.2052.2052.2.dta	Tistlia$3619974$3621968$3
F060828	Alpha-R2a	0 % NaCl	699	742.921	2	1483.83	1483.83	-0.650345	0	29.33	335	348	R	LASLLGYSIGYTVK	A		alpha-R2.2120.2120.2.dta	Tistlia$4354265$4352913$-2
F060828	Alpha-R2a	0 % NaCl	700	742.921	2	1483.83	1483.83	-0.380772	0	47.94	335	348	R	LASLLGYSIGYTVK	A		alpha-R2.2124.2124.2.dta	Tistlia$4354265$4352913$-2
F060828	Alpha-R2a	0 % NaCl	701	495.931	3	1484.77	1484.77	-1.58745	0	20.41	309	322	R	AHSANALAVAEYLR	D		alpha-R2.4746.4746.3.dta	Tistlia$2992012$2990669$-3
F060828	Alpha-R2a	0 % NaCl	702	495.931	3	1484.77	1484.77	-1.3854	0	21.44	309	322	R	AHSANALAVAEYLR	D		alpha-R2.4752.4752.3.dta	Tistlia$2992012$2990669$-3
F060828	Alpha-R2a	0 % NaCl	703	495.931	3	1484.77	1484.77	-1.18335	0	25.57	309	322	R	AHSANALAVAEYLR	D		alpha-R2.4159.4159.3.dta	Tistlia$2992012$2990669$-3
F060828	Alpha-R2a	0 % NaCl	704	495.932	3	1484.77	1484.77	-0.577192	0	24.08	309	322	R	AHSANALAVAEYLR	D		alpha-R2.4894.4894.3.dta	Tistlia$2992012$2990669$-3
F060828	Alpha-R2a	0 % NaCl	705	495.932	3	1484.77	1484.77	-0.375141	0	29.73	309	322	R	AHSANALAVAEYLR	D		alpha-R2.4897.4897.3.dta	Tistlia$2992012$2990669$-3
F060828	Alpha-R2a	0 % NaCl	706	495.932	3	1484.77	1484.77	-0.375141	0	27.14	309	322	R	AHSANALAVAEYLR	D		alpha-R2.4064.4064.3.dta	Tistlia$2992012$2990669$-3
F060828	Alpha-R2a	0 % NaCl	707	495.932	3	1484.78	1484.77	1.03922	0	29.23	309	322	R	AHSANALAVAEYLR	D		alpha-R2.4216.4216.3.dta	Tistlia$2992012$2990669$-3
F060828	Alpha-R2a	0 % NaCl	708	495.932	3	1484.78	1484.77	1.24127	0	22.19	309	322	R	AHSANALAVAEYLR	D		alpha-R2.4560.4560.3.dta	Tistlia$2992012$2990669$-3
F060828	Alpha-R2a	0 % NaCl	727	748.853	2	1495.69	1495.69	1.23288	0	63.54	347	360	R	SALMDLDVASEMSK	F		alpha-R2.1905.1905.2.dta	Tistlia$2034896$2033727$-2
F060828	Alpha-R2a	0 % NaCl	728	748.853	2	1495.69	1495.69	1.36659	0	73.61	347	360	R	SALMDLDVASEMSK	F		alpha-R2.1909.1909.2.dta	Tistlia$2034896$2033727$-2
F060828	Alpha-R2a	0 % NaCl	737	752.904	2	1503.79	1503.79	0.504724	0	57.28	85	98	R	FDILDAAGTEILAR	K		alpha-R2.2548.2548.2.dta	Tistlia$178814$177315$-2
F060828	Alpha-R2a	0 % NaCl	738	752.904	2	1503.79	1503.79	0.637721	0	59.12	85	98	R	FDILDAAGTEILAR	K		alpha-R2.2544.2544.2.dta	Tistlia$178814$177315$-2
F060828	Alpha-R2a	0 % NaCl	744	756.913	2	1511.81	1511.81	1.88317	0	52.4	289	302	R	WAEQIGGLEALVAR	S		alpha-R2.2278.2278.2.dta	Tistlia$2370582$2369332$-1
F060828	Alpha-R2a	0 % NaCl	745	756.914	2	1511.81	1511.81	2.28005	0	54.38	289	302	R	WAEQIGGLEALVAR	S		alpha-R2.2273.2273.2.dta	Tistlia$2370582$2369332$-1
F060828	Alpha-R2a	0 % NaCl	746	757.348	2	1512.68	1512.68	0.518285	0	18.01	222	234	R	FGVTLDPDMFDEK	K		alpha-R2.2262.2262.2.dta	Tistlia$3936286$3935117$-3
F060828	Alpha-R2a	0 % NaCl	750	757.4	2	1512.79	1512.79	-0.332499	0	57.45	263	277	K	DAGPIGELLADMLAK	V		alpha-R2.3387.3387.2.dta	Tistlia$5105954$5104263$-2
F060828	Alpha-R2a	0 % NaCl	751	757.4	2	1512.79	1512.79	0.328533	0	59.56	263	277	K	DAGPIGELLADMLAK	V		alpha-R2.3382.3382.2.dta	Tistlia$5105954$5104263$-2
F060828	Alpha-R2a	0 % NaCl	754	758.917	2	1515.82	1515.82	0.678181	0	36.73	104	117	K	ILAELAVSEPEAFK	S		alpha-R2.1881.1881.2.dta	Tistlia$1849670$1850053$2
F060828	Alpha-R2a	0 % NaCl	755	758.917	2	1515.82	1515.82	0.810123	0	38.23	104	117	K	ILAELAVSEPEAFK	S		alpha-R2.1878.1878.2.dta	Tistlia$1849670$1850053$2
F060828	Alpha-R2a	0 % NaCl	756	506.595	3	1516.76	1516.76	0.247237	0	30.3	304	318	K	AATDSPVPLHPGAER	F		alpha-R2.656.656.3.dta	Tistlia$3137397$3136420$-1
F060828	Alpha-R2a	0 % NaCl	757	506.595	3	1516.76	1516.76	0.445027	0	41.06	304	318	K	AATDSPVPLHPGAER	F		alpha-R2.660.660.3.dta	Tistlia$3137397$3136420$-1
F060828	Alpha-R2a	0 % NaCl	758	759.389	2	1516.76	1516.76	0.561063	0	62.27	304	318	K	AATDSPVPLHPGAER	F		alpha-R2.668.668.2.dta	Tistlia$3137397$3136420$-1
F060828	Alpha-R2a	0 % NaCl	759	759.39	2	1516.77	1516.76	1.35222	0	47.24	304	318	K	AATDSPVPLHPGAER	F		alpha-R2.664.664.2.dta	Tistlia$3137397$3136420$-1
F060828	Alpha-R2a	0 % NaCl	763	508.589	3	1522.74	1522.74	3.62702	1	30.16	39	52	R	GTVACVMKNPYAGR	Y		alpha-R2.817.817.3.dta	Tistlia$4354874$4354269$-2
F060828	Alpha-R2a	0 % NaCl	764	508.589	3	1522.74	1522.74	4.02105	1	30.41	39	52	R	GTVACVMKNPYAGR	Y		alpha-R2.821.821.3.dta	Tistlia$4354874$4354269$-2
F060828	Alpha-R2a	0 % NaCl	765	762.38	2	1522.75	1522.74	4.33364	1	42.36	39	52	R	GTVACVMKNPYAGR	Y		alpha-R2.830.830.2.dta	Tistlia$4354874$4354269$-2
F060828	Alpha-R2a	0 % NaCl	766	763.368	2	1524.72	1524.72	-0.146256	0	59.25	70	83	K	ADVEGYNDVAAVFR	S		alpha-R2.1862.1862.2.dta	Tistlia$1046335$1045811$-3
F060828	Alpha-R2a	0 % NaCl	767	763.368	2	1524.72	1524.72	0.37843	0	58.12	70	83	K	ADVEGYNDVAAVFR	S		alpha-R2.1865.1865.2.dta	Tistlia$1046335$1045811$-3
F060828	Alpha-R2a	0 % NaCl	768	509.966	3	1526.88	1526.88	-0.611706	1	46.07	314	327	R	TLLSVLERELAGAR	R		alpha-R2.2455.2455.3.dta	Tistlia$599178$597757$-1
F060828	Alpha-R2a	0 % NaCl	769	509.967	3	1526.88	1526.88	-0.0222677	1	46.84	314	327	R	TLLSVLERELAGAR	R		alpha-R2.2450.2450.3.dta	Tistlia$599178$597757$-1
F060828	Alpha-R2a	0 % NaCl	774	511.284	3	1530.83	1530.83	-1.13141	0	21.48	40	53	K	LHHFLGPTSPAQVK	M		alpha-R2.610.610.3.dta	Tistlia$3115216$3116274$1
F060828	Alpha-R2a	0 % NaCl	775	511.284	3	1530.83	1530.83	0.0444203	0	23.26	40	53	K	LHHFLGPTSPAQVK	M		alpha-R2.598.598.3.dta	Tistlia$3115216$3116274$1
F060828	Alpha-R2a	0 % NaCl	780	512.281	3	1533.82	1533.82	-0.666961	1	29.13	391	405	R	GVGMIAAVEFVADKK	T		alpha-R2.1849.1849.3.dta	Tistlia$326677$328107$1
F060828	Alpha-R2a	0 % NaCl	781	512.281	3	1533.82	1533.82	-0.471371	1	27.38	391	405	R	GVGMIAAVEFVADKK	T		alpha-R2.1854.1854.3.dta	Tistlia$326677$328107$1
F060828	Alpha-R2a	0 % NaCl	789	515.294	3	1542.86	1542.86	-0.208703	1	64.16	308	321	R	SREDALALLDTIVK	I		alpha-R2.2269.2269.3.dta	Tistlia$4847591$4848571$2
F060828	Alpha-R2a	0 % NaCl	790	515.294	3	1542.86	1542.86	-0.208703	1	47.79	308	321	R	SREDALALLDTIVK	I		alpha-R2.2266.2266.3.dta	Tistlia$4847591$4848571$2
F060828	Alpha-R2a	0 % NaCl	794	515.916	3	1544.73	1544.73	-0.00582628	0	26.3	21	35	R	HLAQSDSMASNSVAK	L		alpha-R2.451.451.3.dta	Tistlia$2034896$2033727$-2
F060828	Alpha-R2a	0 % NaCl	799	776.906	2	1551.8	1551.8	0.239078	0	83.82	105	118	K	LFDLTGLQCSAISK	I		alpha-R2.2064.2064.2.dta	Tistlia$3431937$3432395$3
F060828	Alpha-R2a	0 % NaCl	800	776.906	2	1551.8	1551.8	0.239078	0	97.63	105	118	K	LFDLTGLQCSAISK	I		alpha-R2.2062.2062.2.dta	Tistlia$3431937$3432395$3
F060828	Alpha-R2a	0 % NaCl	801	518.937	3	1553.79	1553.79	1.4912	1	28.52	364	378	R	SAEAMVEHLKGGTPK	K		alpha-R2.690.690.3.dta	Tistlia$2581028$2582257$2
F060828	Alpha-R2a	0 % NaCl	802	518.972	3	1553.9	1553.9	-0.395136	0	65.24	326	340	K	ANPIATILSLAMALR	Y		alpha-R2.3719.3719.3.dta	Tistlia$3037363$3036179$-3
F060828	Alpha-R2a	0 % NaCl	803	518.973	3	1553.9	1553.9	0.57018	0	51.75	326	340	K	ANPIATILSLAMALR	Y		alpha-R2.3705.3705.3.dta	Tistlia$3037363$3036179$-3
F060828	Alpha-R2a	0 % NaCl	804	777.956	2	1553.9	1553.9	0.619089	0	53.78	326	340	K	ANPIATILSLAMALR	Y		alpha-R2.3709.3709.2.dta	Tistlia$3037363$3036179$-3
F060828	Alpha-R2a	0 % NaCl	805	777.956	2	1553.9	1553.9	1.26263	0	47.51	326	340	K	ANPIATILSLAMALR	Y		alpha-R2.3704.3704.2.dta	Tistlia$3037363$3036179$-3
F060828	Alpha-R2a	0 % NaCl	816	519.962	3	1556.86	1556.86	2.94375	1	23.71	457	470	R	LMLEKLVPDAISGR	A	Oxidation (M) [2]	alpha-R2.1092.1092.3.dta	Tistlia$1888508$1887039$-2
F060828	Alpha-R2a	0 % NaCl	827	785.398	2	1568.78	1568.78	-0.218641	0	67.06	683	696	K	VMDFGAFVNFLGPR	D		alpha-R2.2878.2878.2.dta	Tistlia$1128290$1126020$-2
F060828	Alpha-R2a	0 % NaCl	828	785.398	2	1568.78	1568.78	0.673772	0	70.78	683	696	K	VMDFGAFVNFLGPR	D		alpha-R2.2872.2872.2.dta	Tistlia$1128290$1126020$-2
F060828	Alpha-R2a	0 % NaCl	829	785.399	2	1568.78	1568.78	1.56618	0	62	683	696	K	VMDFGAFVNFLGPR	D		alpha-R2.2866.2866.2.dta	Tistlia$1128290$1126020$-2
F060828	Alpha-R2a	0 % NaCl	830	785.876	2	1569.74	1569.74	-0.647242	0	54.77	168	181	K	SADFLAELDMPAYK	I		alpha-R2.2338.2338.2.dta	Tistlia$1341026$1342225$2
F060828	Alpha-R2a	0 % NaCl	831	785.876	2	1569.74	1569.74	-0.392422	0	54.95	168	181	K	SADFLAELDMPAYK	I		alpha-R2.2340.2340.2.dta	Tistlia$1341026$1342225$2
F060828	Alpha-R2a	0 % NaCl	832	524.304	3	1569.89	1569.89	-1.0402	0	68.18	326	340	K	ANPIATILSLAMALR	Y	Oxidation (M) [12]	alpha-R2.3510.3510.3.dta	Tistlia$3037363$3036179$-3
F060828	Alpha-R2a	0 % NaCl	833	785.953	2	1569.89	1569.89	0.53698	0	58.91	326	340	K	ANPIATILSLAMALR	Y	Oxidation (M) [12]	alpha-R2.3487.3487.2.dta	Tistlia$3037363$3036179$-3
F060828	Alpha-R2a	0 % NaCl	834	524.305	3	1569.89	1569.89	0.679665	0	55.36	326	340	K	ANPIATILSLAMALR	Y	Oxidation (M) [12]	alpha-R2.3500.3500.3.dta	Tistlia$3037363$3036179$-3
F060828	Alpha-R2a	0 % NaCl	835	785.954	2	1569.89	1569.89	1.04657	0	47.73	326	340	K	ANPIATILSLAMALR	Y	Oxidation (M) [12]	alpha-R2.3496.3496.2.dta	Tistlia$3037363$3036179$-3
F060828	Alpha-R2a	0 % NaCl	836	786.442	2	1570.87	1570.87	-0.906503	0	40.35	84	98	R	GLGLADSLPIFAEIR	E		alpha-R2.2820.2820.2.dta	Tistlia$3015821$3014940$-2
F060828	Alpha-R2a	0 % NaCl	839	787.404	2	1572.79	1572.79	-0.131613	0	35.87	62	75	K	SWDFPILEGTVGPR	V		alpha-R2.2503.2503.2.dta	Tistlia$2223270$2224703$3
F060828	Alpha-R2a	0 % NaCl	840	787.405	2	1572.79	1572.79	0.758523	0	44.63	62	75	K	SWDFPILEGTVGPR	V		alpha-R2.2505.2505.2.dta	Tistlia$2223270$2224703$3
F060828	Alpha-R2a	0 % NaCl	842	788.92	2	1575.82	1575.83	-0.657433	0	33.23	460	475	R	QITANAGFDGSVIVGK	L		alpha-R2.4012.4012.2.dta	Tistlia$1617656$1619389$2
F060828	Alpha-R2a	0 % NaCl	843	788.921	2	1575.83	1575.83	0.73866	0	54.74	460	475	R	QITANAGFDGSVIVGK	L		alpha-R2.3004.3004.2.dta	Tistlia$1617656$1619389$2
F060828	Alpha-R2a	0 % NaCl	845	788.922	2	1575.83	1575.83	2.13475	0	41.83	460	475	R	QITANAGFDGSVIVGK	L		alpha-R2.4169.4169.2.dta	Tistlia$1617656$1619389$2
F060828	Alpha-R2a	0 % NaCl	846	788.922	2	1575.83	1575.83	2.26167	0	30.92	460	475	R	QITANAGFDGSVIVGK	L		alpha-R2.4009.4009.2.dta	Tistlia$1617656$1619389$2
F060828	Alpha-R2a	0 % NaCl	847	788.922	2	1575.83	1575.83	2.76934	0	43.14	460	475	R	QITANAGFDGSVIVGK	L		alpha-R2.3572.3572.2.dta	Tistlia$1617656$1619389$2
F060828	Alpha-R2a	0 % NaCl	848	788.922	2	1575.83	1575.83	2.89626	0	35.33	460	475	R	QITANAGFDGSVIVGK	L		alpha-R2.4298.4298.2.dta	Tistlia$1617656$1619389$2
F060828	Alpha-R2a	0 % NaCl	849	788.923	2	1575.83	1575.83	3.27701	0	29.89	460	475	R	QITANAGFDGSVIVGK	L		alpha-R2.4532.4532.2.dta	Tistlia$1617656$1619389$2
F060828	Alpha-R2a	0 % NaCl	855	526.616	3	1576.83	1576.83	-0.584084	0	52.36	168	182	R	AGEIVYILAMTSGPR	V		alpha-R2.2431.2431.3.dta	Tistlia$4354874$4354269$-2
F060828	Alpha-R2a	0 % NaCl	856	526.617	3	1576.83	1576.83	0.747703	0	44.94	168	182	R	AGEIVYILAMTSGPR	V		alpha-R2.2443.2443.3.dta	Tistlia$4354874$4354269$-2
F060828	Alpha-R2a	0 % NaCl	857	789.423	2	1576.83	1576.83	1.4935	0	23.64	168	182	R	AGEIVYILAMTSGPR	V		alpha-R2.2410.2410.2.dta	Tistlia$4354874$4354269$-2
F060828	Alpha-R2a	0 % NaCl	858	789.423	2	1576.83	1576.83	2.63504	0	28.63	168	182	R	AGEIVYILAMTSGPR	V		alpha-R2.2407.2407.2.dta	Tistlia$4354874$4354269$-2
F060828	Alpha-R2a	0 % NaCl	862	790.901	2	1579.79	1579.79	0.0253198	0	27.36	169	182	R	YTLVFLAAPDDAER	A		alpha-R2.2149.2149.2.dta	Tistlia$4695956$4695105$-2
F060828	Alpha-R2a	0 % NaCl	863	790.902	2	1579.79	1579.79	0.658316	0	31.66	169	182	R	YTLVFLAAPDDAER	A		alpha-R2.2154.2154.2.dta	Tistlia$4695956$4695105$-2
F060828	Alpha-R2a	0 % NaCl	864	790.919	2	1579.82	1579.82	-0.0962132	0	81.74	354	367	R	LLVQDGVYEAFAQK	L		alpha-R2.1914.1914.2.dta	Tistlia$1188639$1190264$3
F060828	Alpha-R2a	0 % NaCl	865	790.92	2	1579.82	1579.82	0.156979	0	64.79	354	367	R	LLVQDGVYEAFAQK	L		alpha-R2.1922.1922.2.dta	Tistlia$1188639$1190264$3
F060828	Alpha-R2a	0 % NaCl	869	793.963	2	1585.91	1585.91	0.344912	0	41.76	302	316	R	ALLLQVMTETLAVGK	A		alpha-R2.2845.2845.2.dta	Tistlia$4686840$4688024$3
F060828	Alpha-R2a	0 % NaCl	870	793.963	2	1585.91	1585.91	0.597133	0	45.59	302	316	R	ALLLQVMTETLAVGK	A		alpha-R2.2851.2851.2.dta	Tistlia$4686840$4688024$3
F060828	Alpha-R2a	0 % NaCl	873	794.441	2	1586.87	1586.87	0.132966	0	68.89	162	178	K	GGFILGGEGGDGVLLVK	D		alpha-R2.2184.2184.2.dta	Tistlia$4337892$4338833$3
F060828	Alpha-R2a	0 % NaCl	874	794.442	2	1586.87	1586.87	1.14124	0	64.81	162	178	K	GGFILGGEGGDGVLLVK	D		alpha-R2.2180.2180.2.dta	Tistlia$4337892$4338833$3
F060828	Alpha-R2a	0 % NaCl	881	532.65	3	1594.93	1594.93	-0.401899	1	16.04	26	41	R	GVDILADAVKVTLGPK	G		alpha-R2.2204.2204.3.dta	Tistlia$1617656$1619389$2
F060828	Alpha-R2a	0 % NaCl	882	532.651	3	1594.93	1594.93	0.350486	1	24.62	26	41	R	GVDILADAVKVTLGPK	G		alpha-R2.2208.2208.3.dta	Tistlia$1617656$1619389$2
F060828	Alpha-R2a	0 % NaCl	883	798.473	2	1594.93	1594.93	1.02512	1	68.02	26	41	R	GVDILADAVKVTLGPK	G		alpha-R2.2213.2213.2.dta	Tistlia$1617656$1619389$2
F060828	Alpha-R2a	0 % NaCl	884	798.473	2	1594.93	1594.93	1.40132	1	56.22	26	41	R	GVDILADAVKVTLGPK	G		alpha-R2.2210.2210.2.dta	Tistlia$1617656$1619389$2
F060828	Alpha-R2a	0 % NaCl	885	798.959	2	1595.9	1595.9	0.447395	0	66.39	470	484	K	LLGQFDLVGIPTAPR	G		alpha-R2.2324.2324.2.dta	Tistlia$3619974$3621968$3
F060828	Alpha-R2a	0 % NaCl	886	798.96	2	1595.9	1595.9	0.698037	0	51.02	470	484	K	LLGQFDLVGIPTAPR	G		alpha-R2.2322.2322.2.dta	Tistlia$3619974$3621968$3
F060828	Alpha-R2a	0 % NaCl	889	533.6	3	1597.78	1597.78	-0.44249	0	19.23	154	167	K	ELGVTFFSTAFDHK	S		alpha-R2.2096.2096.3.dta	Tistlia$1341026$1342225$2
F060828	Alpha-R2a	0 % NaCl	894	536.666	3	1606.98	1606.98	0.237713	1	38.3	145	160	R	DLLAALKLPVSAVAAR	A		alpha-R2.2379.2379.3.dta	Tistlia$889592$890278$2
F060828	Alpha-R2a	0 % NaCl	895	536.667	3	1606.98	1606.98	0.611085	1	49.93	145	160	R	DLLAALKLPVSAVAAR	A		alpha-R2.2384.2384.3.dta	Tistlia$889592$890278$2
F060828	Alpha-R2a	0 % NaCl	899	538.299	3	1611.88	1611.87	4.42033	2	43.67	363	376	K	NRGDLQILVEGDKR	L		alpha-R2.884.884.3.dta	Tistlia$5653358$5652054$-2
F060828	Alpha-R2a	0 % NaCl	900	538.3	3	1611.88	1611.87	4.79257	2	29.13	363	376	K	NRGDLQILVEGDKR	L		alpha-R2.881.881.3.dta	Tistlia$5653358$5652054$-2
F060828	Alpha-R2a	0 % NaCl	901	538.952	3	1613.84	1613.84	-0.987088	1	35.24	97	110	R	RGDTGENLIELLER	R		alpha-R2.2022.2022.3.dta	Tistlia$4617591$4616929$-1
F060828	Alpha-R2a	0 % NaCl	904	808.444	2	1614.87	1614.87	0.295379	0	67.76	304	318	R	GLFVQTDQPTIGALR	A		alpha-R2.1833.1833.2.dta	Tistlia$2581028$2582257$2
F060828	Alpha-R2a	0 % NaCl	905	808.445	2	1614.88	1614.87	1.41002	0	68.47	304	318	R	GLFVQTDQPTIGALR	A		alpha-R2.1830.1830.2.dta	Tistlia$2581028$2582257$2
F060828	Alpha-R2a	0 % NaCl	909	810.924	2	1619.83	1619.83	3.92449	1	78.06	63	78	R	KSTPYAAQLAAESAGR	K		alpha-R2.806.806.2.dta	Tistlia$248252$247848$-2
F060828	Alpha-R2a	0 % NaCl	916	812.939	2	1623.86	1623.86	0.873227	0	55.65	44	58	R	IALFIDGANLYATSR	T		alpha-R2.2221.2221.2.dta	Tistlia$3912234$3911521$-1
F060828	Alpha-R2a	0 % NaCl	917	812.939	2	1623.86	1623.86	0.873227	0	85.02	44	58	R	IALFIDGANLYATSR	T		alpha-R2.2234.2234.2.dta	Tistlia$3912234$3911521$-1
F060828	Alpha-R2a	0 % NaCl	919	813.451	2	1624.89	1624.89	0.475726	0	23.33	407	420	K	LFPNVDFYSGIILK	A		alpha-R2.2675.2675.2.dta	Tistlia$2223270$2224703$3
F060828	Alpha-R2a	0 % NaCl	922	544.298	3	1629.87	1629.87	1.27679	1	43.65	112	126	R	VLDQSTGEIVNTAKR	T		alpha-R2.740.740.3.dta	Tistlia$5266791$5267387$3
F060828	Alpha-R2a	0 % NaCl	923	544.298	3	1629.87	1629.87	2.01305	1	39.93	112	126	R	VLDQSTGEIVNTAKR	T		alpha-R2.737.737.3.dta	Tistlia$5266791$5267387$3
F060828	Alpha-R2a	0 % NaCl	925	545.963	3	1634.87	1634.86	2.60083	1	34.3	68	81	R	IRHWLSVGAQPTDR	V		alpha-R2.764.764.3.dta	Tistlia$5020902$5020474$-1
F060828	Alpha-R2a	0 % NaCl	926	545.964	3	1634.87	1634.86	2.96783	1	36.9	68	81	R	IRHWLSVGAQPTDR	V		alpha-R2.760.760.3.dta	Tistlia$5020902$5020474$-1
F060828	Alpha-R2a	0 % NaCl	927	818.926	2	1635.84	1635.84	0.902902	1	37.03	104	118	K	ITTVKDAIDFIQDAS	-		alpha-R2.2395.2395.2.dta	Tistlia$3815525$3815172$-2
F060828	Alpha-R2a	0 % NaCl	928	818.926	2	1635.84	1635.84	1.02516	1	22.61	104	118	K	ITTVKDAIDFIQDAS	-		alpha-R2.2392.2392.2.dta	Tistlia$3815525$3815172$-2
F060828	Alpha-R2a	0 % NaCl	933	547.585	3	1639.73	1639.73	-0.234184	0	48.08	72	86	R	AHGDLSENAEYHAAR	E		alpha-R2.438.438.3.dta	Tistlia$1310841$1311413$3
F060828	Alpha-R2a	0 % NaCl	934	547.585	3	1639.73	1639.73	-0.234184	0	63.94	72	86	R	AHGDLSENAEYHAAR	E		alpha-R2.442.442.3.dta	Tistlia$1310841$1311413$3
F060828	Alpha-R2a	0 % NaCl	938	821.4	2	1640.79	1640.79	-4.947	0	32.8	140	153	R	ISDIDESLDFFVNK	V		alpha-R2.2399.2399.2.dta	Tistlia$4695956$4695105$-2
F060828	Alpha-R2a	0 % NaCl	939	821.46	2	1640.91	1640.9	1.78926	0	29.41	842	857	R	VAPYLEGVIELPVTAA	-		alpha-R2.2881.2881.2.dta	Tistlia$4062598$4065168$1
F060828	Alpha-R2a	0 % NaCl	940	821.461	2	1640.91	1640.9	3.49564	0	24.55	842	857	R	VAPYLEGVIELPVTAA	-		alpha-R2.2873.2873.2.dta	Tistlia$4062598$4065168$1
F060828	Alpha-R2a	0 % NaCl	942	824.987	2	1647.96	1647.96	-0.554018	0	29.1	175	189	R	IIGAIYNSPFLVLTK	Q		alpha-R2.2522.2522.2.dta	Tistlia$2917098$2918117$3
F060828	Alpha-R2a	0 % NaCl	948	830.452	2	1658.89	1658.89	0.816209	0	63.25	190	205	R	IINEPTAAALAYGLDK	K		alpha-R2.1842.1842.2.dta	Tistlia$3619974$3621968$3
F060828	Alpha-R2a	0 % NaCl	949	830.452	2	1658.89	1658.89	1.05733	0	62.03	190	205	R	IINEPTAAALAYGLDK	K		alpha-R2.1836.1836.2.dta	Tistlia$3619974$3621968$3
F060828	Alpha-R2a	0 % NaCl	950	554.638	3	1660.89	1660.89	2.4812	1	29.59	330	345	K	VVITKDDTTIVEGSGK	K		alpha-R2.777.777.3.dta	Tistlia$1617656$1619389$2
F060828	Alpha-R2a	0 % NaCl	951	554.639	3	1660.89	1660.89	3.20371	1	30.37	330	345	K	VVITKDDTTIVEGSGK	K		alpha-R2.781.781.3.dta	Tistlia$1617656$1619389$2
F060828	Alpha-R2a	0 % NaCl	952	831.455	2	1660.9	1660.89	4.75468	1	86.94	330	345	K	VVITKDDTTIVEGSGK	K		alpha-R2.790.790.2.dta	Tistlia$1617656$1619389$2
F060828	Alpha-R2a	0 % NaCl	954	833.428	2	1664.84	1664.84	-0.0750822	0	80.78	312	326	K	AEPEFVSLEGYLVGR	L		alpha-R2.2447.2447.2.dta	Tistlia$2795187$2794003$-1
F060828	Alpha-R2a	0 % NaCl	955	833.428	2	1664.84	1664.84	0.165181	0	71.9	312	326	K	AEPEFVSLEGYLVGR	L		alpha-R2.2440.2440.2.dta	Tistlia$2795187$2794003$-1
F060828	Alpha-R2a	0 % NaCl	960	556.966	3	1667.88	1667.88	0.0347747	0	33.22	220	233	R	VELEDPFILIHESK	L		alpha-R2.2060.2060.3.dta	Tistlia$1617656$1619389$2
F060828	Alpha-R2a	0 % NaCl	961	556.967	3	1667.88	1667.88	0.574383	0	29.12	220	233	R	VELEDPFILIHESK	L		alpha-R2.2058.2058.3.dta	Tistlia$1617656$1619389$2
F060828	Alpha-R2a	0 % NaCl	962	834.947	2	1667.88	1667.88	1.0996	0	31.85	220	233	R	VELEDPFILIHESK	L		alpha-R2.2077.2077.2.dta	Tistlia$1617656$1619389$2
F060828	Alpha-R2a	0 % NaCl	963	834.947	2	1667.88	1667.88	1.21951	0	38.32	220	233	R	VELEDPFILIHESK	L		alpha-R2.2068.2068.2.dta	Tistlia$1617656$1619389$2
F060828	Alpha-R2a	0 % NaCl	964	557.281	3	1668.82	1668.82	0.0671132	1	21.37	321	335	R	AVNAFTNPSTNSYKR	L		alpha-R2.649.649.3.dta	Tistlia$2419502$2420947$2
F060828	Alpha-R2a	0 % NaCl	966	836.41	2	1670.81	1670.8	3.68207	1	42.04	742	757	K	VVDQETGKEIAPDAAE	-		alpha-R2.748.748.2.dta	Tistlia$1128290$1126020$-2
F060828	Alpha-R2a	0 % NaCl	967	836.41	2	1670.81	1670.8	3.92147	1	55.61	742	757	K	VVDQETGKEIAPDAAE	-		alpha-R2.744.744.2.dta	Tistlia$1128290$1126020$-2
F060828	Alpha-R2a	0 % NaCl	976	838.418	2	1674.82	1674.82	0.444226	0	60.92	193	206	R	QADNFIDLVELQDR	I		alpha-R2.2289.2289.2.dta	Tistlia$3912234$3911521$-1
F060828	Alpha-R2a	0 % NaCl	977	839.919	2	1677.82	1677.82	4.10772	0	99.73	98	113	K	TLAVQSSSGQLSDTER	G		alpha-R2.780.780.2.dta	Tistlia$2034896$2033727$-2
F060828	Alpha-R2a	0 % NaCl	978	839.919	2	1677.82	1677.82	4.34612	0	106.5	98	113	K	TLAVQSSSGQLSDTER	G		alpha-R2.784.784.2.dta	Tistlia$2034896$2033727$-2
F060828	Alpha-R2a	0 % NaCl	979	840.911	2	1679.81	1679.81	0.860219	0	78.14	1049	1065	K	ASGAGNFGSGWTWLAAK	A		alpha-R2.2156.2156.2.dta	Tistlia$5634931$5631536$-3
F060828	Alpha-R2a	0 % NaCl	980	840.911	2	1679.81	1679.81	1.45553	0	78.8	1049	1065	K	ASGAGNFGSGWTWLAAK	A		alpha-R2.2152.2152.2.dta	Tistlia$5634931$5631536$-3
F060828	Alpha-R2a	0 % NaCl	985	561.63	3	1681.87	1681.87	-0.0558902	0	21.86	372	385	K	FASNHHPIQTIYVR	E		alpha-R2.669.669.3.dta	Tistlia$2963224$2961977$-3
F060828	Alpha-R2a	0 % NaCl	987	561.66	3	1681.96	1681.96	-1.21228	0	36.74	252	266	R	ALEELLTDLALQVVR	D		alpha-R2.3380.3380.3.dta	Tistlia$4010142$4008952$-1
F060828	Alpha-R2a	0 % NaCl	988	841.987	2	1681.96	1681.96	-0.691455	0	24.99	252	266	R	ALEELLTDLALQVVR	D		alpha-R2.3366.3366.2.dta	Tistlia$4010142$4008952$-1
F060828	Alpha-R2a	0 % NaCl	989	841.989	2	1681.96	1681.96	1.32999	0	25.32	252	266	R	ALEELLTDLALQVVR	D		alpha-R2.3376.3376.2.dta	Tistlia$4010142$4008952$-1
F060828	Alpha-R2a	0 % NaCl	990	842.448	2	1682.88	1682.88	-1.46356	0	69.75	317	333	K	AGGVALDDGLVEVLAER	A		alpha-R2.2377.2377.2.dta	Tistlia$4686840$4688024$3
F060828	Alpha-R2a	0 % NaCl	991	842.45	2	1682.89	1682.88	1.151	0	69.8	317	333	K	AGGVALDDGLVEVLAER	A		alpha-R2.2373.2373.2.dta	Tistlia$4686840$4688024$3
F060828	Alpha-R2a	0 % NaCl	1002	847.43	2	1692.85	1692.85	-0.870722	0	49.16	360	374	K	ETSTNPIASIFAWTR	G		alpha-R2.2809.2809.2.dta	Tistlia$3706576$3707898$1
F060828	Alpha-R2a	0 % NaCl	1003	566.305	3	1695.89	1695.89	1.84092	0	38.75	311	328	K	AAGKPAGILTADNAAAER	Y		alpha-R2.700.700.3.dta	Tistlia$1329550$1328462$-3
F060828	Alpha-R2a	0 % NaCl	1004	566.305	3	1695.89	1695.89	1.84092	0	35.54	311	328	K	AAGKPAGILTADNAAAER	Y		alpha-R2.697.697.3.dta	Tistlia$1329550$1328462$-3
F060828	Alpha-R2a	0 % NaCl	1011	850.019	2	1698.02	1698.02	0.349819	0	47.42	266	281	R	IGAFVLLAPLSVVFPR	D		alpha-R2.3344.3344.2.dta	Tistlia$4604807$4603665$-2
F060828	Alpha-R2a	0 % NaCl	1012	850.02	2	1698.02	1698.02	0.938739	0	47.86	266	281	R	IGAFVLLAPLSVVFPR	D		alpha-R2.3324.3324.2.dta	Tistlia$4604807$4603665$-2
F060828	Alpha-R2a	0 % NaCl	1013	425.731	4	1698.89	1698.89	0.248986	1	31.22	106	122	R	FGEPGAEKPGLLDKGGK	I		alpha-R2.661.661.4.dta	Tistlia$2662157$2663299$2
F060828	Alpha-R2a	0 % NaCl	1014	425.731	4	1698.89	1698.89	0.248986	1	23.29	106	122	R	FGEPGAEKPGLLDKGGK	I		alpha-R2.657.657.4.dta	Tistlia$2662157$2663299$2
F060828	Alpha-R2a	0 % NaCl	1015	567.311	3	1698.91	1698.92	-1.82705	0	31.32	189	204	R	NLTADLEALLAAVTER	T		alpha-R2.3530.3530.3.dta	Tistlia$2656286$2655051$-2
F060828	Alpha-R2a	0 % NaCl	1016	850.466	2	1698.92	1698.92	0.866435	0	48.82	189	204	R	NLTADLEALLAAVTER	T		alpha-R2.3520.3520.2.dta	Tistlia$2656286$2655051$-2
F060828	Alpha-R2a	0 % NaCl	1017	567.313	3	1698.92	1698.92	0.998284	0	41.39	189	204	R	NLTADLEALLAAVTER	T		alpha-R2.3521.3521.3.dta	Tistlia$2656286$2655051$-2
F060828	Alpha-R2a	0 % NaCl	1018	850.468	2	1698.92	1698.92	3.80949	0	47.13	189	204	R	NLTADLEALLAAVTER	T		alpha-R2.3528.3528.2.dta	Tistlia$2656286$2655051$-2
F060828	Alpha-R2a	0 % NaCl	1019	850.472	2	1698.93	1698.93	1.41913	0	90.13	197	213	R	QLDATLQSAGLGVASLR	D		alpha-R2.1885.1885.2.dta	Tistlia$3137397$3136420$-1
F060828	Alpha-R2a	0 % NaCl	1020	850.472	2	1698.93	1698.93	1.7723	0	117.2	197	213	R	QLDATLQSAGLGVASLR	D		alpha-R2.1888.1888.2.dta	Tistlia$3137397$3136420$-1
F060828	Alpha-R2a	0 % NaCl	1024	851.468	2	1700.92	1700.92	0.0523246	0	45.88	60	76	K	IYAGAVPGARPSVQSTK	A		alpha-R2.642.642.2.dta	Tistlia$3137397$3136420$-1
F060828	Alpha-R2a	0 % NaCl	1025	851.468	2	1700.92	1700.92	0.522658	0	60.03	60	76	K	IYAGAVPGARPSVQSTK	A		alpha-R2.645.645.2.dta	Tistlia$3137397$3136420$-1
F060828	Alpha-R2a	0 % NaCl	1026	851.924	2	1701.83	1701.83	0.801489	0	28.2	170	184	R	QAIDPAVGLMPFQCR	K		alpha-R2.2074.2074.2.dta	Tistlia$2541764$2540529$-2
F060828	Alpha-R2a	0 % NaCl	1029	568.322	3	1701.94	1701.95	-0.353713	0	61.76	336	351	R	LVPGFEAPVLLAYSAR	N		alpha-R2.2485.2485.3.dta	Tistlia$2419502$2420947$2
F060828	Alpha-R2a	0 % NaCl	1030	568.322	3	1701.95	1701.95	-0.00117513	0	34.05	336	351	R	LVPGFEAPVLLAYSAR	N		alpha-R2.2489.2489.3.dta	Tistlia$2419502$2420947$2
F060828	Alpha-R2a	0 % NaCl	1031	851.98	2	1701.95	1701.95	0.278505	0	37.58	336	351	R	LVPGFEAPVLLAYSAR	N		alpha-R2.2481.2481.2.dta	Tistlia$2419502$2420947$2
F060828	Alpha-R2a	0 % NaCl	1032	851.981	2	1701.95	1701.95	0.748555	0	34.47	336	351	R	LVPGFEAPVLLAYSAR	N		alpha-R2.2478.2478.2.dta	Tistlia$2419502$2420947$2
F060828	Alpha-R2a	0 % NaCl	1042	569.977	3	1706.91	1706.91	-0.534885	1	31.42	101	114	K	NIFRLDYVEVNLGR	L		alpha-R2.2037.2037.3.dta	Tistlia$251452$250850$-3
F060828	Alpha-R2a	0 % NaCl	1044	856.456	2	1710.9	1710.9	0.234964	0	34.87	389	405	K	AAPGTVILAMLPDTGER	Y		alpha-R2.2360.2360.2.dta	Tistlia$647207$648514$2
F060828	Alpha-R2a	0 % NaCl	1045	856.457	2	1710.9	1710.9	0.819453	0	35.89	389	405	K	AAPGTVILAMLPDTGER	Y		alpha-R2.2365.2365.2.dta	Tistlia$647207$648514$2
F060828	Alpha-R2a	0 % NaCl	1054	573.981	3	1718.92	1718.92	-0.00930817	0	47.27	42	58	K	SVAEGIVYGALDLVASR	G		alpha-R2.2813.2813.3.dta	Tistlia$3003423$3002941$-1
F060828	Alpha-R2a	0 % NaCl	1055	860.468	2	1718.92	1718.92	0.442138	0	89.18	42	58	K	SVAEGIVYGALDLVASR	G		alpha-R2.2785.2785.2.dta	Tistlia$3003423$3002941$-1
F060828	Alpha-R2a	0 % NaCl	1056	860.469	2	1718.92	1718.92	1.37295	0	82.69	42	58	K	SVAEGIVYGALDLVASR	G		alpha-R2.2769.2769.2.dta	Tistlia$3003423$3002941$-1
F060828	Alpha-R2a	0 % NaCl	1057	861.415	2	1720.81	1720.82	-1.42084	0	34.98	323	337	K	FAFGVGMLPYYDDVK	G		alpha-R2.2526.2526.2.dta	Tistlia$4580161$4582812$1
F060828	Alpha-R2a	0 % NaCl	1058	861.415	2	1720.82	1720.82	-0.374822	0	37.61	323	337	K	FAFGVGMLPYYDDVK	G		alpha-R2.2506.2506.2.dta	Tistlia$4580161$4582812$1
F060828	Alpha-R2a	0 % NaCl	1062	575.94	3	1724.8	1724.79	1.86689	0	30.12	46	60	R	VGSYNPMVPQDHPER	I		alpha-R2.736.736.3.dta	Tistlia$5020902$5020474$-1
F060828	Alpha-R2a	0 % NaCl	1063	575.94	3	1724.8	1724.79	2.04082	0	30.24	46	60	R	VGSYNPMVPQDHPER	I		alpha-R2.730.730.3.dta	Tistlia$5020902$5020474$-1
F060828	Alpha-R2a	0 % NaCl	1074	867.986	2	1733.96	1733.96	0.174745	0	87.89	325	340	K	LGDVLIDELPPIDLGR	I		alpha-R2.2622.2622.2.dta	Tistlia$2510697$2508448$-1
F060828	Alpha-R2a	0 % NaCl	1075	867.987	2	1733.96	1733.96	1.90489	0	60.64	325	340	K	LGDVLIDELPPIDLGR	I		alpha-R2.2631.2631.2.dta	Tistlia$2510697$2508448$-1
F060828	Alpha-R2a	0 % NaCl	1076	579.639	3	1735.89	1735.89	4.83212	0	23.96	624	641	R	AAVPSGASTGAHEAIELR	D		alpha-R2.858.858.3.dta	Tistlia$2070980$2074021$2
F060828	Alpha-R2a	0 % NaCl	1078	870.392	2	1738.77	1738.77	0.699921	0	51.9	301	316	R	SDGSGTTFNFTDYLSK	V		alpha-R2.2112.2112.2.dta	Tistlia$2249509$2248058$-3
F060828	Alpha-R2a	0 % NaCl	1079	870.393	2	1738.77	1738.77	1.04499	0	47.12	301	316	R	SDGSGTTFNFTDYLSK	V		alpha-R2.2108.2108.2.dta	Tistlia$2249509$2248058$-3
F060828	Alpha-R2a	0 % NaCl	1083	870.507	2	1739	1739	0.39908	0	18.93	231	246	R	WSLSLVPIGDGLTLLR	K		alpha-R2.3019.3019.2.dta	Tistlia$4574844$4575587$3
F060828	Alpha-R2a	0 % NaCl	1084	581.27	3	1740.79	1740.79	-0.114316	0	20.54	46	60	R	VGSYNPMVPQDHPER	I	Oxidation (M) [7]	alpha-R2.566.566.3.dta	Tistlia$5020902$5020474$-1
F060828	Alpha-R2a	0 % NaCl	1087	871.906	2	1741.8	1741.79	1.30842	0	53.63	166	180	K	DAGWVEYSFQNPTTK	A		alpha-R2.1844.1844.2.dta	Tistlia$4467768$4468379$3
F060828	Alpha-R2a	0 % NaCl	1088	871.906	2	1741.8	1741.79	1.30842	0	68.35	166	180	K	DAGWVEYSFQNPTTK	A		alpha-R2.1840.1840.2.dta	Tistlia$4467768$4468379$3
F060828	Alpha-R2a	0 % NaCl	1107	879.481	2	1756.95	1756.95	0.985801	0	47.96	530	545	R	LAVCITEGIPVLDMVK	V		alpha-R2.2647.2647.2.dta	Tistlia$2541840$2539645$-1
F060828	Alpha-R2a	0 % NaCl	1108	879.482	2	1756.95	1756.95	1.78264	0	68.92	530	545	R	LAVCITEGIPVLDMVK	V		alpha-R2.2655.2655.2.dta	Tistlia$2541840$2539645$-1
F060828	Alpha-R2a	0 % NaCl	1115	880.991	2	1759.97	1759.97	0.751719	0	44.97	139	152	R	QLPTFETPLWFLLR	D		alpha-R2.3264.3264.2.dta	Tistlia$3936286$3935117$-3
F060828	Alpha-R2a	0 % NaCl	1116	880.991	2	1759.97	1759.97	0.865358	0	51.63	139	152	R	QLPTFETPLWFLLR	D		alpha-R2.3261.3261.2.dta	Tistlia$3936286$3935117$-3
F060828	Alpha-R2a	0 % NaCl	1117	881.374	2	1760.73	1760.73	0.708228	0	73.03	237	252	K	STNGDTFLGGEDFDMR	V		alpha-R2.1832.1832.2.dta	Tistlia$3619974$3621968$3
F060828	Alpha-R2a	0 % NaCl	1118	881.374	2	1760.73	1760.73	1.27617	0	68.35	237	252	K	STNGDTFLGGEDFDMR	V		alpha-R2.1829.1829.2.dta	Tistlia$3619974$3621968$3
F060828	Alpha-R2a	0 % NaCl	1119	881.483	2	1760.95	1760.95	2.92002	0	41.54	143	160	R	AGVFYISPNAGPSLLAGK	G		alpha-R2.2145.2145.2.dta	Tistlia$2963224$2961977$-3
F060828	Alpha-R2a	0 % NaCl	1120	881.484	2	1760.95	1760.95	3.82862	0	41.85	143	160	R	AGVFYISPNAGPSLLAGK	G		alpha-R2.2148.2148.2.dta	Tistlia$2963224$2961977$-3
F060828	Alpha-R2a	0 % NaCl	1121	882.971	2	1763.93	1763.93	-0.797652	0	51.02	59	75	K	VVVFALPGAFTPTCSAK	H		alpha-R2.2249.2249.2.dta	Tistlia$4890916$4891464$1
F060828	Alpha-R2a	0 % NaCl	1122	882.971	2	1763.93	1763.93	-0.457502	0	49.51	59	75	K	VVVFALPGAFTPTCSAK	H		alpha-R2.2252.2252.2.dta	Tistlia$4890916$4891464$1
F060828	Alpha-R2a	0 % NaCl	1123	588.995	3	1763.96	1763.96	-0.34808	1	38.66	432	446	R	IYKEEIFGPVLAVMR	S		alpha-R2.2205.2205.3.dta	Tistlia$3782003$3780351$-2
F060828	Alpha-R2a	0 % NaCl	1124	588.996	3	1763.97	1763.96	0.672349	1	32.85	432	446	R	IYKEEIFGPVLAVMR	S		alpha-R2.2209.2209.3.dta	Tistlia$3782003$3780351$-2
F060828	Alpha-R2a	0 % NaCl	1126	884.907	2	1767.8	1767.79	4.62215	0	74.56	123	143	K	AAADAAAEPAAAPAGEGSAEA	-		alpha-R2.794.794.2.dta	Tistlia$5020902$5020474$-1
F060828	Alpha-R2a	0 % NaCl	1134	889.994	2	1777.97	1777.97	0.00393707	0	58.43	121	136	R	TIAAIYPNYVQIVASR	E		alpha-R2.2092.2092.2.dta	Tistlia$3137397$3136420$-1
F060828	Alpha-R2a	0 % NaCl	1135	889.994	2	1777.97	1777.97	0.228912	0	61.4	121	136	R	TIAAIYPNYVQIVASR	E		alpha-R2.2090.2090.2.dta	Tistlia$3137397$3136420$-1
F060828	Alpha-R2a	0 % NaCl	1136	593.987	3	1778.94	1778.94	0.75101	2	22.01	184	198	R	RGVNTQVYTTSEIRR	V		alpha-R2.526.526.3.dta	Tistlia$3037363$3036179$-3
F060828	Alpha-R2a	0 % NaCl	1139	595.003	3	1781.99	1781.99	-0.516838	0	36.74	225	241	R	VVADLEAAIVEAVNTLR	A		alpha-R2.3305.3305.3.dta	Tistlia$1607919$1609250$3
F060828	Alpha-R2a	0 % NaCl	1140	595.004	3	1781.99	1781.99	0.324918	0	44.76	225	241	R	VVADLEAAIVEAVNTLR	A		alpha-R2.3309.3309.3.dta	Tistlia$1607919$1609250$3
F060828	Alpha-R2a	0 % NaCl	1141	595.303	3	1782.89	1782.89	0.992772	2	33.69	183	197	R	RREPEVGEEVVEEAR	K		alpha-R2.658.658.3.dta	Tistlia$4713647$4712715$-2
F060828	Alpha-R2a	0 % NaCl	1142	595.303	3	1782.89	1782.89	1.49757	2	29.29	183	197	R	RREPEVGEEVVEEAR	K		alpha-R2.666.666.3.dta	Tistlia$4713647$4712715$-2
F060828	Alpha-R2a	0 % NaCl	1143	447.5	4	1785.97	1785.96	2.8416	0	21.29	271	287	R	VVYPGLASHPQHALAAR	L		alpha-R2.757.757.4.dta	Tistlia$3458777$3459937$2
F060828	Alpha-R2a	0 % NaCl	1144	447.5	4	1785.97	1785.96	2.8416	0	31.4	271	287	R	VVYPGLASHPQHALAAR	L		alpha-R2.761.761.4.dta	Tistlia$3458777$3459937$2
F060828	Alpha-R2a	0 % NaCl	1150	597.336	3	1788.98	1788.98	0.930696	2	51.44	329	345	K	KVVITKDDTTIVEGSGK	K		alpha-R2.584.584.3.dta	Tistlia$1617656$1619389$2
F060828	Alpha-R2a	0 % NaCl	1151	597.336	3	1788.99	1788.98	1.43378	2	51.05	329	345	K	KVVITKDDTTIVEGSGK	K		alpha-R2.582.582.3.dta	Tistlia$1617656$1619389$2
F060828	Alpha-R2a	0 % NaCl	1153	597.667	3	1789.98	1789.98	-0.0480452	1	20.69	249	264	R	RINHPTEALSIGQQVK	V		alpha-R2.680.680.3.dta	Tistlia$3303640$3301880$-3
F060828	Alpha-R2a	0 % NaCl	1156	898.009	2	1794	1794	-0.400779	0	64.15	411	426	K	DLALLIGPTQPWLTTR	E		alpha-R2.2788.2788.2.dta	Tistlia$3706576$3707898$1
F060828	Alpha-R2a	0 % NaCl	1157	898.01	2	1794	1794	0.49108	0	53.93	411	426	K	DLALLIGPTQPWLTTR	E		alpha-R2.2761.2761.2.dta	Tistlia$3706576$3707898$1
F060828	Alpha-R2a	0 % NaCl	1158	449.511	4	1794.01	1794.02	-0.837228	1	25.93	55	70	R	SLALFQEIGKVVTHPR	C		alpha-R2.1958.1958.4.dta	Tistlia$3493567$3494208$1
F060828	Alpha-R2a	0 % NaCl	1159	449.511	4	1794.02	1794.02	0.500553	1	26.17	55	70	R	SLALFQEIGKVVTHPR	C		alpha-R2.1954.1954.4.dta	Tistlia$3493567$3494208$1
F060828	Alpha-R2a	0 % NaCl	1164	901.515	2	1801.02	1801.02	-2.9772	0	18.74	108	124	R	LGIPATIVMPVFAPFTK	V		alpha-R2.2982.2982.2.dta	Tistlia$1547292$1546321$-1
F060828	Alpha-R2a	0 % NaCl	1165	902.456	2	1802.9	1802.9	-0.702203	0	35.95	205	219	K	MGWISQETLDQIVQR	T		alpha-R2.2328.2328.2.dta	Tistlia$2542895$2541921$-2
F060828	Alpha-R2a	0 % NaCl	1166	902.457	2	1802.9	1802.9	0.185257	0	58.4	205	219	K	MGWISQETLDQIVQR	T		alpha-R2.2333.2333.2.dta	Tistlia$2542895$2541921$-2
F060828	Alpha-R2a	0 % NaCl	1167	902.994	2	1803.97	1803.97	-0.105323	0	70	162	178	K	LSQSGVILDYLAEALGR	F		alpha-R2.3094.3094.2.dta	Tistlia$3459765$3460715$3
F060828	Alpha-R2a	0 % NaCl	1168	903.49	2	1804.97	1804.96	0.435466	0	43.81	149	165	K	VLFIAAEPLTDAVTMSK	G		alpha-R2.2390.2390.2.dta	Tistlia$4354265$4352913$-2
F060828	Alpha-R2a	0 % NaCl	1169	903.49	2	1804.97	1804.96	0.767882	0	59.45	149	165	K	VLFIAAEPLTDAVTMSK	G		alpha-R2.2394.2394.2.dta	Tistlia$4354265$4352913$-2
F060828	Alpha-R2a	0 % NaCl	1172	603.305	3	1806.89	1806.89	3.46176	2	40.02	62	76	R	EAIDRDYTVEGDLRR	E		alpha-R2.800.800.3.dta	Tistlia$248671$248285$-3
F060828	Alpha-R2a	0 % NaCl	1188	908.958	2	1815.9	1815.9	0.768214	0	44.88	877	893	K	ALSESAGEIEAAVDWLR	K		alpha-R2.2569.2569.2.dta	Tistlia$5369121$5365822$-1
F060828	Alpha-R2a	0 % NaCl	1189	908.958	2	1815.9	1815.9	0.878352	0	55.05	877	893	K	ALSESAGEIEAAVDWLR	K		alpha-R2.2571.2571.2.dta	Tistlia$5369121$5365822$-1
F060828	Alpha-R2a	0 % NaCl	1191	606.672	3	1816.99	1816.99	2.76887	2	45.97	333	349	K	RVTLTKDETTIVEGAGK	K		alpha-R2.754.754.3.dta	Tistlia$2779974$2778292$-1
F060828	Alpha-R2a	0 % NaCl	1192	606.672	3	1816.99	1816.99	2.76887	2	43.56	333	349	K	RVTLTKDETTIVEGAGK	K		alpha-R2.762.762.3.dta	Tistlia$2779974$2778292$-1
F060828	Alpha-R2a	0 % NaCl	1195	909.994	2	1817.97	1817.97	0.464804	0	58.55	115	129	K	ELVYLTPGLDLPFWR	Y		alpha-R2.3022.3022.2.dta	Tistlia$2581028$2582257$2
F060828	Alpha-R2a	0 % NaCl	1196	909.994	2	1817.97	1817.97	0.464804	0	52.06	115	129	K	ELVYLTPGLDLPFWR	Y		alpha-R2.3018.3018.2.dta	Tistlia$2581028$2582257$2
F060828	Alpha-R2a	0 % NaCl	1199	911.487	2	1820.96	1820.96	-0.402535	0	45.94	149	165	K	VLFIAAEPLTDAVTMSK	G	Oxidation (M) [15]	alpha-R2.2256.2256.2.dta	Tistlia$4354265$4352913$-2
F060828	Alpha-R2a	0 % NaCl	1200	911.487	2	1820.96	1820.96	-0.182871	0	51.47	149	165	K	VLFIAAEPLTDAVTMSK	G	Oxidation (M) [15]	alpha-R2.2265.2265.2.dta	Tistlia$4354265$4352913$-2
F060828	Alpha-R2a	0 % NaCl	1202	913.975	2	1825.94	1825.93	1.76841	0	56.45	329	343	K	ELNLFSLPFLMPDYK	A		alpha-R2.3254.3254.2.dta	Tistlia$2773026$2774717$3
F060828	Alpha-R2a	0 % NaCl	1203	913.976	2	1825.94	1825.93	2.86374	0	36.05	329	343	K	ELNLFSLPFLMPDYK	A		alpha-R2.3246.3246.2.dta	Tistlia$2773026$2774717$3
F060828	Alpha-R2a	0 % NaCl	1204	914.97	2	1827.93	1827.93	-0.388418	0	80.87	502	518	K	LAQLWWQNIGDAASGAK	S		alpha-R2.2237.2237.2.dta	Tistlia$2804059$2805855$1
F060828	Alpha-R2a	0 % NaCl	1205	914.971	2	1827.93	1827.93	0.705718	0	82.86	502	518	K	LAQLWWQNIGDAASGAK	S		alpha-R2.2233.2233.2.dta	Tistlia$2804059$2805855$1
F060828	Alpha-R2a	0 % NaCl	1206	610.32	3	1827.94	1827.94	1.48309	1	60.9	371	386	R	DDDGGWRIIDILLEAK	Y		alpha-R2.3140.3140.3.dta	Tistlia$5068319$5069590$2
F060828	Alpha-R2a	0 % NaCl	1212	917.47	2	1832.93	1832.93	-0.412455	0	27.47	261	279	K	NQGLYGGATAEGAALLEAK	A		alpha-R2.4081.4081.2.dta	Tistlia$4337892$4338833$3
F060828	Alpha-R2a	0 % NaCl	1214	612.613	3	1834.82	1834.82	0.00163504	2	19.02	228	247	K	GLGEAGEADAKDGGGEKTSS	-		alpha-R2.444.444.3.dta	Tistlia$1153993$1154733$1
F060828	Alpha-R2a	0 % NaCl	1216	614.019	3	1839.04	1839.04	-0.0663391	1	24.81	80	96	R	LAQPSDLIDLSGIKELK	G		alpha-R2.2078.2078.3.dta	Tistlia$2546701$2547552$1
F060828	Alpha-R2a	0 % NaCl	1222	614.99	3	1841.95	1841.95	-0.380575	0	32.47	188	203	K	GMEVADLVVCILDRPR	H		alpha-R2.2663.2663.3.dta	Tistlia$4511647$4512717$1
F060828	Alpha-R2a	0 % NaCl	1225	615.976	3	1844.91	1844.91	-0.240663	0	34.63	103	119	R	VSDAIVDAFLGHDPYAR	V		alpha-R2.2200.2200.3.dta	Tistlia$3520718$3519306$-2
F060828	Alpha-R2a	0 % NaCl	1226	615.976	3	1844.91	1844.91	-0.0780528	0	44.15	103	119	R	VSDAIVDAFLGHDPYAR	V		alpha-R2.2193.2193.3.dta	Tistlia$3520718$3519306$-2
F060828	Alpha-R2a	0 % NaCl	1227	615.982	3	1844.92	1844.93	-1.13446	0	47.42	606	623	R	GNPTVEVDVLLDSGAFGR	A		alpha-R2.2436.2436.3.dta	Tistlia$2070980$2074021$2
F060828	Alpha-R2a	0 % NaCl	1228	923.472	2	1844.93	1844.93	1.40006	0	72.32	606	623	R	GNPTVEVDVLLDSGAFGR	A		alpha-R2.2420.2420.2.dta	Tistlia$2070980$2074021$2
F060828	Alpha-R2a	0 % NaCl	1229	923.473	2	1844.93	1844.93	2.15889	0	90.54	606	623	R	GNPTVEVDVLLDSGAFGR	A		alpha-R2.2423.2423.2.dta	Tistlia$2070980$2074021$2
F060828	Alpha-R2a	0 % NaCl	1230	923.483	2	1844.95	1844.95	0.0612482	0	81.41	438	455	K	GAALNAVQIAEALAEEYL	-		alpha-R2.3928.3928.2.dta	Tistlia$3036117$3034753$-1
F060828	Alpha-R2a	0 % NaCl	1231	923.483	2	1844.95	1844.95	0.169652	0	92.32	438	455	K	GAALNAVQIAEALAEEYL	-		alpha-R2.3918.3918.2.dta	Tistlia$3036117$3034753$-1
F060828	Alpha-R2a	0 % NaCl	1232	615.991	3	1844.95	1844.95	0.399468	0	52.2	438	455	K	GAALNAVQIAEALAEEYL	-		alpha-R2.3933.3933.3.dta	Tistlia$3036117$3034753$-1
F060828	Alpha-R2a	0 % NaCl	1233	615.991	3	1844.95	1844.95	0.399468	0	45.13	438	455	K	GAALNAVQIAEALAEEYL	-		alpha-R2.3929.3929.3.dta	Tistlia$3036117$3034753$-1
F060828	Alpha-R2a	0 % NaCl	1236	925.004	2	1847.99	1847.99	-0.511365	0	23.59	73	90	R	FAVPGAFEIPAAIGYAVR	S		alpha-R2.2689.2689.2.dta	Tistlia$2278857$2279417$3
F060828	Alpha-R2a	0 % NaCl	1237	925.006	2	1848	1847.99	2.51895	0	19.46	73	90	R	FAVPGAFEIPAAIGYAVR	S		alpha-R2.2692.2692.2.dta	Tistlia$2278857$2279417$3
F060828	Alpha-R2a	0 % NaCl	1238	925.509	2	1849	1849	0.957814	0	93.17	303	319	K	ALTSSYLPLSALLMNQK	V		alpha-R2.2621.2621.2.dta	Tistlia$326677$328107$1
F060828	Alpha-R2a	0 % NaCl	1239	925.51	2	1849	1849	1.49865	0	72.44	303	319	K	ALTSSYLPLSALLMNQK	V		alpha-R2.2618.2618.2.dta	Tistlia$326677$328107$1
F060828	Alpha-R2a	0 % NaCl	1248	618.661	3	1852.96	1852.96	-0.109554	1	21.81	142	157	K	KFDAEDFEAFLALLPK	E		alpha-R2.3060.3060.3.dta	Tistlia$4072377$4071514$-1
F060828	Alpha-R2a	0 % NaCl	1249	618.661	3	1852.96	1852.96	0.0523486	1	28.8	142	157	K	KFDAEDFEAFLALLPK	E		alpha-R2.3052.3052.3.dta	Tistlia$4072377$4071514$-1
F060828	Alpha-R2a	0 % NaCl	1250	927.491	2	1852.97	1852.96	3.11555	1	65.97	142	157	K	KFDAEDFEAFLALLPK	E		alpha-R2.3064.3064.2.dta	Tistlia$4072377$4071514$-1
F060828	Alpha-R2a	0 % NaCl	1251	930.479	2	1858.94	1858.95	-2.33465	0	28.96	421	437	K	AMGFPTSMFTVLFALAR	T		alpha-R2.3591.3591.2.dta	Tistlia$2223270$2224703$3
F060828	Alpha-R2a	0 % NaCl	1253	620.708	3	1859.1	1859.1	0.93002	0	19.07	11	30	K	IALVGAGNIGGTLAHLAALK	E		alpha-R2.2309.2309.3.dta	Tistlia$2542895$2541921$-2
F060828	Alpha-R2a	0 % NaCl	1255	621.006	3	1860	1860	-1.18065	0	20.36	412	431	R	AAVEEGVVVGGGAALLYASK	V		alpha-R2.4092.4092.3.dta	Tistlia$1617656$1619389$2
F060828	Alpha-R2a	0 % NaCl	1256	621.007	3	1860	1860	-0.0516129	0	34.49	412	431	R	AAVEEGVVVGGGAALLYASK	V		alpha-R2.3982.3982.3.dta	Tistlia$1617656$1619389$2
F060828	Alpha-R2a	0 % NaCl	1257	931.007	2	1860	1860	0.0967742	0	87.3	412	431	R	AAVEEGVVVGGGAALLYASK	V		alpha-R2.1937.1937.2.dta	Tistlia$1617656$1619389$2
F060828	Alpha-R2a	0 % NaCl	1258	621.007	3	1860	1860	0.109677	0	20.78	412	431	R	AAVEEGVVVGGGAALLYASK	V		alpha-R2.3783.3783.3.dta	Tistlia$1617656$1619389$2
F060828	Alpha-R2a	0 % NaCl	1259	621.007	3	1860	1860	0.432258	0	27.46	412	431	R	AAVEEGVVVGGGAALLYASK	V		alpha-R2.4523.4523.3.dta	Tistlia$1617656$1619389$2
F060828	Alpha-R2a	0 % NaCl	1260	621.007	3	1860	1860	0.593549	0	32.43	412	431	R	AAVEEGVVVGGGAALLYASK	V		alpha-R2.3772.3772.3.dta	Tistlia$1617656$1619389$2
F060828	Alpha-R2a	0 % NaCl	1261	931.009	2	1860	1860	1.70968	0	92.74	412	431	R	AAVEEGVVVGGGAALLYASK	V		alpha-R2.1941.1941.2.dta	Tistlia$1617656$1619389$2
F060828	Alpha-R2a	0 % NaCl	1262	931.009	2	1860	1860	2.03226	0	57.99	412	431	R	AAVEEGVVVGGGAALLYASK	V		alpha-R2.3972.3972.2.dta	Tistlia$1617656$1619389$2
F060828	Alpha-R2a	0 % NaCl	1263	931.01	2	1860.01	1860	3.53764	0	75.01	412	431	R	AAVEEGVVVGGGAALLYASK	V		alpha-R2.4558.4558.2.dta	Tistlia$1617656$1619389$2
F060828	Alpha-R2a	0 % NaCl	1264	931.011	2	1860.01	1860	3.96774	0	66.86	412	431	R	AAVEEGVVVGGGAALLYASK	V		alpha-R2.4576.4576.2.dta	Tistlia$1617656$1619389$2
F060828	Alpha-R2a	0 % NaCl	1266	934.441	2	1866.87	1866.87	-0.158019	0	64.89	189	204	K	SLETELDVVEGMQFDR	G		alpha-R2.2438.2438.2.dta	Tistlia$1617656$1619389$2
F060828	Alpha-R2a	0 % NaCl	1267	934.441	2	1866.87	1866.87	0.699032	0	57.71	189	204	K	SLETELDVVEGMQFDR	G		alpha-R2.2434.2434.2.dta	Tistlia$1617656$1619389$2
F060828	Alpha-R2a	0 % NaCl	1268	935.007	2	1868	1868	1.14668	0	33.61	168	184	R	LLDIVDPTPQTVDALMK	L		alpha-R2.2403.2403.2.dta	Tistlia$5266791$5267387$3
F060828	Alpha-R2a	0 % NaCl	1269	935.007	2	1868	1868	1.25375	0	35.44	168	184	R	LLDIVDPTPQTVDALMK	L		alpha-R2.2398.2398.2.dta	Tistlia$5266791$5267387$3
F060828	Alpha-R2a	0 % NaCl	1270	624.333	3	1869.98	1869.98	0.360967	0	50.54	178	194	R	IATGIGFLDHMLDQLAR	H		alpha-R2.2992.2992.3.dta	Tistlia$3004462$3005493$1
F060828	Alpha-R2a	0 % NaCl	1271	624.334	3	1869.98	1869.98	1.00269	0	36.76	178	194	R	IATGIGFLDHMLDQLAR	H		alpha-R2.2979.2979.3.dta	Tistlia$3004462$3005493$1
F060828	Alpha-R2a	0 % NaCl	1272	625.33	3	1872.97	1872.97	-1.11481	1	42.67	301	318	K	LDKAATDSPVPLHPGAER	F		alpha-R2.624.624.3.dta	Tistlia$3137397$3136420$-1
F060828	Alpha-R2a	0 % NaCl	1273	469.249	4	1872.97	1872.97	-0.888429	1	24.05	301	318	K	LDKAATDSPVPLHPGAER	F		alpha-R2.622.622.4.dta	Tistlia$3137397$3136420$-1
F060828	Alpha-R2a	0 % NaCl	1274	469.249	4	1872.97	1872.97	-0.674864	1	28.45	301	318	K	LDKAATDSPVPLHPGAER	F		alpha-R2.617.617.4.dta	Tistlia$3137397$3136420$-1
F060828	Alpha-R2a	0 % NaCl	1275	625.33	3	1872.97	1872.97	-0.634287	1	57.89	301	318	K	LDKAATDSPVPLHPGAER	F		alpha-R2.628.628.3.dta	Tistlia$3137397$3136420$-1
F060828	Alpha-R2a	0 % NaCl	1277	626.352	3	1876.03	1876.03	-0.863524	1	32.77	479	495	R	GPVFEDKTIDFILALAK	V		alpha-R2.2926.2926.3.dta	Tistlia$1152297$1153967$3
F060828	Alpha-R2a	0 % NaCl	1278	626.352	3	1876.03	1876.03	-0.703612	1	40.68	479	495	R	GPVFEDKTIDFILALAK	V		alpha-R2.2894.2894.3.dta	Tistlia$1152297$1153967$3
F060828	Alpha-R2a	0 % NaCl	1294	944.973	2	1887.93	1887.93	1.90579	1	44.1	97	114	R	QIEVVSRDDGGTTADAVR	V		alpha-R2.712.712.2.dta	Tistlia$4354265$4352913$-2
F060828	Alpha-R2a	0 % NaCl	1295	944.974	2	1887.93	1887.93	2.64735	1	46.89	97	114	R	QIEVVSRDDGGTTADAVR	V		alpha-R2.717.717.2.dta	Tistlia$4354265$4352913$-2
F060828	Alpha-R2a	0 % NaCl	1298	946.488	2	1890.96	1890.96	1.30992	0	70.5	328	346	K	AGAAIADFIQYATPNAAAR	K		alpha-R2.2197.2197.2.dta	Tistlia$4947026$4948309$2
F060828	Alpha-R2a	0 % NaCl	1299	946.488	2	1890.96	1890.96	1.62722	0	66.12	328	346	K	AGAAIADFIQYATPNAAAR	K		alpha-R2.2186.2186.2.dta	Tistlia$4947026$4948309$2
F060828	Alpha-R2a	0 % NaCl	1306	632.002	3	1892.98	1892.98	0.0676181	0	42.46	419	435	R	LSVGIEHIDDILADLDR	G		alpha-R2.2599.2599.3.dta	Tistlia$2992012$2990669$-3
F060828	Alpha-R2a	0 % NaCl	1307	632.002	3	1892.99	1892.98	0.384578	0	45.46	419	435	R	LSVGIEHIDDILADLDR	G		alpha-R2.2601.2601.3.dta	Tistlia$2992012$2990669$-3
F060828	Alpha-R2a	0 % NaCl	1308	947.502	2	1892.99	1892.98	2.80192	0	78.92	419	435	R	LSVGIEHIDDILADLDR	G		alpha-R2.2605.2605.2.dta	Tistlia$2992012$2990669$-3
F060828	Alpha-R2a	0 % NaCl	1309	947.503	2	1892.99	1892.98	3.43584	0	77.11	419	435	R	LSVGIEHIDDILADLDR	G		alpha-R2.2602.2602.2.dta	Tistlia$2992012$2990669$-3
F060828	Alpha-R2a	0 % NaCl	1310	947.973	2	1893.93	1893.93	0.786196	0	34.96	38	54	R	FGADMTMPGMLWGLVLR	S		alpha-R2.3306.3306.2.dta	Tistlia$4819587$4817443$-1
F060828	Alpha-R2a	0 % NaCl	1311	632.683	3	1895.03	1895.03	-0.11451	1	42.01	265	281	R	KHDVLIIADEVINGFGR	T		alpha-R2.2164.2164.3.dta	Tistlia$326677$328107$1
F060828	Alpha-R2a	0 % NaCl	1312	632.683	3	1895.03	1895.03	0.202108	1	36.51	265	281	R	KHDVLIIADEVINGFGR	T		alpha-R2.2174.2174.3.dta	Tistlia$326677$328107$1
F060828	Alpha-R2a	0 % NaCl	1313	633.694	3	1898.06	1898.06	-1.72492	1	24.12	461	477	R	RIPVGDSVFEAILDIVR	Q		alpha-R2.3083.3083.3.dta	Tistlia$4825816$4827369$1
F060828	Alpha-R2a	0 % NaCl	1314	633.695	3	1898.06	1898.06	0.0136982	1	23.15	461	477	R	RIPVGDSVFEAILDIVR	Q		alpha-R2.3087.3087.3.dta	Tistlia$4825816$4827369$1
F060828	Alpha-R2a	0 % NaCl	1315	950.507	2	1899	1899	0.0531859	0	40.94	31	48	K	ELGDVVLFDIAEGIPQGK	A		alpha-R2.2808.2808.2.dta	Tistlia$2542895$2541921$-2
F060828	Alpha-R2a	0 % NaCl	1316	950.508	2	1899	1899	1.21169	0	61.65	31	48	K	ELGDVVLFDIAEGIPQGK	A		alpha-R2.2812.2812.2.dta	Tistlia$2542895$2541921$-2
F060828	Alpha-R2a	0 % NaCl	1317	952.518	2	1903.02	1903.02	-2.04411	0	26.79	84	100	R	AFLEEIGYLLPAPPAFR	I		alpha-R2.3035.3035.2.dta	Tistlia$2088908$2086722$-2
F060828	Alpha-R2a	0 % NaCl	1318	952.522	2	1903.03	1903.02	2.36991	0	19.74	84	100	R	AFLEEIGYLLPAPPAFR	I		alpha-R2.3039.3039.2.dta	Tistlia$2088908$2086722$-2
F060828	Alpha-R2a	0 % NaCl	1319	955.947	2	1909.88	1909.88	-1.598	0	52.1	95	111	R	IACVSVNDAFVMDAWGR	D		alpha-R2.2350.2350.2.dta	Tistlia$4890916$4891464$1
F060828	Alpha-R2a	0 % NaCl	1320	955.973	2	1909.93	1909.93	0.580649	0	45.89	380	397	R	GTFDGTPEVVAFAETLEK	V		alpha-R2.2623.2623.2.dta	Tistlia$3706576$3707898$1
F060828	Alpha-R2a	0 % NaCl	1321	955.974	2	1909.93	1909.93	1.52309	0	40.6	380	397	R	GTFDGTPEVVAFAETLEK	V		alpha-R2.2627.2627.2.dta	Tistlia$3706576$3707898$1
F060828	Alpha-R2a	0 % NaCl	1322	957.996	2	1913.98	1913.98	-0.2325	0	79.25	88	105	R	GFLFADAVYEVTAVLDGK	L		alpha-R2.3680.3680.2.dta	Tistlia$850393$851439$1
F060828	Alpha-R2a	0 % NaCl	1323	957.997	2	1913.98	1913.98	1.54391	0	80.72	88	105	R	GFLFADAVYEVTAVLDGK	L		alpha-R2.3686.3686.2.dta	Tistlia$850393$851439$1
F060828	Alpha-R2a	0 % NaCl	1328	961.036	2	1920.06	1920.06	0.453112	0	67.84	94	111	R	IINVIGEPIDNLGPVETK	Q		alpha-R2.2065.2065.2.dta	Tistlia$696784$698217$1
F060828	Alpha-R2a	0 % NaCl	1329	961.037	2	1920.06	1920.06	1.28642	0	69.7	94	111	R	IINVIGEPIDNLGPVETK	Q		alpha-R2.2061.2061.2.dta	Tistlia$696784$698217$1
F060828	Alpha-R2a	0 % NaCl	1330	641.03	3	1920.07	1920.07	-0.0791639	0	55.81	381	400	R	GVNPDEVVAIGAAIQAGVLK	G		alpha-R2.2707.2707.3.dta	Tistlia$3619974$3621968$3
F060828	Alpha-R2a	0 % NaCl	1331	961.041	2	1920.07	1920.07	0.0124996	0	80.71	381	400	R	GVNPDEVVAIGAAIQAGVLK	G		alpha-R2.2721.2721.2.dta	Tistlia$3619974$3621968$3
F060828	Alpha-R2a	0 % NaCl	1332	641.03	3	1920.07	1920.07	0.38957	0	40.68	381	400	R	GVNPDEVVAIGAAIQAGVLK	G		alpha-R2.2714.2714.3.dta	Tistlia$3619974$3621968$3
F060828	Alpha-R2a	0 % NaCl	1333	961.043	2	1920.07	1920.07	2.09576	0	78.25	381	400	R	GVNPDEVVAIGAAIQAGVLK	G		alpha-R2.2711.2711.2.dta	Tistlia$3619974$3621968$3
F060828	Alpha-R2a	0 % NaCl	1334	961.494	2	1920.97	1920.97	0.833953	0	35.99	214	230	R	ELLSSYEFPGDDIPIVK	G		alpha-R2.2345.2345.2.dta	Tistlia$5079403$5078042$-3
F060828	Alpha-R2a	0 % NaCl	1335	961.495	2	1920.97	1920.97	1.35452	0	33.32	214	230	R	ELLSSYEFPGDDIPIVK	G		alpha-R2.2341.2341.2.dta	Tistlia$5079403$5078042$-3
F060828	Alpha-R2a	0 % NaCl	1336	641.343	3	1921.01	1921.01	0.114003	0	61.08	168	184	R	DAEHPGQFLQLVEGILR	L		alpha-R2.2937.2937.3.dta	Tistlia$2160810$2159602$-1
F060828	Alpha-R2a	0 % NaCl	1348	482.226	4	1924.88	1924.88	-0.754334	1	27.54	72	88	R	AHGDLSENAEYHAARER	Q		alpha-R2.440.440.4.dta	Tistlia$1310841$1311413$3
F060828	Alpha-R2a	0 % NaCl	1350	643.015	3	1926.02	1926.02	-0.177568	0	89.19	271	289	R	AQLDGLMALAADGIAELVR	K		alpha-R2.3595.3595.3.dta	Tistlia$2878061$2877165$-2
F060828	Alpha-R2a	0 % NaCl	1351	964.02	2	1926.03	1926.02	0.640698	0	67.91	271	289	R	AQLDGLMALAADGIAELVR	K		alpha-R2.3594.3594.2.dta	Tistlia$2878061$2877165$-2
F060828	Alpha-R2a	0 % NaCl	1352	964.02	2	1926.03	1926.02	0.640698	0	70.14	271	289	R	AQLDGLMALAADGIAELVR	K		alpha-R2.3598.3598.2.dta	Tistlia$2878061$2877165$-2
F060828	Alpha-R2a	0 % NaCl	1355	643.016	3	1926.03	1926.02	1.06852	0	63.38	271	289	R	AQLDGLMALAADGIAELVR	K		alpha-R2.3587.3587.3.dta	Tistlia$2878061$2877165$-2
F060828	Alpha-R2a	0 % NaCl	1356	964.471	2	1926.93	1926.92	1.2507	0	82.77	350	367	R	SALLDLDVASEMSNFTSK	Q		alpha-R2.2533.2533.2.dta	Tistlia$3884608$3883430$-3
F060828	Alpha-R2a	0 % NaCl	1357	964.471	2	1926.93	1926.92	1.97724	0	66.45	350	367	R	SALLDLDVASEMSNFTSK	Q		alpha-R2.2529.2529.2.dta	Tistlia$3884608$3883430$-3
F060828	Alpha-R2a	0 % NaCl	1358	964.508	2	1927	1927	0.0934094	0	69.69	1066	1084	K	ADGGLEIVNTGNADTLLVR	D		alpha-R2.1984.1984.2.dta	Tistlia$5634931$5631536$-3
F060828	Alpha-R2a	0 % NaCl	1359	643.341	3	1927	1927	0.365335	0	45.64	1066	1084	K	ADGGLEIVNTGNADTLLVR	D		alpha-R2.2009.2009.3.dta	Tistlia$5634931$5631536$-3
F060828	Alpha-R2a	0 % NaCl	1360	964.508	2	1927	1927	0.404774	0	85.19	1066	1084	K	ADGGLEIVNTGNADTLLVR	D		alpha-R2.1988.1988.2.dta	Tistlia$5634931$5631536$-3
F060828	Alpha-R2a	0 % NaCl	1361	643.341	3	1927	1927	0.676699	0	39.19	1066	1084	K	ADGGLEIVNTGNADTLLVR	D		alpha-R2.2006.2006.3.dta	Tistlia$5634931$5631536$-3
F060828	Alpha-R2a	0 % NaCl	1362	645.36	3	1933.06	1933.06	-0.178991	1	44.82	148	165	K	KVLFIAAEPLTDAVTMSK	G		alpha-R2.1969.1969.3.dta	Tistlia$4354265$4352913$-2
F060828	Alpha-R2a	0 % NaCl	1363	645.36	3	1933.06	1933.06	-0.178991	1	45.02	148	165	K	KVLFIAAEPLTDAVTMSK	G		alpha-R2.1972.1972.3.dta	Tistlia$4354265$4352913$-2
F060828	Alpha-R2a	0 % NaCl	1364	967.538	2	1933.06	1933.06	1.464	1	61.91	148	165	K	KVLFIAAEPLTDAVTMSK	G		alpha-R2.1965.1965.2.dta	Tistlia$4354265$4352913$-2
F060828	Alpha-R2a	0 % NaCl	1365	967.538	2	1933.06	1933.06	1.56746	1	64.26	148	165	K	KVLFIAAEPLTDAVTMSK	G		alpha-R2.1977.1977.2.dta	Tistlia$4354265$4352913$-2
F060828	Alpha-R2a	0 % NaCl	1369	969.031	2	1936.05	1936.05	0.749466	0	67.25	31	49	K	SLLVLPGDGIGPEVMGQVR	R		alpha-R2.2372.2372.2.dta	Tistlia$3037363$3036179$-3
F060828	Alpha-R2a	0 % NaCl	1370	969.031	2	1936.05	1936.05	0.852769	0	51.1	31	49	K	SLLVLPGDGIGPEVMGQVR	R		alpha-R2.2369.2369.2.dta	Tistlia$3037363$3036179$-3
F060828	Alpha-R2a	0 % NaCl	1371	646.398	3	1936.17	1936.17	-0.0883186	0	40.2	1207	1225	R	ALTLLSLAQALLDAALLAR	Y		alpha-R2.4191.4191.3.dta	Tistlia$5010463$5005919$-3
F060828	Alpha-R2a	0 % NaCl	1372	646.399	3	1936.17	1936.17	1.15124	0	44.63	1207	1225	R	ALTLLSLAQALLDAALLAR	Y		alpha-R2.4188.4188.3.dta	Tistlia$5010463$5005919$-3
F060828	Alpha-R2a	0 % NaCl	1373	646.659	3	1936.96	1936.95	2.05426	1	77.9	96	113	R	MKTLAVQSSSGQLSDTER	G		alpha-R2.720.720.3.dta	Tistlia$2034896$2033727$-2
F060828	Alpha-R2a	0 % NaCl	1374	646.659	3	1936.96	1936.95	2.20914	1	66	96	113	R	MKTLAVQSSSGQLSDTER	G		alpha-R2.725.725.3.dta	Tistlia$2034896$2033727$-2
F060828	Alpha-R2a	0 % NaCl	1375	969.487	2	1936.96	1936.95	3.2293	1	106.12	96	113	R	MKTLAVQSSSGQLSDTER	G		alpha-R2.746.746.2.dta	Tistlia$2034896$2033727$-2
F060828	Alpha-R2a	0 % NaCl	1380	646.684	3	1937.03	1937.03	-0.29633	1	40.02	139	154	R	IFDLPFLFKDIEAVDR	F		alpha-R2.2852.2852.3.dta	Tistlia$1036853$1035453$-2
F060828	Alpha-R2a	0 % NaCl	1381	646.684	3	1937.03	1937.03	0.0134226	1	33.62	139	154	R	IFDLPFLFKDIEAVDR	F		alpha-R2.2858.2858.3.dta	Tistlia$1036853$1035453$-2
F060828	Alpha-R2a	0 % NaCl	1382	971.477	2	1940.94	1940.94	1.22003	0	63.78	786	802	R	AQSPDSANSQFFIVFQR	S		alpha-R2.2169.2169.2.dta	Tistlia$3705915$3708476$3
F060828	Alpha-R2a	0 % NaCl	1383	971.479	2	1940.94	1940.94	2.25046	0	61.91	786	802	R	AQSPDSANSQFFIVFQR	S		alpha-R2.2162.2162.2.dta	Tistlia$3705915$3708476$3
F060828	Alpha-R2a	0 % NaCl	1384	648.339	3	1941.99	1941.99	-0.294028	1	35.59	466	482	K	SFTERAPSLGGLIEFYR	S		alpha-R2.2121.2121.3.dta	Tistlia$2804059$2805855$1
F060828	Alpha-R2a	0 % NaCl	1385	972.006	2	1942	1941.99	1.13543	1	28.6	466	482	K	SFTERAPSLGGLIEFYR	S		alpha-R2.2118.2118.2.dta	Tistlia$2804059$2805855$1
F060828	Alpha-R2a	0 % NaCl	1389	972.534	2	1943.05	1943.05	1.04372	1	27.42	461	477	R	AINPLLPAKDDFPYTLR	L		alpha-R2.1960.1960.2.dta	Tistlia$1128290$1126020$-2
F060828	Alpha-R2a	0 % NaCl	1390	487.01	4	1944.01	1944.02	-3.31015	2	20.35	351	370	R	GGLGGLVGFELKDGADAGRR	F		alpha-R2.3236.3236.4.dta	Tistlia$2992012$2990669$-3
F060828	Alpha-R2a	0 % NaCl	1391	649.011	3	1944.01	1944.02	-2.60234	2	25.3	351	370	R	GGLGGLVGFELKDGADAGRR	F		alpha-R2.4703.4703.3.dta	Tistlia$2992012$2990669$-3
F060828	Alpha-R2a	0 % NaCl	1392	649.012	3	1944.01	1944.02	-2.13938	2	23.9	351	370	R	GGLGGLVGFELKDGADAGRR	F		alpha-R2.3084.3084.3.dta	Tistlia$2992012$2990669$-3
F060828	Alpha-R2a	0 % NaCl	1396	649.012	3	1944.02	1944.02	-1.21347	2	26.09	351	370	R	GGLGGLVGFELKDGADAGRR	F		alpha-R2.4314.4314.3.dta	Tistlia$2992012$2990669$-3
F060828	Alpha-R2a	0 % NaCl	1397	649.013	3	1944.02	1944.02	-1.05915	2	19.42	351	370	R	GGLGGLVGFELKDGADAGRR	F		alpha-R2.4205.4205.3.dta	Tistlia$2992012$2990669$-3
F060828	Alpha-R2a	0 % NaCl	1401	649.013	3	1944.02	1944.02	-0.904827	2	19.42	351	370	R	GGLGGLVGFELKDGADAGRR	F		alpha-R2.4464.4464.3.dta	Tistlia$2992012$2990669$-3
F060828	Alpha-R2a	0 % NaCl	1404	487.011	4	1944.02	1944.02	-0.635282	2	21.03	351	370	R	GGLGGLVGFELKDGADAGRR	F		alpha-R2.4541.4541.4.dta	Tistlia$2992012$2990669$-3
F060828	Alpha-R2a	0 % NaCl	1408	649.013	3	1944.02	1944.02	-0.596188	2	44.11	351	370	R	GGLGGLVGFELKDGADAGRR	F		alpha-R2.4316.4316.3.dta	Tistlia$2992012$2990669$-3
F060828	Alpha-R2a	0 % NaCl	1409	649.013	3	1944.02	1944.02	-0.441868	2	27.25	351	370	R	GGLGGLVGFELKDGADAGRR	F		alpha-R2.4078.4078.3.dta	Tistlia$2992012$2990669$-3
F060828	Alpha-R2a	0 % NaCl	1410	649.013	3	1944.02	1944.02	-0.441868	2	22.93	351	370	R	GGLGGLVGFELKDGADAGRR	F		alpha-R2.3949.3949.3.dta	Tistlia$2992012$2990669$-3
F060828	Alpha-R2a	0 % NaCl	1411	649.013	3	1944.02	1944.02	-0.441868	2	23.43	351	370	R	GGLGGLVGFELKDGADAGRR	F		alpha-R2.4214.4214.3.dta	Tistlia$2992012$2990669$-3
F060828	Alpha-R2a	0 % NaCl	1414	487.012	4	1944.02	1944.02	-0.223763	2	25.69	351	370	R	GGLGGLVGFELKDGADAGRR	F		alpha-R2.4246.4246.4.dta	Tistlia$2992012$2990669$-3
F060828	Alpha-R2a	0 % NaCl	1416	649.013	3	1944.02	1944.02	-0.133229	2	22.59	351	370	R	GGLGGLVGFELKDGADAGRR	F		alpha-R2.3564.3564.3.dta	Tistlia$2992012$2990669$-3
F060828	Alpha-R2a	0 % NaCl	1418	487.012	4	1944.02	1944.02	-0.018004	2	18.65	351	370	R	GGLGGLVGFELKDGADAGRR	F		alpha-R2.3401.3401.4.dta	Tistlia$2992012$2990669$-3
F060828	Alpha-R2a	0 % NaCl	1419	649.013	3	1944.02	1944.02	0.0210903	2	26.51	351	370	R	GGLGGLVGFELKDGADAGRR	F		alpha-R2.3755.3755.3.dta	Tistlia$2992012$2990669$-3
F060828	Alpha-R2a	0 % NaCl	1420	649.013	3	1944.02	1944.02	0.0210903	2	20.18	351	370	R	GGLGGLVGFELKDGADAGRR	F		alpha-R2.3360.3360.3.dta	Tistlia$2992012$2990669$-3
F060828	Alpha-R2a	0 % NaCl	1421	649.013	3	1944.02	1944.02	0.17541	2	20.24	351	370	R	GGLGGLVGFELKDGADAGRR	F		alpha-R2.3956.3956.3.dta	Tistlia$2992012$2990669$-3
F060828	Alpha-R2a	0 % NaCl	1422	649.014	3	1944.02	1944.02	0.484049	2	22.02	351	370	R	GGLGGLVGFELKDGADAGRR	F		alpha-R2.3542.3542.3.dta	Tistlia$2992012$2990669$-3
F060828	Alpha-R2a	0 % NaCl	1424	649.014	3	1944.02	1944.02	1.10133	2	23.89	351	370	R	GGLGGLVGFELKDGADAGRR	F		alpha-R2.4083.4083.3.dta	Tistlia$2992012$2990669$-3
F060828	Alpha-R2a	0 % NaCl	1425	649.014	3	1944.02	1944.02	1.25565	2	26.75	351	370	R	GGLGGLVGFELKDGADAGRR	F		alpha-R2.4473.4473.3.dta	Tistlia$2992012$2990669$-3
F060828	Alpha-R2a	0 % NaCl	1426	649.014	3	1944.02	1944.02	1.56429	2	27.21	351	370	R	GGLGGLVGFELKDGADAGRR	F		alpha-R2.3384.3384.3.dta	Tistlia$2992012$2990669$-3
F060828	Alpha-R2a	0 % NaCl	1437	975.553	2	1949.09	1949.09	0.266278	0	48.53	232	250	K	MLPGLVISDPELTVGLPAK	L		alpha-R2.2486.2486.2.dta	Tistlia$4118881$4120215$1
F060828	Alpha-R2a	0 % NaCl	1438	975.952	2	1949.89	1949.89	-0.169753	0	81.01	333	350	K	ASEEVLGEMATESDLVDR	I		alpha-R2.1866.1866.2.dta	Tistlia$1713060$1711915$-1
F060828	Alpha-R2a	0 % NaCl	1440	651.653	3	1951.94	1951.94	0.0404726	1	46.47	66	82	K	EIELADKFENMGAQMVK	E		alpha-R2.1913.1913.3.dta	Tistlia$1617656$1619389$2
F060828	Alpha-R2a	0 % NaCl	1441	651.654	3	1951.94	1951.94	0.347859	1	41.45	66	82	K	EIELADKFENMGAQMVK	E		alpha-R2.1916.1916.3.dta	Tistlia$1617656$1619389$2
F060828	Alpha-R2a	0 % NaCl	1442	976.978	2	1951.94	1951.94	1.51388	1	50.77	66	82	K	EIELADKFENMGAQMVK	E		alpha-R2.1918.1918.2.dta	Tistlia$1617656$1619389$2
F060828	Alpha-R2a	0 % NaCl	1443	976.979	2	1951.94	1951.94	2.23112	1	54.24	66	82	K	EIELADKFENMGAQMVK	E		alpha-R2.1929.1929.2.dta	Tistlia$1617656$1619389$2
F060828	Alpha-R2a	0 % NaCl	1451	653.323	3	1956.95	1956.94	1.54833	1	42.82	314	332	K	NREVMGATNPANADAGTIR	K		alpha-R2.674.674.3.dta	Tistlia$297421$298524$1
F060828	Alpha-R2a	0 % NaCl	1452	653.323	3	1956.95	1956.94	1.54833	1	38.4	314	332	K	NREVMGATNPANADAGTIR	K		alpha-R2.678.678.3.dta	Tistlia$297421$298524$1
F060828	Alpha-R2a	0 % NaCl	1453	654.036	3	1959.09	1959.09	-0.228168	0	37.94	361	378	R	FLVEVGVKPMDAITIATR	N		alpha-R2.2122.2122.3.dta	Tistlia$2700549$2699215$-1
F060828	Alpha-R2a	0 % NaCl	1454	654.036	3	1959.09	1959.09	0.23123	0	33.24	361	378	R	FLVEVGVKPMDAITIATR	N		alpha-R2.2116.2116.3.dta	Tistlia$2700549$2699215$-1
F060828	Alpha-R2a	0 % NaCl	1458	491.541	4	1962.14	1962.14	-0.471425	1	34.4	42	59	R	GRPGKLEIAPTKPLTTQR	D		alpha-R2.548.548.4.dta	Tistlia$2893056$2890717$-1
F060828	Alpha-R2a	0 % NaCl	1460	655.358	3	1963.05	1963.05	-0.721835	0	26.41	137	154	K	AIHDASDLPIVIYNIPGR	S		alpha-R2.1930.1930.3.dta	Tistlia$4992589$4991666$-3
F060828	Alpha-R2a	0 % NaCl	1461	655.358	3	1963.05	1963.05	0.195104	0	26.45	137	154	K	AIHDASDLPIVIYNIPGR	S		alpha-R2.1934.1934.3.dta	Tistlia$4992589$4991666$-3
F060828	Alpha-R2a	0 % NaCl	1476	658.688	3	1973.04	1973.05	-2.08713	1	45.93	437	455	R	KGAALNAVQIAEALAEEYL	-		alpha-R2.3464.3464.3.dta	Tistlia$3036117$3034753$-1
F060828	Alpha-R2a	0 % NaCl	1477	658.689	3	1973.04	1973.05	-1.02278	1	34.41	437	455	R	KGAALNAVQIAEALAEEYL	-		alpha-R2.3469.3469.3.dta	Tistlia$3036117$3034753$-1
F060828	Alpha-R2a	0 % NaCl	1478	987.532	2	1973.05	1973.05	0.992374	1	82.63	437	455	R	KGAALNAVQIAEALAEEYL	-		alpha-R2.3440.3440.2.dta	Tistlia$3036117$3034753$-1
F060828	Alpha-R2a	0 % NaCl	1479	987.532	2	1973.05	1973.05	1.19511	1	67.41	437	455	R	KGAALNAVQIAEALAEEYL	-		alpha-R2.3443.3443.2.dta	Tistlia$3036117$3034753$-1
F060828	Alpha-R2a	0 % NaCl	1484	660.34	3	1978	1978	-0.484328	0	33.16	268	284	K	DRPFLMPIEDVFSISGR	G		alpha-R2.2681.2681.3.dta	Tistlia$5079403$5078042$-3
F060828	Alpha-R2a	0 % NaCl	1485	660.34	3	1978	1978	0.122346	0	43.51	268	284	K	DRPFLMPIEDVFSISGR	G		alpha-R2.2678.2678.3.dta	Tistlia$5079403$5078042$-3
F060828	Alpha-R2a	0 % NaCl	1486	990.007	2	1978	1978	0.211325	0	20.11	268	284	K	DRPFLMPIEDVFSISGR	G		alpha-R2.2690.2690.2.dta	Tistlia$5079403$5078042$-3
F060828	Alpha-R2a	0 % NaCl	1491	664.354	3	1990.04	1990.04	1.2452	1	29.4	86	103	R	EFTVTLAAAEIEDKVQAR	L		alpha-R2.2048.2048.3.dta	Tistlia$1152297$1153967$3
F060828	Alpha-R2a	0 % NaCl	1492	664.354	3	1990.04	1990.04	1.2452	1	23.58	86	103	R	EFTVTLAAAEIEDKVQAR	L		alpha-R2.2054.2054.3.dta	Tistlia$1152297$1153967$3
F060828	Alpha-R2a	0 % NaCl	1495	1000.5	2	1998.98	1998.98	-0.00700357	0	44.05	285	302	K	LFGSNLYGIEPDMVVMSK	A		alpha-R2.2427.2427.2.dta	Tistlia$326677$328107$1
F060828	Alpha-R2a	0 % NaCl	1496	1000.5	2	1998.98	1998.98	0.993507	0	61.59	285	302	K	LFGSNLYGIEPDMVVMSK	A		alpha-R2.2430.2430.2.dta	Tistlia$326677$328107$1
F060828	Alpha-R2a	0 % NaCl	1499	1000.54	2	1999.06	1999.06	0.435205	1	61.81	200	218	K	SIDQVTAQIEEILGATVRG	-		alpha-R2.3300.3300.2.dta	Tistlia$249518$248865$-2
F060828	Alpha-R2a	0 % NaCl	1500	1000.54	2	1999.06	1999.06	1.43568	1	63.59	200	218	K	SIDQVTAQIEEILGATVRG	-		alpha-R2.3298.3298.2.dta	Tistlia$249518$248865$-2
F060828	Alpha-R2a	0 % NaCl	1513	1010.97	2	2019.93	2019.93	1.63471	0	52.93	76	92	K	TSTMLFQNYDEMVSLNK	A		alpha-R2.2178.2178.2.dta	Tistlia$945544$944957$-3
F060828	Alpha-R2a	0 % NaCl	1517	676.665	3	2026.97	2026.97	0.432665	1	35.6	341	358	R	YSFDLADDADLVEEAVKK	V		alpha-R2.2321.2321.3.dta	Tistlia$3037363$3036179$-3
F060828	Alpha-R2a	0 % NaCl	1518	676.665	3	2026.97	2026.97	0.580669	1	39.44	341	358	R	YSFDLADDADLVEEAVKK	V		alpha-R2.2317.2317.3.dta	Tistlia$3037363$3036179$-3
F060828	Alpha-R2a	0 % NaCl	1519	676.681	3	2027.02	2027.02	0.611242	0	32.01	127	145	R	QVALDTIADVEASDLWPGK	V		alpha-R2.2545.2545.3.dta	Tistlia$1560924$1560349$-1
F060828	Alpha-R2a	0 % NaCl	1520	676.688	3	2027.04	2027.04	-0.46817	0	22.37	117	134	R	CSPQGCVTEILIEAPLLK	A		alpha-R2.2573.2573.3.dta	Tistlia$4507946$4507422$-2
F060828	Alpha-R2a	0 % NaCl	1521	676.688	3	2027.04	2027.04	0.271825	0	31.42	117	134	R	CSPQGCVTEILIEAPLLK	A		alpha-R2.2579.2579.3.dta	Tistlia$4507946$4507422$-2
F060828	Alpha-R2a	0 % NaCl	1524	678.028	3	2031.06	2031.06	-0.429332	1	28.22	36	55	K	AVDAVFDAISAALAKGEEVR	L		alpha-R2.4345.4345.3.dta	Tistlia$2949531$2949836$3
F060828	Alpha-R2a	0 % NaCl	1525	678.029	3	2031.06	2031.06	0.0137859	1	61.21	36	55	K	AVDAVFDAISAALAKGEEVR	L		alpha-R2.2658.2658.3.dta	Tistlia$2949531$2949836$3
F060828	Alpha-R2a	0 % NaCl	1526	678.029	3	2031.06	2031.06	0.161492	1	20.84	36	55	K	AVDAVFDAISAALAKGEEVR	L		alpha-R2.4119.4119.3.dta	Tistlia$2949531$2949836$3
F060828	Alpha-R2a	0 % NaCl	1527	678.029	3	2031.06	2031.06	0.604609	1	69.19	36	55	K	AVDAVFDAISAALAKGEEVR	L		alpha-R2.2661.2661.3.dta	Tistlia$2949531$2949836$3
F060828	Alpha-R2a	0 % NaCl	1528	1016.54	2	2031.07	2031.06	0.888205	1	105.79	36	55	K	AVDAVFDAISAALAKGEEVR	L		alpha-R2.2670.2670.2.dta	Tistlia$2949531$2949836$3
F060828	Alpha-R2a	0 % NaCl	1529	1016.54	2	2031.07	2031.06	0.888205	1	99.96	36	55	K	AVDAVFDAISAALAKGEEVR	L		alpha-R2.2667.2667.2.dta	Tistlia$2949531$2949836$3
F060828	Alpha-R2a	0 % NaCl	1533	510.025	4	2036.07	2036.07	-1.81526	1	41.48	44	62	K	KVVIVGYGSQGHAHAMNLR	D		alpha-R2.650.650.4.dta	Tistlia$2566396$2570202$1
F060828	Alpha-R2a	0 % NaCl	1534	510.025	4	2036.07	2036.07	-0.636519	1	30.79	44	62	K	KVVIVGYGSQGHAHAMNLR	D		alpha-R2.654.654.4.dta	Tistlia$2566396$2570202$1
F060828	Alpha-R2a	0 % NaCl	1537	1021.51	2	2041	2041	0.0891719	0	20.88	468	486	R	FEMPLPSGAEDMPGVIVPR	K		alpha-R2.2388.2388.2.dta	Tistlia$4810488$4808524$-1
F060828	Alpha-R2a	0 % NaCl	1542	1023.03	2	2044.05	2044.05	0.870821	0	58.64	338	356	R	QIAELGIYPAVDPLDSTSR	I		alpha-R2.2242.2242.2.dta	Tistlia$696784$698217$1
F060828	Alpha-R2a	0 % NaCl	1543	1023.03	2	2044.05	2044.05	0.870821	0	83.23	338	356	R	QIAELGIYPAVDPLDSTSR	I		alpha-R2.2238.2238.2.dta	Tistlia$696784$698217$1
F060828	Alpha-R2a	0 % NaCl	1546	1024.57	2	2047.13	2047.12	2.61147	0	36.36	235	255	R	LGNSPAAVIEGLDELPGLLGL	-		alpha-R2.3909.3909.2.dta	Tistlia$4435846$4436610$1
F060828	Alpha-R2a	0 % NaCl	1547	1024.57	2	2047.13	2047.12	2.61147	0	47.18	235	255	R	LGNSPAAVIEGLDELPGLLGL	-		alpha-R2.3903.3903.2.dta	Tistlia$4435846$4436610$1
F060828	Alpha-R2a	0 % NaCl	1548	684.004	3	2048.99	2048.99	1.01709	2	21.42	45	62	K	TEENLKEAFAGESQANRR	Y		alpha-R2.689.689.3.dta	Tistlia$1046335$1045811$-3
F060828	Alpha-R2a	0 % NaCl	1549	684.004	3	2048.99	2048.99	1.01709	2	49.19	45	62	K	TEENLKEAFAGESQANRR	Y		alpha-R2.693.693.3.dta	Tistlia$1046335$1045811$-3
F060828	Alpha-R2a	0 % NaCl	1551	513.255	4	2048.99	2048.99	1.46804	2	29.95	45	62	K	TEENLKEAFAGESQANRR	Y		alpha-R2.692.692.4.dta	Tistlia$1046335$1045811$-3
F060828	Alpha-R2a	0 % NaCl	1554	684.999	3	2051.98	2051.98	-1.05703	0	48.47	78	96	R	GDSPLQGDDGHLHQPPVQR	G		alpha-R2.634.634.3.dta	Tistlia$3493567$3494208$1
F060828	Alpha-R2a	0 % NaCl	1555	685	3	2051.98	2051.98	-0.326027	0	39.57	78	96	R	GDSPLQGDDGHLHQPPVQR	G		alpha-R2.646.646.3.dta	Tistlia$3493567$3494208$1
F060828	Alpha-R2a	0 % NaCl	1560	685.689	3	2054.04	2054.04	0.34712	1	26.74	446	464	R	TVLTAYADFSEDLAAVGRR	F		alpha-R2.2294.2294.3.dta	Tistlia$637426$639573$1
F060828	Alpha-R2a	0 % NaCl	1561	685.689	3	2054.04	2054.04	0.493174	1	19.2	446	464	R	TVLTAYADFSEDLAAVGRR	F		alpha-R2.2297.2297.3.dta	Tistlia$637426$639573$1
F060828	Alpha-R2a	0 % NaCl	1562	685.713	3	2054.12	2054.12	-1.50819	1	41.95	271	290	R	AQLDGLMALAADGIAELVRK	Q		alpha-R2.3207.3207.3.dta	Tistlia$2878061$2877165$-2
F060828	Alpha-R2a	0 % NaCl	1563	1029.02	2	2056.02	2056.02	0.130835	0	67.57	375	394	R	LSVGVEDGEDLIADLEQALA	-		alpha-R2.3837.3837.2.dta	Tistlia$1960579$1959398$-3
F060828	Alpha-R2a	0 % NaCl	1564	1029.02	2	2056.02	2056.02	1.10359	0	56.26	375	394	R	LSVGVEDGEDLIADLEQALA	-		alpha-R2.3839.3839.2.dta	Tistlia$1960579$1959398$-3
F060828	Alpha-R2a	0 % NaCl	1571	687.366	3	2059.08	2059.08	0.224858	0	55.09	128	146	K	LVDQAVVDFALAAIADLCR	E		alpha-R2.3715.3715.3.dta	Tistlia$5138731$5139198$1
F060828	Alpha-R2a	0 % NaCl	1572	687.366	3	2059.08	2059.08	0.224858	0	44.96	128	146	K	LVDQAVVDFALAAIADLCR	E		alpha-R2.3713.3713.3.dta	Tistlia$5138731$5139198$1
F060828	Alpha-R2a	0 % NaCl	1573	1030.55	2	2059.08	2059.08	1.08738	0	79.84	128	146	K	LVDQAVVDFALAAIADLCR	E		alpha-R2.3730.3730.2.dta	Tistlia$5138731$5139198$1
F060828	Alpha-R2a	0 % NaCl	1574	1030.55	2	2059.08	2059.08	1.08738	0	85.08	128	146	K	LVDQAVVDFALAAIADLCR	E		alpha-R2.3727.3727.2.dta	Tistlia$5138731$5139198$1
F060828	Alpha-R2a	0 % NaCl	1579	688.361	3	2062.06	2062.06	0.715305	1	59.44	152	170	R	EGLDANKNYSLEEAVGLLK	A		alpha-R2.2024.2024.3.dta	Tistlia$4190171$4188777$-2
F060828	Alpha-R2a	0 % NaCl	1580	688.361	3	2062.06	2062.06	0.715305	1	65.65	152	170	R	EGLDANKNYSLEEAVGLLK	A		alpha-R2.2028.2028.3.dta	Tistlia$4190171$4188777$-2
F060828	Alpha-R2a	0 % NaCl	1581	1032.04	2	2062.06	2062.06	1.57658	1	55.4	152	170	R	EGLDANKNYSLEEAVGLLK	A		alpha-R2.2030.2030.2.dta	Tistlia$4190171$4188777$-2
F060828	Alpha-R2a	0 % NaCl	1587	689.346	3	2065.01	2065.01	0.00871664	0	50.65	803	821	K	SSEQALDLLMQAIEAAGYR	A		alpha-R2.3252.3252.3.dta	Tistlia$2070980$2074021$2
F060828	Alpha-R2a	0 % NaCl	1588	1033.52	2	2065.02	2065.01	0.239223	0	43.86	803	821	K	SSEQALDLLMQAIEAAGYR	A		alpha-R2.3249.3249.2.dta	Tistlia$2070980$2074021$2
F060828	Alpha-R2a	0 % NaCl	1589	689.346	3	2065.02	2065.01	0.735104	0	51.68	803	821	K	SSEQALDLLMQAIEAAGYR	A		alpha-R2.3256.3256.3.dta	Tistlia$2070980$2074021$2
F060828	Alpha-R2a	0 % NaCl	1590	1033.52	2	2065.02	2065.01	1.20774	0	68.91	803	821	K	SSEQALDLLMQAIEAAGYR	A		alpha-R2.3257.3257.2.dta	Tistlia$2070980$2074021$2
F060828	Alpha-R2a	0 % NaCl	1592	517.285	4	2065.11	2065.11	2.9858	2	39.68	51	69	K	KIVVEHLGVDEAKVTDDAK	F		alpha-R2.770.770.4.dta	Tistlia$3815525$3815172$-2
F060828	Alpha-R2a	0 % NaCl	1594	689.7	3	2066.08	2066.08	-0.0929297	0	23.4	385	404	R	VPAYPLSPFGTVAHVGPMAR	T		alpha-R2.1874.1874.3.dta	Tistlia$4579957$4576946$-3
F060828	Alpha-R2a	0 % NaCl	1595	690.355	3	2068.04	2068.04	0.368948	0	25.05	187	204	K	SYVIHQGDYWVLVGAYAK	-		alpha-R2.1981.1981.3.dta	Tistlia$4467768$4468379$3
F060828	Alpha-R2a	0 % NaCl	1596	690.355	3	2068.04	2068.04	0.514013	0	30.11	187	204	K	SYVIHQGDYWVLVGAYAK	-		alpha-R2.1986.1986.3.dta	Tistlia$4467768$4468379$3
F060828	Alpha-R2a	0 % NaCl	1606	694.02	3	2079.04	2079.04	-1.81333	0	33.02	371	388	R	FIDGLELFYHVANIGDTR	S		alpha-R2.4721.4721.3.dta	Tistlia$2992012$2990669$-3
F060828	Alpha-R2a	0 % NaCl	1607	694.021	3	2079.04	2079.04	-1.09185	0	57.9	371	388	R	FIDGLELFYHVANIGDTR	S		alpha-R2.2942.2942.3.dta	Tistlia$2992012$2990669$-3
F060828	Alpha-R2a	0 % NaCl	1608	694.021	3	2079.04	2079.04	-0.803254	0	61.61	371	388	R	FIDGLELFYHVANIGDTR	S		alpha-R2.3383.3383.3.dta	Tistlia$2992012$2990669$-3
F060828	Alpha-R2a	0 % NaCl	1609	694.021	3	2079.04	2079.04	-0.51466	0	40.28	371	388	R	FIDGLELFYHVANIGDTR	S		alpha-R2.4273.4273.3.dta	Tistlia$2992012$2990669$-3
F060828	Alpha-R2a	0 % NaCl	1610	694.021	3	2079.04	2079.04	-0.51466	0	39.51	371	388	R	FIDGLELFYHVANIGDTR	S		alpha-R2.4151.4151.3.dta	Tistlia$2992012$2990669$-3
F060828	Alpha-R2a	0 % NaCl	1611	694.021	3	2079.04	2079.04	-0.0817684	0	59.52	371	388	R	FIDGLELFYHVANIGDTR	S		alpha-R2.2834.2834.3.dta	Tistlia$2992012$2990669$-3
F060828	Alpha-R2a	0 % NaCl	1612	694.022	3	2079.04	2079.04	0.206826	0	32.29	371	388	R	FIDGLELFYHVANIGDTR	S		alpha-R2.4868.4868.3.dta	Tistlia$2992012$2990669$-3
F060828	Alpha-R2a	0 % NaCl	1613	694.022	3	2079.04	2079.04	0.351123	0	47.79	371	388	R	FIDGLELFYHVANIGDTR	S		alpha-R2.4269.4269.3.dta	Tistlia$2992012$2990669$-3
F060828	Alpha-R2a	0 % NaCl	1614	694.022	3	2079.04	2079.04	0.351123	0	49.47	371	388	R	FIDGLELFYHVANIGDTR	S		alpha-R2.3904.3904.3.dta	Tistlia$2992012$2990669$-3
F060828	Alpha-R2a	0 % NaCl	1615	694.022	3	2079.04	2079.04	0.351123	0	54.67	371	388	R	FIDGLELFYHVANIGDTR	S		alpha-R2.4033.4033.3.dta	Tistlia$2992012$2990669$-3
F060828	Alpha-R2a	0 % NaCl	1616	1040.53	2	2079.04	2079.04	0.435778	0	49.4	371	388	R	FIDGLELFYHVANIGDTR	S		alpha-R2.4271.4271.2.dta	Tistlia$2992012$2990669$-3
F060828	Alpha-R2a	0 % NaCl	1617	694.022	3	2079.04	2079.04	0.639718	0	61.64	371	388	R	FIDGLELFYHVANIGDTR	S		alpha-R2.2665.2665.3.dta	Tistlia$2992012$2990669$-3
F060828	Alpha-R2a	0 % NaCl	1618	694.022	3	2079.04	2079.04	0.639718	0	62.76	371	388	R	FIDGLELFYHVANIGDTR	S		alpha-R2.2662.2662.3.dta	Tistlia$2992012$2990669$-3
F060828	Alpha-R2a	0 % NaCl	1619	694.022	3	2079.04	2079.04	0.639718	0	48.39	371	388	R	FIDGLELFYHVANIGDTR	S		alpha-R2.2838.2838.3.dta	Tistlia$2992012$2990669$-3
F060828	Alpha-R2a	0 % NaCl	1620	694.022	3	2079.04	2079.04	0.639718	0	52.91	371	388	R	FIDGLELFYHVANIGDTR	S		alpha-R2.2945.2945.3.dta	Tistlia$2992012$2990669$-3
F060828	Alpha-R2a	0 % NaCl	1621	694.022	3	2079.04	2079.04	0.639718	0	56.33	371	388	R	FIDGLELFYHVANIGDTR	S		alpha-R2.4379.4379.3.dta	Tistlia$2992012$2990669$-3
F060828	Alpha-R2a	0 % NaCl	1622	694.022	3	2079.04	2079.04	0.639718	0	36.19	371	388	R	FIDGLELFYHVANIGDTR	S		alpha-R2.3745.3745.3.dta	Tistlia$2992012$2990669$-3
F060828	Alpha-R2a	0 % NaCl	1623	694.022	3	2079.04	2079.04	0.639718	0	44.34	371	388	R	FIDGLELFYHVANIGDTR	S		alpha-R2.4382.4382.3.dta	Tistlia$2992012$2990669$-3
F060828	Alpha-R2a	0 % NaCl	1624	694.022	3	2079.04	2079.04	0.639718	0	25.94	371	388	R	FIDGLELFYHVANIGDTR	S		alpha-R2.3241.3241.3.dta	Tistlia$2992012$2990669$-3
F060828	Alpha-R2a	0 % NaCl	1625	694.022	3	2079.04	2079.04	0.639718	0	32.89	371	388	R	FIDGLELFYHVANIGDTR	S		alpha-R2.3590.3590.3.dta	Tistlia$2992012$2990669$-3
F060828	Alpha-R2a	0 % NaCl	1626	694.022	3	2079.04	2079.04	0.639718	0	33.12	371	388	R	FIDGLELFYHVANIGDTR	S		alpha-R2.3364.3364.3.dta	Tistlia$2992012$2990669$-3
F060828	Alpha-R2a	0 % NaCl	1627	694.022	3	2079.04	2079.04	0.784015	0	45.31	371	388	R	FIDGLELFYHVANIGDTR	S		alpha-R2.4522.4522.3.dta	Tistlia$2992012$2990669$-3
F060828	Alpha-R2a	0 % NaCl	1628	694.022	3	2079.04	2079.04	1.07261	0	32.12	371	388	R	FIDGLELFYHVANIGDTR	S		alpha-R2.4872.4872.3.dta	Tistlia$2992012$2990669$-3
F060828	Alpha-R2a	0 % NaCl	1629	694.022	3	2079.04	2079.04	1.07261	0	49.53	371	388	R	FIDGLELFYHVANIGDTR	S		alpha-R2.3899.3899.3.dta	Tistlia$2992012$2990669$-3
F060828	Alpha-R2a	0 % NaCl	1630	694.022	3	2079.05	2079.04	1.21691	0	19.15	371	388	R	FIDGLELFYHVANIGDTR	S		alpha-R2.4680.4680.3.dta	Tistlia$2992012$2990669$-3
F060828	Alpha-R2a	0 % NaCl	1631	694.022	3	2079.05	2079.04	1.21691	0	47.52	371	388	R	FIDGLELFYHVANIGDTR	S		alpha-R2.4155.4155.3.dta	Tistlia$2992012$2990669$-3
F060828	Alpha-R2a	0 % NaCl	1632	694.022	3	2079.05	2079.04	1.3612	0	37.1	371	388	R	FIDGLELFYHVANIGDTR	S		alpha-R2.3764.3764.3.dta	Tistlia$2992012$2990669$-3
F060828	Alpha-R2a	0 % NaCl	1633	694.022	3	2079.05	2079.04	1.3612	0	40.01	371	388	R	FIDGLELFYHVANIGDTR	S		alpha-R2.4037.4037.3.dta	Tistlia$2992012$2990669$-3
F060828	Alpha-R2a	0 % NaCl	1634	694.022	3	2079.05	2079.04	1.3612	0	34.03	371	388	R	FIDGLELFYHVANIGDTR	S		alpha-R2.3575.3575.3.dta	Tistlia$2992012$2990669$-3
F060828	Alpha-R2a	0 % NaCl	1635	1040.53	2	2079.05	2079.04	1.39776	0	84.01	371	388	R	FIDGLELFYHVANIGDTR	S		alpha-R2.2673.2673.2.dta	Tistlia$2992012$2990669$-3
F060828	Alpha-R2a	0 % NaCl	1636	1040.53	2	2079.05	2079.04	1.39776	0	80.93	371	388	R	FIDGLELFYHVANIGDTR	S		alpha-R2.2669.2669.2.dta	Tistlia$2992012$2990669$-3
F060828	Alpha-R2a	0 % NaCl	1637	694.023	3	2079.05	2079.04	1.5055	0	44.41	371	388	R	FIDGLELFYHVANIGDTR	S		alpha-R2.4496.4496.3.dta	Tistlia$2992012$2990669$-3
F060828	Alpha-R2a	0 % NaCl	1638	694.308	3	2079.9	2079.9	0.213472	0	27.8	519	537	K	SPQEAMDALCAAQESVMSR	I		alpha-R2.2138.2138.3.dta	Tistlia$2804059$2805855$1
[truncated: 28,132 more rows]
