# Supplementary material for: Salt Stress Induced Changes in the Exoproteome of the Halotolerant Bacterium Tistlia consotensis Deciphered by Proteogenomics
Source: PLoS One. 2015 Aug 19;10(8):e0135065. doi: 10.1371/journal.pone.0135065 (PMC4545795; doi:10.1371/journal.pone.0135065)
Supplement: S3 Table — (XLSX) [file pone.0135065.s003.xlsx]

## Sheet: Table S3
Table S3. List of proteins from Tistlia consotensis exoproteome.																SPECTRAL COUNT
																Spectral count	Spectral count	Spectral count	Spectral count	Spectral count	Spectral count	Spectral count	Spectral count	Spectral count	Spectral count	Spectral count	Spectral count	Spectral count	Spectral count	Spectral count	Spectral count	Spectral count	Spectral count	Spectral count	Spectral count	Spectral count	Spectral count	Total
									Best hit	Best hit	Best hit	Best hit	Best hit	Best hit	Best hit	0 % NaCl	0 % NaCl	0 % NaCl	0 % NaCl	0 % NaCl	0 % NaCl	0 % NaCl	0 % NaCl	0,5 % NaCl	0,5 % NaCl	0,5 % NaCl	0,5 % NaCl	0,5 % NaCl	0,5 % NaCl	4 % NaCl	4 % NaCl	4 % NaCl	4 % NaCl	4 % NaCl	4 % NaCl	4 % NaCl	4 % NaCl	Spectral count
6 Reading Frame Accession number	Protein ID	Putative function	gi of the most similar homologue	Evalue (most similar homologue)	Origin of the closest protein	Stop-to-Stop ORF sequence	pI	Molecular weight (Da)	MASCOT score	Coverage (%)	SC corrected	#peptides	Spectral count	.dat file	Sample	alpha-R1a	alpha-R1b	alpha-R2a	alpha-R2b	alpha-R3a	alpha-R3b	alpha-R4a	alpha-R4b	beta-R1a	beta-R1b	beta-R3a	beta-R3b	beta-R4a	beta-R4b	gamma-R1a	gamma-R1b	gamma-R2a	gamma-R2b	gamma-R3a	gamma-R3b	gamma-R4a	gamma-R4b	(22 samples)
Tistlia$1617656$1619389$2	1	chaperonin GroEL	163793752	0	Oceanibaculum indicum	QKGLVTNMAAKDVKFSTDARTRMLRGVDILADAVKVTLGPKGRNVVLDKSFGAPRITKDGVTVAKEIELADKFENMGAQMVKEVASKTNDLAGDGTTTATVLAQSIVREGAKSVAAGMNPMDLKRGVDRAVEAVVADLQKRSRKVSNNSEIAQVGTISANGDAEVGVMIAKAMERVGNEGVITVEEAKSLETELDVVEGMQFDRGYLSPYFITDADKMRVELEDPFILIHESKLSGLQAMLPVLEAVVQSGRPLLIIAEDVEGEALATLVVNKLRGGLKVAAVKAPGFGDRRKAMLQDIAVLTNGTAVSQDLGIKLENVTLDMLGRAKKVVITKDDTTIVEGSGKKKDIEARCSQIRAQIEETTSDYDREKLQERLAKLAGGVAVIRVGGATETEVKEK…	5.63193	61381.5	2263.28	66.436	181	42	181	F060824	0,5%-R3	38	37	75	86	153	156	149	140	78	73	181	168	163	155	54	54	130	123	157	144	172	153	2639
Tistlia$2992012$2990669$-3	2	O-acetylhomoserine sulfhydrylase	222106262	0	Agrobacterium vitis S4	CDPREGPIMANVSSKNPETQVLHAGYRADPATGAVAVPIYQTTSYQFRDTQHAGDLFALKELGNIYTRIMNPTCDVLEQRLAALEGGVAGLAVASGQAASALAIQNIARAGDNVVSSTDLYGGTWNLFANTLSNQGIEVRFVDPADPENFRRATDDKTRAYYGETLPNPKLTVFPIAEVAAIGKALGVPLILDNTAAPVLCRPLEHGANIVVYSTTKYIGGHGTSIGGLIVDGGNFDWEAHAERFPLLNQPDPSYHGAVWTQAVKPLGPIAYTVKARTTLLRDLGAALSPFNAFQIIQGLETLPLRIRAHSANALAVAEYLRDRPEVATVIYPSFHAGAEQRRRAETYLRGGLGGLVGFELKDGADAGRRFIDGLELFYHVANIGDTRSLAIHPATTTH…	5.67359	47935.7	1640.41	78.125	161	27	161	F060910	0%-R2	116	83	246	161	19	22	46	54	187	111	44	44	65	61	8	8	3	3	59	52	16	24	1432
Tistlia$3619974$3621968$3	3	DnaK chaperone	209966125	0	Rhodospirillum centenum SW	MGTAAAAPDRAVHRSAGAREARSMAKVIGIDLGTTNSCVAVMDGKDAKVLENAEGARTTPSMVAVTDDGVLVGQPAKRQAVTNPENTLYAIKRLIGRRYEDPTVEKDKGLVPYQIVKGSNGDAWVKAKDKDYSPSQVSAYILGKMKETAENYLGEKVEQAVITVPAYFNDAQRQATKDAGKIAGLEVLRIINEPTAAALAYGLDKKKSGTIAVYDLGGGTFDVSVLEIGDGVFEVKSTNGDTFLGGEDFDMRVIDYLADEFKKEQGIDLRKDKLALQRLKEAAEKAKIELSSSSQTEVNLPFITADQSGPKHLNIKLSRAKLEALVDDLIQRTVGPCKAALKDAGLKPNEIDEVILVGGMTRMPKVIETVKTFFGREPHRGVNPDEVVAIGAAIQAGVL…	4.9463	70769.5	1186.97	43.609	58	23	58	F060821	4%-R3	10	8	31	49	26	35	44	50	30	34	31	30	51	53	0	0	27	33	58	60	27	34	721
Tistlia$3137397$3136420$-1	4	TRAP transporter solute receptor TAXI family protein	153011418	4e-128	Ochrobactrum anthropi ATCC 49188	IRDGLTQREESMLRRPGLALAAAVVAAAVSTAAHADTFINILTGGQAGVYYPLGVALEKIYAGAVPGARPSVQSTKASVENLNLIQAGRGEVAFTLGDSLLNAWQGNAEVGFPKKLDKLRTIAAIYPNYVQIVASRESGIKTLADLKGKRLSVGAPKSGTELNARTILGAAGIGYGDLGKVEYLPFAESVDLMKNRQLDATLQSAGLGVASLRDLASSIPITVVEVPAEVVEKIGAPYRAAVIPAGTYDGQDADVKTASVINYLVTRSDLDEETVYQMTKALFEHLGDLVAAHSAAKAIKLDKAATDSPVPLHPGAERFYKEKGLL	6.52029	34232.2	1408.08	76.6871	80	23	80	F060830	0%-R1	80	61	58	58	13	10	9	10	55	54	56	59	36	34	23	20	12	10	14	9	18	20	719
Tistlia$4354265$4352913$-2	5	ABC-type branched-chain amino acid transport systems	83310577	3e-136	Magnetospirillum magneticum AMB-1	RADRDAGSAGRRPGSHHREADRGARKMLRRSFLIAGTAALALAATSGPHGARAAEPVKVGELFAYSKIAAFADPYRNGWQLAIDEINAKGGVMGGRQIEVVSRDDGGTTADAVRVADELVTNEKVAFLFGTFFSNVGLAVGDYAKQKKVLFIAAEPLTDAVTMSKGNRYTFRMRPNTYMQTKMLVEAGKNSGARTWGIVAPNYEYGQSAASNFKKLLAEMDPGAKVVVEQYPALGKIDAGATVQALLAAKPEGIFNATFAGDQAKLVREGTLRGLFDGRPVLSLLTGEPEYLAPMKGEAPTGWIVTGYPWEQIDTPEHKAFVAAYQKKYNDTPRLASLLGYSIGYTVKALLDKAGSTDTEKLVDTLEGLKVETPIGPISFRKIDHQSTMGAFVGKLAVE…	8.34016	48372.8	1403.18	63.6364	92	25	92	F060821	4%-R3	13	8	24	28	23	20	69	61	60	55	17	17	27	30	12	8	17	17	92	60	18	17	693
Tistlia$1128290$1126020$-2	6	polynucleotide phosphorylase/polyadenylase	347735476	0	Azospirillum amazonense Y2	AVSYGAAGGRPARPLPLRRANASGAVTSPFGGAASAGPVTPSDRPQDRRTKIPMFDTKKVEIEWGGRTLTLETGRIARQADGAVLATYGETVVLCTATAARKKPTVDFFPLTVHYQEKTFAAGKIPGGFFKREGRPTEKETLTSRLIDRPIRPLFHKNFRNDTQIVCTVLSHDLENDPDVVAMIGASAALTISGIPFLGPIGAARVGYFEGEYKLNPMMDEMSSSELDLILAGTQEGVLMVESEASELSEEVMLGAVTFGHNEMQKVIDAIIDLAEQAAKDPWELEATPPAKATLTERLQGEIGGKLLEAYAIRDKMERRSAIDAIKQAAKESLGEDEEALAVFGDVFKALESDVVRGAILETGKRIDGRDTKTVRPIVCEVGVLPRTHGSALFTRGET…	5.28045	81532.1	1298.24	38.5733	63	26	63	F060825	0,5%-R4	12	4	13	15	41	47	12	15	45	39	9	8	63	59	3	4	43	42	24	20	50	51	619
Tistlia$2804059$2805855$1	7	ABC-type sugar transport system, periplasmic component	90420899	0	Aurantimonas manganoxydans SI85-9A1	VGRDVRGAPVPPPRETSGPNKGRKDMRRSLLAAVALVALLAGSGAAKADEAAAKRWLDEFQPSSLSKDEQMKELDWFIKAAEPYKGMEINVVSETITTHEYESKVLAKAFYEITGIKVNHDIIGEGDVIEKLQTQMQSGQNIYDAYINDSDLIGTHWRYQEVRNLTDWMAGEGKDVTDPMLDVDDFIGKSFTTGPDGKLYQLPDQQFANLYWFRYDWFTDPKIKAEFKAKYGYDLGVPVNWSAYEDIAEFFTGKTIDGHKVFGHMDYGKKDPSLGWRFTDAWLSMAGNGDKGIPNGLPVDEWGIRVNDKSQPTGSCVARGGDTNGPAAVYSIQKYLDWLHKYAPPEAAGMTFSEAGPVPAQGNVAQQIFWYTAFTADMVKKGLPVVNEDGTPKWRMAPS…	5.73437	66723.3	1334.26	53.4224	59	27	59	F060907	0,5%-R1	14	10	22	31	40	43	21	20	57	59	37	37	31	29	0	3	13	16	23	20	36	37	599
Tistlia$2034896$2033727$-2	8	flagellin-like protein	328542112	3e-65	Aurantimonas manganoxydans SI85-9A1	ETQVMALSVVSNFAANVAHRHLAQSDSMASNSVAKLSAGSRVLSAKDDAAALAIGSRLKAEVSSLNQASVNAGQAVSMLQIADGAMSGIDDILTRMKTLAVQSSSGQLSDTERGMLNEEFTSLRGEIDRIAQDTDFNGTQLLDGSNTFSAGTLGANIGQNDGIEQIVFTGDPGAFSATDSVTVAYNSTTDQFTVTNDVTGISYTSEAGVSAPSAGTFKDVTIQGAGLTIQLNSQFDDTSDITANNKFLTSGGTSNTLTLSFKVGTGTDSQDSISINLSKSDTGALASGLNTATIDTAANADSAISLVTTAIDTLAQNRAALGANQNRLEFAAANIATATENSEAARSALMDLDVASEMSKFTSQQILVQAGVSMLAQANQMPQSLMKLFQ	4.26435	40125.7	1100.29	55.8974	43	14	43	F060824	0,5%-R3	29	23	28	31	28	31	16	12	29	29	43	34	35	30	24	23	28	31	18	10	29	37	598
Tistlia$326677$328107$1	9	Putative aminotransferase	163857408	2e-180	Bordetella petrii DSM 12804	ATRRLPPPPDFGASAMASRANSPEFRDVAVHLHPYTNARKHEEKGAMVIERGEGIYVYDTAGKQYIEGLAGLWSVAVGFGQPRLVKAAADQLAKLPYYHSFAHKSHEPSIALSEKLLQLAPGKMSKVFYTSSGSEANDTAVKLVWYYNNALGRPHKKKIIARIKGYHGITIASGSLTGLPYNHRDFDLPIANIMHTACPHHYRYAWEGESEEEFASRLAGQLDEMIQREGPDTVAAFIGEPVMGAGGVIVPPATYWEKIQKVCRKHDVLIIADEVINGFGRTGKLFGSNLYGIEPDMVVMSKALTSSYLPLSALLMNQKVYDGIADNTAKIGTFGHGFTASGHPAATAVALENIKIIEEQDLVANAAKQGEILQRRLRALADHPLVGEVRGVGMIAAVE…	6.30366	51965.5	1171.98	65.1992	52	24	52	F060825	0,5%-R4	12	13	10	20	34	29	41	35	40	48	27	23	52	54	3	4	11	14	41	36	20	28	595
Tistlia$5029124$5030368$2	10	ompA family protein	347757725	6e-53	Micavibrio aeruginosavorus ARL-13	RRRATRWSGRARRALRQARRGPARPGAPFRLRPRPREGSADPARDARSRGRPGRRRTARRTFDTGHATIWLIARLDEDFAGSCHVGVFDNGSCCGYFPRQECEKLPSGALSRIRRGQPFRLTLGEAFQNHGCQGRRRTELMSRIKLLGAFAALSLLAGCVTGYNIDAAKEVQPGNVSAFNAGLVKEYRDLTTFEADKMYDWPDADLFARKALAAANGETVLPEELANWDLPVDKIDEMAKYRAELVSLLDAGARTRVPDDAARAQGRFDCWVEQQEENHQPDDIAACKNDFLAALEKLKVTPAPMAPDRFTVYFDFDRSNIRPDAQAVLNDVVAAAKKEGVSEFSLTGHADRAGPPDYNLRLSIKRAESVRDYLVGKGFMPQNISVAGRGEADPAVPTA…	9.36337	46068.5	1187.97	47.4699	66	23	66	F060820	4%-R1	31	22	7	16	19	25	9	9	27	26	22	19	6	4	66	64	34	48	15	12	39	37	557
Tistlia$2070980$2074021$2	11	Enolase	296532891	9e-180	Roseomonas cervicalis ATCC 49957	PCAPPTGLPTTGASPASPATPGCSATPPTARSSSSKEAPTRACSRRACSTTSSRREPGLRADQGERDRLRDPQWPAQPHRGSRIGILFGRLGDRRRIHARDDRCADGCLSAICIAATVIFWLGQSVPSLDDLAAVHDAVGVERLLDRAQQVELDRALEALVLGQLHAADAVFGGDRAVEAAHDQVVDGAVHLVPAGQVGGLAGREVAARFRQRLADVEVDVAVAEVAEGHRAAARDQLGHQRARLGDEGRHGGDRHRDVVLDRAALELLRLAHRLAQAPELPAFRLRLGQGRVEHQAALQGLGQRLLQELAQAAVLAAAEQLDQHVPGMRGLERVPAALDVAQGELQAEARQDLEGGDALARGAAQAAQQGEGRRRVGHRDEGRDDLARSRVELQHRRR…	5.21093	106650	993.38	28.5996	37	19	37	F060905	0,5%-R4	15	7	19	21	29	29	29	28	19	19	28	28	34	37	15	14	18	17	37	33	25	26	527
Tistlia$696784$698217$1	12	F1-ATP Synthase Beta Chain	163792320	0	Fodinicurvata sediminis	MAKTSAKNLVGKITQVMGPVVDVQFDGDLPAILNALETMNGDQRLVLEVAQHLGENTVRAIAMDATEGLVRGHEVSDTGSPISVPVGPETLGRIINVIGEPIDNLGPVETKQTSPIHREAPPYVDQSTDAEILVTGIKVIDLLAPYAKGGKIGLFGGAGVGKTVLIMELINNVAKTHGGYSVFAGVGERTREGNDLYHEMMESGVIKTDGPGSKAALVYGQMNEPPGARARVGLTGLTLAEYFRDEEGQDVLFFVDNIFRFTQAGSEVSALLGRIPSAVGYQPTLATDMGNLQERITTTKKGSITSVQAIYVPADDLTDPAPATSFSHLDATTVLSRQIAELGIYPAVDPLDSTSRILEPAVVGEEHYNVARRVQATLQQYKQLQDIIAILGMDELSEE…	4.83921	51207.5	1138.19	62.3431	39	19	39	F060902	4%-R2	7	4	12	15	25	31	16	20	15	10	24	24	31	26	44	37	38	39	19	19	33	36	525
Tistlia$2004928$2006715$1	13	Adenosylhomocysteinase	163797144	0	alpha proteobacterium BAL199	RPCARTGATGPTAPRTPATAACSASSRRIPSSPAPTSACSGRWPAPWAPCRRSRRSRSCSASAAPWPGGCCSTTPWRPASGRSGRRPTRTARCAAPGPRSARSPTSTTVPTRPSAPPNSRRAYRTGPLLPAGAAAMSSPAPQPQQQPTGRTRRMAEFTDYKVKDISLANWGRMEIEIAETEMPGLMALREEFGEKQPLKGARITGCLHMTIQTAVLIETLVALGAEIRWSSCNIFSTQDHAAAAIAAAGIPVFAWKGMTEEEYEWCIVQTIEGPDGWRPNMILDDGGDLTAIMHKPEYKEVMAQVRGISEETTTGVLRLYDMARKGTLECPAINVNDSVTKSKFDNKYGCRESLVDGIRRATDVMMAGKIAMVAGFGDVGKGSAESLRRAGCRVMVSEI…	9.4404	64231.2	920.107	30.0336	47	18	47	F060900	4%-R4	0	0	0	8	38	55	17	20	28	25	6	0	31	28	0	0	25	31	22	21	38	47	440
Tistlia$1764982$1766310$1	14	Acetyl-CoA acetyltransferase	357424716	2e-172	Azospirillum lipoferum 4B	AAGALLRRSEKSLACAGRRPTSRPDSPPFRRQRQIRAAGRGARGTTRRNDQTMTDIVIAAAVRTPVGAFNGGLSSVPASYLGTVAIEEALKRARIEGKEVDEAILGQILIGRCRHEPGPPRRRVGAGIPKEATAMQINQLCGSGLRSVALGYQAIKTGDARIIVAGGQESMSQAPHCAHLRDGHKMGDVKFIDTMIKDGLWDAFNGYHMGNTAENIAKQWQITRDEQDAFAAASQQKAEAAQKAGRFKDEIVPVTIKGRRGDTVVEADEYPKHGTTVETLAKLRPAFDKEGTVTAGNASGINDGAAAIVLMSEADASARGIAPLARIVSWATAGVDPAIMGSGPIPATRKALEKAGWTVDDLDLIEANEAFAAQSLCVTKDLGFDPAKVNVNGGAIAIG…	9.29702	46647.1	740.82	52.5959	37	14	37	F060905	0,5%-R4	6	5	18	17	18	26	32	38	24	26	10	11	32	37	5	0	7	8	35	35	19	20	429
Tistlia$5079403$5078042$-3	15	elongation factor Tu	90424939	0	Rhodopseudomonas palustris BisB18	PRPASSTSRRRTARPSAAGTASTRAIPRACRPRLSRAWTSGDNDRIPARFRRPGEGRTMAKAKFERTKPHCNIGTIGHVDHGKTSLTAAITKVLAETGGATFTAYDQIDKAPEEKARGITISTAHVEYETQNRHYAHVDCPGHADYVKNMITGAAQMDGAILVVSAADGPMPQTREHILLARQVGVPALVVFLNKCDMVDDEELLELVELEVRELLSSYEFPGDDIPIVKGSALVALENGDPKLGHDAILELMKAVDEYIPTPERPKDRPFLMPIEDVFSISGRGTVVTGRVERGIVKVGEEVEIVGLTDTKKSVVTGVEMFRKLLDQGEAGDNIGALLRGVGRDDVERGQVLAKPGSITPHTKFKAEAYILTKEEGGRHTPFFTNYRPQFYFRTTDVT…	5.97155	49316.4	1230.67	60.5727	59	24	59	F060902	4%-R2	4	3	9	5	23	27	11	10	23	23	0	0	20	18	19	18	53	59	8	7	33	33	406
Tistlia$2581028$2582257$2	16	ribose ABC transporter substrate-binding protein	357029011	4e-100	Mesorhizobium amorphae CCNWGS0123	RATATTRRSWRPCRPTTPRPWSPPSTCISTASTRPPCRFSTRRRISPPPGDRTGQGRRMPRRRAAATACKVAIKRPHHGRMTMNRRIFTYTLAGLVVAAGVGLGGSLPAQAASKELVYLTPGLDLPFWRYLSKGIESVAKKNGYSYQALDSHNSAQTQLQNAQDAVARGVAGIIISPTDSSTAPSVLSLAKSAGIPVVIADIGTNSGDYVSFIISDNYEGAHGVGEALAAALKEKGWEKGSVGLITISQARKNGQARTKGFRDGLKAGGVETKEAGLQQMQSYTAEETFKFTQDMLTANPDMRGLFVQTDQPTIGALRAIKAARRQGQILVAAFDGIPDFVDLLKKNEIVASGMQQPYLMGERSAEAMVEHLKGGTPKKEIVVPILVVTSKNIEKLLPT…	10.0504	44147.1	723.29	48.5366	36	16	36	F060908	0%-R4	12	10	12	9	5	8	27	36	18	13	22	24	13	12	26	23	20	18	32	37	3	6	386
Tistlia$2779974$2778292$-1	17	chaperonin GroEL	163793752	0	Candidatus Puniceispirillum marinum IMCC1322	LQSPVSHRRVTMAAKDVKFGGDARDRMLRGVDILADAVKVTLGPKGRNVVLDKSFGAPRVSKDGVSVAKEIELSDKFENMGAQMVKEVASKTSDLAGDGTTTATVLAQSIVREGAKSVAAGMNPMDLKRGIDRAVALVIEDLRKASKKISTAEQVAQVGTISANGDAEVGAMLAEAMQKVGNEGVITVEEAKSLETELDVVEGMQFDRGYLSPYFVTNAEKMICELESPLILIHEKKLSSLQPLVPILEAAIQQSRPLLIVAEDVDGEALATLVVNKLRGGLKVAAVKAPGFGDRRKAMLEDLAVLTKGQVISEDLGIKLENVTVQMLGTAKRVTLTKDETTIVEGAGKKKDIEARCTQIRAQIDETSSDYDREKLQERLAKLAGGVAVIRVGGATEIE…	5.70794	59451.4	1658.76	60.9626	36	17	36	F060909	0%-R3	4	0	7	7	35	36	16	22	6	8	9	7	11	12	11	6	36	42	19	21	33	32	380
Tistlia$3706576$3707898$1	18	isocitrate dehydrogenase	347735537	0	Azospirillum amazonense Y2	RSVAAAACLAGACCYCAAAARPAGVAGPPDKTARKEPMAKIKVANPIVELDGDEMTRIIWAFIKEKLILPYLDVDLKYFDLGIEERDRTDDQITVDAANAIKTYGVGVKCATITPDEARVEEFKLKKMWRSPNGTIRNIIGGTIFREPIVCQNVPRLVPGWTQPIVIGRHAFGDQYRATDFKVPGPGKLTMVFKPADGGEPVTYEVHDFPESGVAMGMYNHDESIRGFARASFNYGLMRGYPVYLSTKNTILKAYDGRFKDLFQEVFDAEFKDKFAAKGIVYEHRLIDDMVASALKWSGAFVWACKNYDGDVQSDTVAQGFGSLGLMTSVLMTPDGKTVEAEAAHGTVTRHYRMHQQGKETSTNPIASIFAWTRGLKYRGTFDGTPEVVAFAETLEKVC…	6.06893	48682.6	759.76	46.4853	30	15	30	F060821	4%-R3	4	0	8	13	15	15	27	29	22	22	15	15	27	31	5	5	12	11	30	30	10	11	357
Tistlia$2419502$2420947$2	19	Glutamine synthetase	83593421	0	Rhodospirillum rubrum ATCC 11170	RKHTLANEKGRSTMSDAKTVLQMIKDNDVRYVDFRFTDPRGTWQHVAQHIDTVDEEMLEEGIMFDGSSIAGWKAINESDMSLRPDLATAVMDPFAAQPQLILTCDVYDPTTGQPYNRDPRGTAKKAISYMASTGIGDKAVFGPEAEFFVFDDVQFATDMNHSFFKFTSEEGPYMSGRELAEGNFGHRPGIKGGYFPVPPVDSATDLRAEMVSVIKEMGVTVEKHHHEVAPSQHELGIKFDELVKSGDNMQIYKYVVRNVAHSYGKTATFMPKPVYGDNGSGMHVHQSIWKGSTPLFAGDGYAGLSETALFYIGGIIKHARAVNAFTNPSTNSYKRLVPGFEAPVLLAYSARNRSASCRIPFGAGPKAKRVEVRFPDPTANPYLGYTAMLMAGLDGIKNR…	5.48134	53565.3	568.47	29.8755	30	12	30	F060908	0%-R4	6	0	17	17	15	16	22	30	20	18	11	7	23	25	5	5	9	10	26	26	12	14	334
Tistlia$2542895$2541921$-2	20	malate dehydrogenase	340027738	5e-147	Paracoccus sp. TRP	GRVRLMARNKIALVGAGNIGGTLAHLAALKELGDVVLFDIAEGIPQGKALDLAQSGPVEGFDAKLSGANDYSAIAGADVVIVTAGVARKPGMSRDDLLGINMKVMGQVGAGIKQHCPDAFVICITNPLDAMVWVLREACGLPHEKVVGMAGVLDSARFRHFLAEEMGVSVEDVSAFVLGGHGDTMVPTVRYATVAGIPLPDLIKMGWISQETLDQIVQRTRDGGAEIVGLLKTGSAFYAPASSAIAMAESYLKDKKRVLPCAAWLKGEYGVDGLYVGAPVVIGAKGVERVVELSLNAEEQAMFDKSVGAVKGLVQACKDLAAKSA	5.80501	33860.7	668.37	64	26	13	26	F060821	4%-R3	6	4	19	20	15	13	24	23	17	16	18	16	23	21	4	0	12	11	26	24	10	11	333
Tistlia$655369$653759$-3	21	Extracellular solute-binding protein, family 5	91787986	1e-145	Polaromonas sp. JS666	GNRETIMRFRTGLMAAAALAAAVAFATTGEAKTFRYATTGDILGLDPHINNEGPTNTMKGNIYGSLLHRKADLSLEPDLATEWKAVDDTHWRFKLRQGVKFSNGDPFTADDVIFSFKRQTQEASDMAFALSSVKDIKKISDYEIEIETKGPDPILLLNMPNFFIVDKKFMEENNAVEVVKGAGKTNWANLHANGTGPFMVKEWVQDNRLVLERNPNYWGKDKLETNVTEAIFTPIPNDATRVAALLSGEIDMMYPVPLQDVQRLESDPNVKVQQGPELRTIFLGMDQWRKESLDMPGSGKNPFLDVRVREAFAHAIDLKAIHRVVMRGASTPTGEMIAPGINGFQEDLNTPYKYDPALSKKLLKEAGYEKGFPVTFDCPNDRYVNDEAICTAIVPMLER…	6.06719	60111.3	905.807	50.4655	42	21	42	F060902	4%-R2	0	0	0	0	35	38	6	4	27	20	0	3	18	15	6	8	37	42	3	4	29	28	323
Tistlia$1188639$1190264$3	22	succinate-semialdehyde dehydrogenase	189424750	0	Geobacter lovleyi SZ	RAGLPGGRRAAGRRARPIGLPQGVSPPAAGAYISRRHQSFRHGRRAAMSVQAMVAQDGSPKLKDGKLFRQQCYIDGQWLDADSGATLEVTNPATGETLGSVPKMGADETRRAIEAANAAWPAWRSLTGKERSNILRRWFELMMANQDDLGLLMTLEQGKPLPEAKGEIAYGASFVEWFAEEAKRVYGDVIPGHQRDKRIVVLKQPVGVVGAITPWNFPNAMITRKAGPALAAGCTIVIKPATATPYSALALCELAERAGIPKGVFNVVTGSSSAIGGELTGNPIVRKISFTGSTEVGKVLIKQSAETVKKLSMELGGNAPFLVFDDADLDAAVEGAMASKYRNAGQTCVCANRLLVQDGVYEAFAQKLAEKVKQLKVGNGLDEGVVQGPLIDMAAIEKV…	8.11688	57644.7	763.9	48.3395	31	15	31	F060827	0%-R4	0	0	7	7	25	21	31	27	13	11	11	7	23	23	0	0	12	10	31	24	20	15	318
Tistlia$5634931$5631536$-3	23	Hypothetical protein	118588795	9e-63	Stappia aggregata IAM 12614	TSRGRSSGRPFARDPEIKAEAVWAGESLRRDNVFATRNGPAVRLLDERAARSVVLQDLAPFDSMMTHAADPRQAPELLLLRERMRGWRFYDHFRTDAGGPARRAQVGTRTPVLASDGSDLAAALQTIREIGDDAALDEAIADAFPGSGVEIGVTDGLFEVGMRQHGLLRPLRAAELSDGTLRYLLLAAALPRSAGVPRLRLAAGARRPPRRQPRLEHRTALGRAARGLRDAVPPLRPAAGDGGGPRRAARAGGGFRLAEGPRPVRRGPGAAPPLPQPRRLLAVRRRLRRPALLRFQARRGDGDSLPVDDPRGGRPGSPARRDLRRHSRPVPARPAGRLRRRRHEPGALRRLGLPHPAADRPCRDRARRARRFPHDLRLAGVEGVGQGLQAPLQGLAGRH…	11.5033	123301	547.66	7.95053	22	8	22	F060824	0,5%-R3	29	21	16	18	10	10	15	15	15	14	22	18	8	6	11	12	8	8	17	13	9	8	303
Tistlia$1046335$1045811$-3	24	Rubrerythrin	154254069	5e-67	Parvibaculum lavamentivorans DS-1	AIDSVRPSRIFRACRPLAESAAGGPHGIMTQSRRETVMSLKGSKTEENLKEAFAGESQANRRYLYFAQKADVEGYNDVAAVFRSTAEGETGHAHGHLAYLEEVGDPATGEPIGDTGLNLKAAIAGETHEYTDMYPGMARTAREEGFDEIADWFETLAKAEKSHAGRFQKALDTMD	5.18405	19059.2	591.11	66.8571	39	9	39	F060830	0%-R1	39	27	16	18	8	11	5	7	13	11	29	24	0	0	20	16	4	7	14	10	12	12	303
Tistlia$3037363$3036179$-3	25	3-isopropylmalate dehydrogenase	357423215	4e-158	Azospirillum lipoferum 4B	GLPGPALSARRGPESANERVRGSPIMPANKSLLVLPGDGIGPEVMGQVRRVVDWMDKRRAVSFDVTEDLVGGAAIDVHGIPVTDATVEKAMNVDAVLLGAVGGPKWDNLDFSKKPERGLLRLRKDLQLYANLRPALCFEALVEASTLKPEIVSGLDIMIVRELTGGVYFGEPRGIETLPNGERRGVNTQVYTTSEIRRVAAVAFELARKRGNRVTSCEKANVMESGVLWREEVQKLHDESFGDVELSHMYADNAAMQLVRNPKQFDVIVTDNLFGDILSDEASMLTGSLGMLPSASLGDVDETGRRKALYEPVHGSAPDIAGSGKANPIATILSLAMALRYSFDLADDADLVEEAVKKVLAKGIRTADIQAPGSTVVSTGQMGDALLAELEAMAA	5.03647	42304.8	486.794	31.1392	26	10	26	F060905	0,5%-R4	4	0	15	17	15	14	16	14	18	17	23	18	21	26	0	0	11	9	17	18	12	12	297
Tistlia$909967$911166$1	26	Branched-chain amino acid ABC transporter, substrate-binding periplasmic component	357428205	2e-129	Azospirillum lipoferum	IVGHRIGPVTTKGPAVAAVPRGPKQGVDRIMKKLALALAAAAALTAGSYGAAKAEVKIATVGPITGQYAAFGEQMKRGLEMAVKDLNAAGGVNGEKVVGIAEDDACDPKQAVAAANKLVGEGVKFVDGHFCSGSSIPASAVYAEEDILMISPASTNPAFTEEAAKKGWTNVARVCGRDDAQGVVAGNYLADHYKDGEIAILQDKTAYGKGLADETKKQLNKRGVKEGMYEAYTAGEKDYSALVSKMKSAGIKAIYVGGYHTEAGLIIRQAKEQGYDPQLVSGDALVTDEFWKITGDAGQGTIMTFAPDPRKFASAKKIVEKFRAEGYEPEGYTLYTYAAAQVWAEAAKRAKSFDTEKLAKQIHGGTFDTVIGTITLDDKGDIKDPKYVWYIWKNGTYGEM	7.12174	42445.7	574.72	55.5	25	13	25	F060821	4%-R3	11	3	9	18	8	5	19	22	26	19	8	4	15	10	17	12	16	19	25	20	4	0	290
Tistlia$3782003$3780351$-2	27	methylmalonate-semialdehyde dehydrogenase	148260786	0	Acidiphilium cryptum JF-5	PSRARAPSRSAPAAARSFPLRRHASGKASSGSRLRLRWRALEDNSRRQGGSAQMAEALHHFIGGRIVAGTSGRTSEVFNPATGEVKAKVDLASAAELDSAVQTAKAAFPGWAATAPLQRARIMFRFKELLEANKAKLAELIGSEHGKVLGDAAGEVTRGIEVVEFACGIPQLLKGEFNENVGTGVDAYSVRQPLGVVAGITPFNFPAMVPMWMFPVALACGNAFILKPSERDPSAPLYLAELLKQAGLPDGVFNVVNGDKEAVDAILAHPDIEAVSFVGSTPIAEYVYRTGTSTNKRVQALGGAKNHMIVMPDADMDQATDALMGAAYGSAGERCMAISVAVAVGDAGDKLMERLEPRVRGLKIGAYTDAEAEMGPLVTRQHYEKVKGYVDLGVQEGAK…	8.5685	59249.1	884.27	42.4682	30	14	30	F060825	0,5%-R4	6	5	6	6	12	21	12	9	15	20	20	23	30	28	0	0	7	10	11	12	13	14	280
Tistlia$2541764$2540529$-2	28	COG0045: Succinyl-CoA synthetase, beta subunit	23014368	9e-177	Magnetospirillum magnetotacticum MS-1	PRRFNETASERARMNIHEYQAKSLLKKFGVAVPEGYVAYTPEEAEEAAAKLGGPVSVVKSQIHAGGRGAGRFKSDPDGKGGVRVVKGGPAEVKAEAGRMLGETLVTKQTGPAGKEVKRLYVEQGCDIARELYLSMLLDRATGRITIVASTEGGMEIEEVAAEHPDRIVRQAIDPAVGLMPFQCRKIAFALGLEGKQIGAATKFLSAMYKAYTELDASLVEINPLVVTGDGSVIALDAKMGFDDNALFRHADIAEMRDEDEEDPTELEASRHELNYIKLDGSIGCMVNGAGLAMATMDIIKLYGGSPANFLDVGGGATKERVTAAFKIILSDPNVEGILVNIFGGIMRCDIIAEGVVAAAREVSLHVPLVVRLEGTNVERGKEILNESGLAIVSADNLAD…	5.1706	43822.6	577.79	41.2621	28	12	28	F060905	0,5%-R4	0	0	9	11	12	11	15	16	16	9	10	11	24	28	0	0	3	5	22	20	6	8	236
Tistlia$2949531$2949836$3	29	DNA-binding protein HupA	83311888	2e-33	Magnetospirillum magneticum AMB-1	DNDFPTEKGGSTVNKNDLVATVADSADLSKADAAKAVDAVFDAISAALAKGEEVRLVGFGTFAVATRAASEGRNPRTGEKIKIAASKQPKFKAGKGLKDAVN	8.97222	10443.5	476.99	50.9804	51	5	51	F060830	0%-R1	51	18	19	10	4	4	4	4	7	6	9	11	3	0	37	17	6	6	5	6	4	4	235
Tistlia$4250418$4251851$3	30	Twin-arginine translocation pathway signal	163796041	0	alpha proteobacterium BAL199	RVRHNSRPNETAAQRTRPQNRLRLTQTGGRKMPIFDGKFTRRRVLQSGLVVGAGLAAPMVMRKRAWAETFRNDPGNNPNIVFGWNVPQTGPYADEGADELKAYQLAVKHLNGEGDGGLMNTMKPCSLKGNGVLGKKVTYVTGDTQTKSDAARASAKRMIEKDGVIMFSGGSSSGVAVAVQSLAQEMGVIFMCGLTHSNDTTGKDKKRYGFRHFFNAYMTGKALGPVLKEEMGTDRKAYHLTADYTWGWTQEESIKETTEAMGWKTVAAVRTPLGAGDFSQYITPVLNSGADVLILNHYGKDMVNSLTQAVQFGLKDKMVNGKKFEIIVPLFSRLMARGAGDAIKGILGTTNWNWSLQDEGSKAFVKSFGQEYGFPPSQAAQTCYVQALLYANACEMAGT…	9.27166	52364.4	710.98	45.6067	35	16	35	F060821	4%-R3	0	0	0	0	5	3	26	34	11	13	0	2	13	11	5	3	15	13	35	35	2	0	226
Tistlia$2703521$2702502$-2	31	parvulin-like peptidyl-prolyl isomerase	288959403	6e-62	Azospirillum sp. B510	CRRTAWRAPRRSGSRRHDREFQPALPRRACSKGSPMTRSRFLVSALVGAALLIGPSLAVAEDATAPAGDDPVVAVVNGQELHQSDVLRSAKDLPPQMQAQISMLFPALIQRLVDLTLLSQAARDQGLADDKRVKELVAEAETDAVRRVYLEDKIDAAMTDEKLQEAYKQYLAENPAGEEVKARHILLKDKESAEKIIDQLNKGADFEKLAKENSTGPSAAQGGDLGWFAKDQMVEPFSKAAFELKKGEYTKAPVKTQFGWHVIKVEDRRTKAAPSFAEVESKLREQLARKVIDDEVQALRKTAKIDIKQQAAAPGTAAPDAAAPATGGEAPADGTQPKAQ	8.37783	36971.3	481.734	39.4118	23	10	23	F060824	0,5%-R3	20	17	8	14	9	11	7	9	7	6	23	19	12	10	6	5	4	6	10	8	5	7	223
Tistlia$1152297$1153967$3	32	trigger factor	209964557	7e-143	Rhodospirillum centenum SW	PRVVGVQVPPPAPRHRVPGAPDSGPAIRGAGSAGGRAAARRRTGRLRRRPKAGASADPLTTADSRDERASVPMQVNETLNEGLKREFTVTLAAAEIEDKVQARLAEVAKTAQIPGFRPGKVPSSVLKQRYGDAVLGEVLQQAVNDASQQAINERGLTPAMQPQIEVTKFEKGEDLEYKLTVELMPEIAPMDFSTLELERVKVEVPAEEVDKALERLAENQRTTKPLESERPAESGDVLVIDFKGTVGGVAFPGMEGQDHHLQLGSNQFIAGFEDQLIGAGKGDERTVTVTFPEGYANDELSGKEAVFEVTVKDILATESTPIDDEMAKNYGAENLEDLRKKVAEQLGQEFEGIARSKVKRELLDKLAEGHDFPVPPGMVEQEFEAIWRQIEADREAGRS…	4.93516	60759.3	481.59	19.3896	19	9	19	F060905	0,5%-R4	2	4	16	18	12	13	10	10	7	8	10	9	17	19	3	5	8	8	6	8	11	12	216
Tistlia$4524204$4525343$3	33	Unknown	163796489	7e-74	alpha proteobacterium BAL199	AMKKLLLSGTALAAAGVVAGVAAAPAQAQIQLGLGGYMIQYLGYGNSSTNVGSGSDAFNGFDVKSNSEVWFVGSTTLDNGLKFGVNIQLEGNTNTGDQIDESFLFVEGSFGRFNIGSENSAGYLMTYAAPDVGVGVNSTGVLTGFLPQSGGFAGAGFFRAPLGSTYLELDRNNDSNKITYFTPRFSGFQFGASYLPDPQQDSNSQVDETTVSYRDGFSLGGNFVNSFSGFDVAVSGRYDWANDQSAAGTDPSIYSFGANLGYAGFTVGGSYAKANDMGANTGRSFDVGASYETGPWGVSLTYFNGEADATAAAGRSEYQAAGRDRASSGATGAGCRRGTTAPAAASASTCCAARPPRGPGPSACPSRGPSTCRPCRRPPG	4.81462	38944.4	422.17	30	23	6	23	F060823	4%-R2	8	7	0	6	9	8	0	3	8	8	12	12	9	7	11	13	23	17	7	6	18	14	206
Tistlia$3628549$3627914$-3	34	COG2885: Outer membrane protein and related peptidoglycan-associated (lipo)proteins	23015570	4e-46	Magnetospirillum magnetotacticum MS-1	GCGNIVQLLRSRSEGLCPGSSLAAGENTSSTFHQGRQTIDRRLCGTRGTRMSLKLLTIVAAAALALTACESSQQNTGATTGTTQTTTAAPSGPVAGSQEALTQQVGDRIFFDFDKSDIRADQRGTVDKLAAWLKQNPSVQLTIEGNCDERGTREYNLALGERRANAVQEYLVARGVNASRLKTISYGKERPAVLGSTEYAWAQNRRDQFVVR	9.29702	22827.6	429.64	36.3208	24	10	24	F060820	4%-R1	19	16	0	10	3	4	0	10	6	11	9	10	0	0	24	21	9	13	11	12	7	8	203
Tistlia$1713060$1711915$-1	35	TRAP dicarboxylate transporter- DctP subunit	163793049	5e-134	alpha proteobacterium BAL199	FADRRPRDWGYQTDGEDKSMKRRAFLTGAATAGVAAAAASTLAKPAIAQGKRELKMVTTWPKNFPGLGTGAQRAADRITAATEGRITVKVYAAGELVPPFESFDAVSSGTADCMHAAAYYWQGKSKGFNFFTAVPMGLLQPEMDAWIQFGGGQELWDELGAKFNLKPLPCGNTGVQMGGWFRKEIKSVEDFKGLKFRMPGAGGEVLRKLGAAVVALPGGEIFPALQSGAIDATEWVGPWNDMAFGFYRVAKFYYWPGYHEPGSMLECTWNKGVWDSFSKADQGLITDCCLAENNAMMAEFNARNGDSLKQLIEQHGVQLREFSDEIYKAFAKASEEVLGEMATESDLVDRIYNSFLDARDKSMSWTRLANQGYANKREAAMS	5.84667	41894.6	544.5	40.5759	23	12	23	F060821	4%-R3	0	0	8	18	5	5	14	21	18	17	8	3	13	11	0	0	5	9	23	22	0	0	200
Tistlia$5369121$5365822$-1	36	elongation factor EF-Ts	288958466	7e-78	Azospirillum sp. B510	DHGRPDARLGDQDLPPARPRAGARGQRPRHGHRRRRDRRAARLLGLRQDLDPAHGRRLRDRQRGQHQPRRAPSQRAAAGPAQRRHGLRGLLALSAADRARQRRLRPAARAGAARRGRQQGRRGRRAAGDRGLPRPLPGDHFLGPPAARLAGPRADPPGGTAPARRADVAARAAGPRRAAGAHQGMAEGPRHDRRPGHPRPDRRDRAGRPHRGHGGEPADAVRHARRAARAAGQPLRRRLRRRAADEPGRGRGRGRRRPAARGRGGRQLDQADHARGGAGVADVGLGRAERAEALAAIGLGGRPPEGADQRIALDRVAERRAGAVPLDLGDPPGLDAEATPGIEQQRLLRPAVGRGDAVAGAVLVHARGDDHAADRIAVGQGVVEPLQHDHRRRLGQHRA…	10.7658	115427	381.41	10.5455	17	7	17	F060830	0%-R1	17	8	8	15	7	5	7	6	7	7	14	11	6	6	11	4	7	7	8	10	5	6	182
Tistlia$1341026$1342225$2	37	N-acetylneuraminic acid synthase	209967011	2e-142	Rhodospirillum centenum SW	ARTQGNRRTTSPQKGVDKDAASHYPSQAEGPQPMPDSGTSTSSPQSPIGSTMARTLTIDGVEISDDSNAYVIAEIGHNHQGDLEKCKQLFKAAAECGAQAVKLQKRDNRALFTKEMYDSPYNSENAYADTYGAHREFLEFGRDEYMELQKYAKELGVTFFSTAFDHKSADFLAELDMPAYKIASGDLTNIPLIKYVAEIGKPMVMSTGGGTMADAQRAYEAVMPINPNVCIMQCTSGYPPEWSELNLKVIDTFRQAFPDIVIGFSAHDNGIAMPLVAYMLGARMIEKHFTLNRAWKGTDQAFSLEPTGLRKMIRDLERTHTALGDGVKRSYPSEAKPLFKMAKKLVAARDLPAGHTITADDIAIKVPNDGIPPYEFDKLLGRTLKRAVKEDENYAFEDFA	5.68448	44149.9	372.43	30.75	16	9	16	F060901	4%-R3	8	3	6	5	7	8	10	13	9	6	5	7	11	8	8	7	7	9	13	16	6	6	178
Tistlia$2662157$2663299$2	38	2-hydroxyhepta-2,4-diene-1,7-dioate isomerase	15890395	5e-116	Agrobacterium tumefaciens str. C58	REGRWRRSRSCRASPGSTSASPIPRPADWRPRSARAARSACRAGSFWSKAYPRAPWTPPPTAWSRAAWSSGAPSAWSVASTGWSSPSARTRSNDRERAERVKLLRFGEPGAEKPGLLDKGGKIRDLSSVVPDIAGPALSPAGLDKLRKVDPASLPEVPASTRLGPCVGQVGNFIAIGLNYVDHAEETGLAIPTEPVVFSKATSCLSGPNDAIVLPEGSVKTDWEVEIAFVMGQAAYRVEEKDALGYVAGFCLCHDVSERAFQIERGGQWIKGKSAPTFGPLGPWLVTPDEVADVQNLRLWCDVNGKRMQDGTTAKMIFSIAYLVSYLSRFMRLLPGDVVTTGTPAGVGLGMKPNVFLKAGDVVELGIEQLGEQRQEVKAFG	9.25101	40934	356.047	40.6824	17	7	17	F060824	0,5%-R3	3	0	11	15	9	11	11	7	13	8	17	19	12	11	0	0	0	0	8	6	8	8	177
Tistlia$4467768$4468379$3	39	Cache domain family	254501419	7e-26	Labrenzia alexandrii DFL-11	LGGISYECLYYNNIRLDALYSLLRPDRQISSRKSSGLGRAATGSTNPGERKTMIAKLLRSGAVVGALLVLLAGPALASGKGTPNEAKAMAEKAAAHLQSAGAETAFADFTAGKPPFKDRDLYVVAIAQDGTDVAHGGNAALVGKNIMELRDPSGKPLVKEILAVKDAGWVEYSFQNPTTKAIEPKKSYVIHQGDYWVLVGAYAK	9.32007	21578.3	631.16	52.451	57	9	57	F060830	0%-R1	57	32	20	30	0	0	0	0	8	7	8	4	0	0	4	4	0	0	0	0	0	0	174
Tistlia$2530557$2529466$-1	40	glyceraldehyde-3-phosphate dehydrogenase	83591562	7e-135	Rhodospirillum rubrum ATCC 11170	GAVVRESRDGAARTRAASLGPAGGGSNTMPVRVGINGFGRIGRLVLRAAHEAKRSDIEFVAINDLGKPSDNAHLLTYDSVHGRYPGTVGSTDDSIIVDGHSIKSLSERDPAKLPWGDLGVDIVLECTGIFTDKEKAGLHLKGGARKVLVSAPASGVDLTVVFGVNDDKLEPGHTVVSNASCTTNCLAPVAHVLHKAVGIERGFMTTVHSYTGDQRTVDTLHKDLHRARAAAVSTIPTSTGAARAVGLVLPELKGKLDGVALRVPTPNVSLVDLKFDAARETSAEAINAAVEEAAASARLKGILEVNKAPLVSVDFNHSSASSVFDAGGTHVIEGRFVRVMSWYDNEWGFSNRMSDTAVAMGKLL	6.97309	38186.8	489.32	44.2308	23	10	23	F060901	4%-R3	0	0	0	5	11	7	14	20	12	11	4	0	11	11	0	0	3	6	18	23	8	4	168
Tistlia$3002937$3000832$-1	41	elongation factor Tu	163796922	0	alpha proteobacterium BAL199	RLAAQEERSIMSARQTPLERYRNIGIMAHIDAGKTTTTERILFYTGRSYKIGEVHEGTATMDWMEQEQERGITITSAATTCFWRDHRINIIDTPGHVDFTIEVERSLRVLDGAVAVFDAVAGVEPQSETVWRQADKYKVPRICFVNKMDRMGADFFRCVDMIVDRLGATPAVISLPIGTESDFVGIVDLVKNKAIVWKDESLGAEFEYRDIPAELAEQAAEYRHTLLELAVEQDDAAMEAYLDGTEPDEETLKRCIRKGACSDAFVPVLCGSAFKNKGVQPLLDAVVDYLPNPLEVPAVRGIKPGTDEAIVRRAADDEPLSGLAFKIMADPFVGSLTFVRIYSGVVNKGTSVLNSVKDKRERVGRMLLMHANHREDIEWASAGDIVAIAGLKDTTTGET…	5.04864	77345.1	699.76	36.6097	36	16	36	F060902	4%-R2	0	0	0	0	16	11	0	0	3	3	0	0	7	6	8	0	33	36	0	3	17	21	164
Tistlia$2510697$2508448$-1	42	transcription elongation factor NusA	347736736	0	Azospirillum amazonense Y2	RNDDPLSQRKHGGPTARHFCWSNPNCRNGEGLERATRGRNGLWTGAAGRGRSLLPDQRRQGRRGRAPDRTHGGRPRLRDRARPARRRPAPADPAGHDRAAGRQPGHRGLRRGQPCRLGAARGRGPDRRRLRARGLVAGHRPAADPGQGLPALGRLRGEGRAQAADRGPPAHQGPPDRPGGNGRDPGGSRRPAAGAPAPVRDRQGQAGVDRRSARRRTGRRAGRLSLGRGTMEPQTLHRTELLQVAEAVAREKGIEPGEVIVAMEQAIQKAGRAKYGQEHDIRAEMDRRTGEIRLRRYLTVADPIENEFTEVDLKTAQLRKPDAKLGDVLIDELPPIDLGRIAAQTAKQVIVQKVREAERTRQYEEYKDRVGEIVNGIVKRVEFGNVTVDLGKAEAMMRR…	6.80624	82594.6	271.62	11.8667	12	5	12	F060903	4%-R1	5	0	9	7	9	11	0	4	9	7	10	11	8	9	10	12	11	10	0	0	10	8	160
Tistlia$594310$594876$1	43	Granule-associated protein (Phasin)	356878778	9e-39	Azospirillum brasilense Sp245	PWHCAVQHSDAAQPRRRSRIGRAQRRKDSRRRTMTKTGNPFLDMDFTQFSDFKKWSEQFQVPGLDMQAMMEAQRKNLEAIGQANKIAVEGAQALAQRQMEILRSTMEEASKVMSDLAASGTPEERMAKQADVVREAFERAISNMRELAELGAKSNTEALDTINKRISESLDEIKGMISDLQSSAKKAKK	9.58864	21332.8	565.377	57.1429	24	9	24	F060911	0%-R1	24	24	11	17	0	3	0	0	9	11	11	10	0	0	5	6	0	0	4	5	3	3	146
Tistlia$4890916$4891464$1	44	hypothetical protein BAL199_09158	163795033	7e-61	alpha proteobacterium BAL199	GASAPAGVLEPFPNPGKHEGGSTMTIKVGDKIPSAKMKLKTSDGIQEVTTDELFGGKKVVVFALPGAFTPTCSAKHLPGFIQRADEIRAKGVDRIACVSVNDAFVMDAWGRDQGAGDKVMMLADGNGEFTDALGLSFDASGFGMGKRSQRYAMVVDDGVVKALHVEQPGAFEVSSAEAVLNVL	5.37461	19089.6	256.4	37.1585	10	6	10	F060906	0,5%-R3	8	6	7	15	8	8	7	7	6	7	11	10	0	0	4	4	4	4	10	6	6	6	144
Tistlia$694142$695776$2	45	ATP synthase, F1 sector, alpha subunit	356876370	0	Azospirillum brasilense Sp245	SGAARRSRRAGRQPYDRRLCEGQARSSPGGDERGSVMDIRAAEISEILKQQIENFGAEADVAEVGQVLSVGDGVARVYGLDNVQAGELVEFPGGIKGMALNLETDNVGIVLFGDDRGIKEGDTVKRTGSIVDVPVGRGLLGRVVDALGNPIDGKGPLENVERRRVEVKAPGIIPRKSVHEPMQTGLKSIDSLIPIGRGQRELIIGDRQTGKTAIVLDTFLNQKPTNDAGDEKAKLYCIYVAIGQKRSSVARFVKSLEDRGALDYSIVVAATASDPAPLQFLAPYAGCSMGEFFRDNGMHAVICYDDLSKQAVAYRQMSLLLRRPPGREAFPGDVFYLHSRLLERAAKMNDELGAGSLTALPIIETQAGDVSAYIPTNVISITDGQIFLETGLFYKGVRP…	6.87591	59316.1	546.73	31.1927	25	12	25	F060902	4%-R2	0	0	0	0	9	14	3	7	6	4	0	0	8	8	0	3	17	25	8	8	9	11	140
Tistlia$178814$177315$-2	46	aldehyde dehydrogenase family protein	163795565	0	alpha proteobacterium BAL199	RRAGSGRRRRRPREKHRRRAMTMHANLIAGEWVDAPNASENRNPSDLSDVVGLYAQGDAAQAGQAIDAAAAAFPAWSRSTPQQRFDILDAAGTEILARKEELGRLLSREEGKTLPEGIGETVRAGQIFKFFAGEALRIAGDRIDSTRPGVIAEATREPLGVVGLITPWNFPIAIPAWKLAPALAFGNCVVMKPADLVPGCAWALADILQRAGLPKGVFNLVMGRGSVVGEAILASPKVAAISFTGSVATGRHVARRCIEGEAMKKFQLEMGGKNPFVVLDDADLEVAANSALNGAFFSTGQRCTASSRLIVTEGIHDRFVEALTSKLKALKVDNALKEGTQIGPVVDQRQLDQDLDYIKVGQDEGAKLAWGGERLNRETEGFYLQPALFTETDNAMRIN…	8.89514	53945.8	414.11	26.4	15	9	15	F060900	4%-R4	0	0	6	8	8	15	0	5	9	12	0	3	10	11	0	2	8	10	4	5	9	15	140
Tistlia$2566396$2570202$1	47	EmrB/QacA family drug resistance transporter	334703464	0	Aeromonas caviae Ae398	NAAELFLRGTGSRGNELTDRRKETKAMRVYYDRDADANLIKGKKVVIVGYGSQGHAHAMNLRDSGVTEVAIALREGSATRKKAENAGFKVMTPAEGAKWGDVIMMLTPDELQADIYKDDLAPNMKEGAALTFAHGLNVHFNLIEPRPDIDVFMIAPKGPGHTVRSEYLRGGGVPCLIAVAQDASGNAHELGLSYAAAIGGARAGVIETTFKEECETDLFGEQVVLCGGLCELITAGFETLVEAGYAPEMAYFECLHEVKLIVDLMYEGGMATMRYSISNTAEYGDYTRGPRIITEETRAEMKRVLADIQEGRFARDWVLECKAGQPSFKAMRRRNAEHQIEEVGAKLRAMMPWISEKALVDKTTDPRGAAPAAQLRSGGRALGAGGRQGGAAPARPQAP…	10.3018	136192	504.12	12.2143	24	11	24	F060825	0,5%-R4	0	0	4	0	8	7	10	6	11	11	5	4	24	19	0	0	4	0	9	6	6	5	139
Tistlia$4150974$4149934$-1	48	glutamate/glutamine/aspartate/asparagine-binding protein bztAprecursor	255264624	4e-132	Thalassiobium sp. R2A62	DNREGHQMKLTRILVAAAVVTALTAGTAAAQSTLENVKSRGQLKCGVSTGLAGFSQPNAQGKWEGFDVDYCRAVAAAIFGDPDKVAFTPTTAKERFTALQSGEIDILSRNTTWTLSRDVQLGFEFVGTDYYDGQGFMIRKDMGISSAKQLDGASVCIQTGTTTELNLADFFRSHNMKFEPVTIDTSDQAREAYEAGRCDVYTTDASGLAAQRASMADPSAHVILPEIISKEPLGPLVRHGDNNWGDIGRWVLNAMITAEEDGVTSKNVDEMKTSSDNPEVKRLLGVEGEMGAMLGLPNEWAYNIIKSVGNYSEVFERNVGVKTPLGLERGLNALWKDGGILYSPPFR	4.98678	37593.7	277.41	37.464	15	7	15	F060821	4%-R3	0	0	0	0	6	13	10	15	9	7	0	0	4	5	4	3	10	12	15	12	4	8	137
Tistlia$3036117$3034753$-1	49	aspartate-semialdehyde dehydrogenase	288959239	9e-146	Azospirillum sp. B510	PCQEGLRPWPSSAPLSQPPRSSRSPARRRSPASSTTRPPSRARPRARSRPRRRRTRPLPRRPRKPRTPPSRPPARHLPILRRAARWGGPSAFPASIACKSAGARVDAAPSRQTKGKRTMGYRVAVVGATGNVGREMLSTLAERQFPVDEVVALASERSAGQKVSFGDDQVLQVQDLASFDFKGIDIGLFSPGAKVSAEFAPRAARAGTIVIDNTSQFRMDPDVPLVVPEVNREAIAGYPRRNIIANPNCSTIQMVVALKPLHDRVPIRRVVVSTYQSVSGAGKEAMDELFNQTRGIYVNDPIKTEIFPKQIAFNVIPQIDVFMEDGSTKEEWKMAVETKKILDPRIKVHATCVRVPTFIGHAEAVNIEFEDELDENEAREILRDAPGVSVFDHRQTEGY…	9.87208	50131.2	337.86	17.1429	12	5	12	F060908	0%-R4	4	0	11	10	8	6	14	12	5	3	6	3	10	6	0	0	5	4	7	11	5	7	137
Tistlia$2541840$2539645$-1	50	succinyl-CoA synthetase subunit alpha	347757425	7e-137	Micavibrio aeruginosavorus ARL-13	SAARPRDGRRAAAVRGGPLAASRRLTETLQRNRKRARPHEYPRIPGEEPAQEVRGRRPRGLCRLHAGGGRGGCRQARRPGQRGQVADPRRRPRRRALQERSRRQGRRARGQGRPGRGQGRGRQDAGRDAGHQADRPGGQGSQAALRRAGLRHRPRALPLDAARPRDRPDHHRRLDRGRHGDRGGRRRAPGPDRPPGDRPGGRPDALPVPQDRLRARPRGQADRRRHQVPVGDVQGLHRARRLAGRDQPAGRHRRRLGDRARRQDGLRRQRPVPPRRHRRDARRGRGGPDRARGLAPRAQLHQARRQHRLHGQRRRPGHGDDGHHQALRRLAGQFPRRRRRGDQGARHRGLQDHPLRPQCRGHPGQHLRGHHALRHHRGGRRRGGPRGQPARAAGGAPGG…	11.8678	79181.8	276.36	12.9781	10	5	10	F060825	0,5%-R4	0	2	6	9	7	9	6	10	8	7	6	3	10	11	0	0	4	5	9	8	4	5	129
Tistlia$2370582$2369332$-1	52	phosphoserine aminotransferase	110635491	2e-161	Chelativorans sp. BNC1	RTAAWRLVSAALYLPNDHLTRRNDSTMTSAAKPGRRPANPNFSSGPCAKRPGWSPAALTGAVVGRSHRAKVGKARLAEVIERSATLLGLPSDWRLAIVPASDTGAVEMALWSLLGARGVEMLAWESFGSGWATDVVKQLKLKDARVLEAGYGALPDLSAVDWDCDVVFTWNGTTSGVRVPDADWIPADRGGLAICDATSAAFAMPLDFAKLDVVTWSWQKVLGGEAAHGMLALGPRAVERLESHSPAWPLPKIFRMTKGGKLIEGIFKGETINTPSMLCVEDALDGLRWAEQIGGLEALVARSRANLAAVEAWVEASDWAGFLAERPEIRSSTSICLKVVDPWFASQADDAQGALIKALVAKLDAEGVAYDIGAYRDAPAGLRIWGGATVETSDIEALL…	5.60167	44468.8	313.65	29.4964	14	6	14	F060905	0,5%-R4	0	0	7	6	10	8	8	5	12	6	0	3	15	14	0	0	0	0	8	7	8	6	123
Tistlia$4558902$4561331$3	53	TRAP transporter solute receptor, TAXI family	298293576	3e-128	Starkeya novella DSM 506	AEGRESAAAGPAVERLLARQGQGRRVALVPELDRALAGVGAVAGAAAAQPDLQEVAVRRALQPGQRRRAAEEGQARQAAVAAMEVDRSDRDAVLGLGAGRRIGGPQLGDPRQVGDGDAGRAVGGLEAAVEAAPPAELLGLEQFHRGAGRIAAAQAVEGPAIDPPQLAVELAERGALADLPGDRIGRAAEHSAPASPLAGSGARKWLTARGTGRRSPTSPCPLRPWAGEGTLIDRSGLLLPAPLGRVGAGGLQRPGGPVLQDLGHHHGLVGGRPPGTDRDLAERGAVAEGPAAGGLEGRQAGRVDAQPERALHDEGEERAVERQPAAAEEAPGLDRAERQQPRGQALRQRAVLGRCSRCPSHALPLPSIRAARTATIGRARRGPGKPPVRHIRLFTVDFA…	9.16718	83611.7	288.99	16.6667	15	7	15	F060819	0,5%-R1	5	2	0	10	6	7	6	6	15	14	5	3	4	6	4	3	4	0	5	7	4	4	120
Tistlia$297421$298524$1	54	nucleoside-diphosphate kinase	154253770	7e-68	Parvibaculum lavamentivorans DS-1	LSSQNEASRSRWLVGSSSSSRSGSLNSSEASATRMRQPPEYSSSRRCCAASSKPRPARMRAARAGALSARITVRRSWTSAMRCGSVTVSASASSAERSVSAASTKSISRCGPEGASCFSRPVRTRPVRRRSPPSGATSPSIRRSRVVLPVPLRPTRPTRQPLSIAAVARSRRTRGPRRKVSSLMCSMAGDLARPAPPCTIAAARRHGYKARASPNENAQQRLGERSPAMAVQRTFSIIKPDATRRNITGKIVDRLEGAGLRVVAQKRIQMTREQAEGFYAVHKERPFFNDLVTFMISGPVVVQVLEGEDAVAKNREVMGATNPANADAGTIRKDFAESIEANSVHGSDSPENAATEIKFFFTDAEIVG	11.5088	39657.4	285.29	11.6848	14	5	14	F060830	0%-R1	14	11	8	9	5	7	0	0	9	6	5	0	0	0	10	9	5	4	6	0	7	4	119
Tistlia$4354874$4354269$-2	55	hypothetical protein Mesop_5966	337270412	2e-65	Mesorhizobium opportunistum WSM2075	AKTPGARLMELIQIRKIVTQVEEERHEFGPPAATPLIRGTVACVMKNPYAGRYVEDILPMMEALKPVGLEMAQRLVAAMGKAPKEIEGYGKGSIVGPDGELEHGALWHVPGGWSMREVLGDSKAIVPSAKKVGTLGTAIDIPVHHVNAAYVRSHFTAIEVRVADAPRAGEIVYILAMTSGPRVNARVGGLKASEIKGEDGQR	8.67242	21605.4	290.22	47.5248	15	6	15	F060908	0%-R4	7	5	11	8	0	0	8	15	13	10	3	3	0	0	6	5	0	0	13	11	0	0	118
Tistlia$637426$639573$1	56	hypothetical protein BAL199_06194	163795236	0	alpha proteobacterium BAL199	RTRAGSRRPAARGRRERRRAPGGHAPGPGPGRRPRASSAAGSCRRSWSRAAACRPGGRPARRTAPAGCGRRDSRVRPPRRRASPDAAACGGAPASPPRGRFFLWRAAECGLYAGRSSERSSMSDAAKSKAADDLGRLPEWDLADLYGGPDAPAIEQDLATARERAGRLRKNCAGRLAALSGAELGTALADYEAIDEILSKLMSYAQLVYAGDMSDPRNGRFYQRIHEAVSTIAAELIFFTLELNEIEDQALEQKLKDPLLARYRPWIRDSRAFRPYQLEEKLERLLHDKQVAGSAAWTRLFDETMAGLRFRLDGEELTSMQVLNRMSEPDRALRQRAGEAFAAGLRQRLPLFSLVTNTLAKDKQIEDSWRGLPRPVSSRNLANRVEDEVVDALVGAVVE…	9.75078	79881.9	296.56	14.9441	12	6	12	F060909	0%-R3	5	0	9	7	7	12	3	4	11	9	5	3	6	5	0	0	0	3	3	9	8	9	118
Tistlia$3458777$3459937$2	57	O-succinylhomoserine sulfhydrylase	354587578	2e-113	Mycobacterium rhodesiae NBB3	GAARCARASRPSSGAGCRVASRVLPSVACSCFFPIVAGNAAAGGEDPGTVTMFEERIAGLEGAEACFATASGMAAVFSALACQLSAGDRLVASRALFGSCFQVVTQILPRFGVETVLVDGTDLEAWKRELAKGAKVVFFETISNPTLEVLDLPAIVALAKAAGATVVADNVFSTPLLLRPIEHGADVSVYSGTKHIDGQGRCLGGAILCSRKFHDDRLLPFVRHTGPALSPFNAWTLLKGLETLELRVERQARTAQAVAEWLEAHPAVTRVVYPGLASHPQHALAARLLEGFGTVVTFEVQGGKEAAFRLLDSLEIVDISNNLGDAKSLITHPATTTHRSMPEEQRRATGITPGLVRLSPGLESAEDLLADLEQGLAAAGGGRAAAE	5.90597	40445.9	328.77	29.4574	14	6	14	F060905	0,5%-R4	0	0	9	0	9	7	6	6	10	5	7	0	12	14	0	0	0	0	10	10	7	5	117
Tistlia$3003423$3002941$-1	58	30S ribosomal protein S7	334141178	6e-69	Novosphingobium sp. PP1Y	GGAAAMSRRRRAEKREILPDPKFGDPVVSKFMNNLMYDGKKSVAEGIVYGALDLVASRGGNDPVKVFHEALANVRPEIEVRSRRVGGATYQVPVEVRSERAQALSMRWLISAARARSELTMTQRLAGEFMDAANNRGAAVKKREDTHRMAEANRAFSHYRW	10.3859	17977.3	266.51	44.7205	12	6	12	F060830	0%-R1	12	11	0	9	0	8	0	7	0	0	8	6	0	0	11	10	6	7	6	8	0	6	115
Tistlia$3530383$3528965$-3	59	predicted oxidoreductase	163798283	7e-126	alpha proteobacterium BAL199	PRRRPSRRWRTSASIGTATARSRAGASQPPDRRRHGHRTSRDCAAKRRGSGCRPGPGGCGRRRACLPRPAGTPSGPRHRPRLPPARRALGGRGRRPGHLPQAVVARRRLASRRAARHLTDETKETAMDMRRLGRSDIQVSKVCLGTMTWGTQNSQDEAFEQMDYALERGVTFWDTAEMYPTPTGAETYGETERIIGNWLASRGGRERVVLATKAVGPNPTRFPYIRDGKPRLNRWHLERALDASLKRLQTDYLDLYQLHWPDRSTNHFGKLGYVHDPDEDSTPIAETLAVLAGFVTAGKVRTVGLSNETPWGVMSFLKEAEAGVGPRPVSIQNPYSLLNRSFEVGLAEVAMREAVGLLAYAPIAGGTLSGKYLDGHWPEGARMTVSKDNRRYFKPNSEP…	10.2883	52139.9	204.45	24.1015	9	6	9	F060901	4%-R3	0	0	4	4	6	5	7	9	5	5	5	5	8	7	0	0	4	4	7	9	4	5	103
Tistlia$2700549$2699215$-1	60	aryldialkylphosphatase related protein	163798084	2e-156	alpha proteobacterium BAL199	SASRHGRNAWPPRLAGAGASCFAEANSLIPRVETTERSMSQRLFIGGKVIDGDGKALEGHGVLVSGERIARVAPAAEFEGFAGERVDTAGMTLLPGLIDCHVHLCSGAEADPGSAQAKLSAAQIAMRALERAQTTLAGGITAVRDCGGKDYIEFAVRDACNAGIQLGPTIMASGRMICMTGGHGNRNGRVADGVDEVVKAVREQIHAGCDFVKIMATGGVMTPGVDPQDAHYSPEEMAAGIAEGHRFHRTCASHAQGEEGILNAVRGGIDSIEHGFFLTEKTIEEMMQRGTYLVATLSALRNILGNGHLVQPYVIEKSRKYGEFHVESVKRYYAAGGKMAMGTDAGTPFNKHGENAQELRFLVEVGVKPMDAITIATRNGADLMRLEERGTVTEGKFAD…	6.12659	47026.6	558.63	49.8876	25	13	25	F060825	0,5%-R4	0	0	8	12	0	2	2	4	12	15	0	0	25	16	0	0	0	0	4	0	0	0	100
Tistlia$4847591$4848571$2	61	fructose-bisphosphate aldolase	148259397	1e-130	Acidiphilium cryptum JF-5	QDSDPAAEGRNQRELAATRNTMRITQRVKRILANYESDCPGTKTNLARILMHGRLGGTGKMVILPVDQGFEHGPDRSFAPNPPAYDPHYHYQLAIDAGLNAYAAPLGMLEAGADSFAGAIPTILKLNSSDSHATVKDQAVYGSVQDALRLGCSAIGFTIYPGADDQFEMMEEFRELSEEAKAVGLAVVLWSYPRGGDLSKAGETAVDVTAYAAHLAALLGAHIIKVKPPTDHVEQDEAKKALEKAKVDLSTLEKRIAHVMQSAFAGRRIVVFSGGAAKGTEGVLEEIRQIAAGGANGSIIGRNSFQRSREDALALLDTIVKIYQGKA	6.17101	34975.9	251.9	29.9694	9	7	9	F060909	0%-R3	0	0	4	6	5	9	7	9	0	0	0	0	3	0	5	4	8	9	9	10	8	4	100
Tistlia$2249509$2248058$-3	62	ABC transporter phosphate-binding protein	27376202	1e-134	Bradyrhizobium sp. STM 3809	RASAATSAPSRCSPTIRSWSARCRSSGTRCWPTSIRPRPTGPSRRRRRREFRSASRRTPRAAPAIPFRTLSRMNDLGHPGRNDEGSMTGSCAGNSSNCHTSFIDSREDRAGPALLCRSGMAGTRAGCRRQTLPSEEELLVKLLKGAVTQAAALALGLVIAGTTAHAADISGAGATFPYPIYAKWADAYKTKTGNGLNYQSIGSGGGIKQIKAKTVTFGASDKPLTKEELDSAGLMQWPMIMGGIVPIVNVEGIKPGELVIDGKTLAEIFMGKIAKWNDKAIQTLNPKAKLPNKAIAVVHRSDGSGTTFNFTDYLSKVSSDWKSQIGSDASVQWPVGIGAKGNEGVSNMVKQTGNSVGYVEYAYALQNKLTYTKMKNKDGKVVAPTSEAFQAAAANADWA…	9.63643	52009.3	349.12	20.6612	14	8	14	F060907	0,5%-R1	11	12	8	11	0	4	0	0	13	14	3	0	6	4	6	4	0	0	0	0	0	3	99
Tistlia$1617279$1617638$3	63	chaperonin Cpn10	154248185	3e-43	Xanthobacter autotrophicus Py2	HPRMGARPQTHFGSTSMKFRPLHDRVVVRRIEEDAKTSGGIIIPDSAKEKPQQGEIVAVGPGARNEKGELVALDVKAGDRVVFGKWSGTEVKIDGEDLLIMKESDIMGILEGSKSSKKAA	8.97196	12969.8	218.19	49.1667	14	5	14	F060910	0%-R2	6	8	0	14	6	11	0	0	10	11	0	0	0	0	8	9	4	7	0	0	0	0	94
Tistlia$2223270$2224703$3	64	Citrate synthase I	347739433	0	Azospirillum amazonense Y2	ISRDAGRRSDAIDRRRPAQYAAPQPRARADIRAFPLGNMESHVAADGKNATATLTDNTTGKSWDFPILEGTVGPRVIDVRKLYAETGMFTYDPGFTSTGSCESAITYIDGDQGVLMHRGYKIEELAEQSNFLEVCYLLLHGELPDKAQMKSFEKNITYHTMLHEQMMYFFRGFRRDSHPMAIMCGVVGALSAFYHDSTDIRDPHQRMVAQHRLIAKMPTIASMAFKYSIGQPFVYPRNDLSYAENFLYMTFAVPAEEYKVSPVMARAMDRIFILHADHEQNASTSTVRIAGSSGANPFACIAAGIASLWGPAHGGANEAVLNMLMEIGHKDKIPEFLARAKDKDDPFRLMGFGHRVYKNYDPRAKVLRQSAYEVLEELGDSNDPLLELAMELEKIALED…	6.42884	53893.9	321.21	19.6653	12	7	12	F060825	0,5%-R4	5	0	7	9	4	0	7	5	8	9	3	0	12	7	0	0	0	0	8	5	2	2	93
Tistlia$5240836$5241672$1	65	hypothetical protein CHLNCDRAFT_34782	307109332	5e-83	Chlorella variabilis	GGPAGVAASPASTSDRSRSGAMRLKDKVALVTGGAAGIGLACARAFAAEGAKVVIADLAVARGEAAVEALQEAGSDALFVRCDVGSRAEVEALIASTVAAFGRLDVALANAGIVKAGDFLEFSEEDFDAVLRVNLKGVFLTGQAAARQMVAQGTGGAIINMSSVNAVMAIPSITPYVVAKGGVNQLTKVMSLALADKGIRVNGIGPGSIRTEVLASVVNDPEKMKGVLMRTPLGRVGEPEEIASVAVFLASEEASYITGQTIYPDGGRLALNYTVPVKG	5.43012	28227.8	154.78	34.4086	10	4	10	F060907	0,5%-R1	2	0	7	5	5	0	7	8	7	10	8	7	6	6	0	0	0	0	7	6	0	0	91
Tistlia$945544$944957$-3	66	magnetic particle membrane specific GTPase P16	163797885	6e-28	alpha proteobacterium BAL199	KPESLSSPRVPPARRSPMSTAKKSAATVQQDVLAPVEAAVNAGKETVEAVMKAGTDAYAKHYEQTVSLTKDHVEKTSTMLFQNYDEMVSLNKANLDAVVATTTTFAKAFEVLAKELMGFAQGNVETGMTTTKKLLGAKNLQEMMDLQSEYSRSLFDGCVAESAKVAEMSMKTANEAFAPIQERVQVTVEKITKPAA	6.22433	21157.7	593.33	78.0612	25	12	25	F060830	0%-R1	25	14	6	11	0	3	0	0	4	4	7	4	0	0	0	0	0	0	0	0	4	4	86
Tistlia$1153993$1154733$1	67	protease subunit of ATP-dependent Clp protease	83311891	4e-89	Magnetospirillum magneticum AMB-1	LEGRASGPDDRPGRPANQTGQTRASMSHDIQMNTLVPMVVEQTNRGERAYDIYSRLLKERIIFLTGPINDHVASLICAQLLFLESDNPNKDIAFYINSPGGSVSAGLAIYDTMQYIKPDVSTVCVGLAASAGSLLLMAGAKGKRYSLPNAKIMTHQPSGGFQGQATDIEIHAREILAVRARLNELYAEHTGRTIADVEGIMERDRFMSAGEAKDFGLIDEVVAKRPKGLGEAGEADAKDGGGEKTSS	5.60356	26505.4	185.05	21.0526	10	4	10	F060908	0%-R4	5	5	5	10	0	0	8	10	5	5	5	0	0	0	0	0	0	0	9	10	0	0	77
Tistlia$5472619$5475228$1	68	methyl-accepting chemotaxis sensory transducer	295687872	3e-105	Caulobacter segnis ATCC 21756	IRYSSCSARTVSGRSMARSSCSSPDSLWDSSRDSSRSEPLSRSSSMVRGSRRWAVSCRALSKISSSSSRSASAEPATAISHSALSPKRLVPDRPLSAEEPLAPKFLDESLLSTPAMALHSARFELGRMGDYVADMLDRALPPVLSDSRSALTALAALDKPVDRLHRALLDYLGRISLGSLSSEQADNLMQLVEVANDLEHVADTIATDMVTSARKRIDERGSVVPDAAKRIGLYHAQVARALRQAVRAVVEEDVEAAASVRGMKREVTEIAHEISRDRFRTLPRGPHGPGGPGATVTGYVREVELLEILDGVFKIARRIARSQIPHADKAAQPAWVVAEALSAADNVSAGSQELSASAEELSQGATEQATAGEQASSSMEEMAANIKQNADNAAQTEKI…	6.15276	93108.1	518.93	9.42529	16	9	16	F060903	4%-R1	4	0	0	0	0	4	0	0	0	0	3	3	0	0	17	16	6	8	0	0	8	6	75
Tistlia$5020902$5020474$-1	69	ribosomal protein S16	209965492	2e-41	Rhodospirillum centenum SW	TAFKRGAREMSIKIRLARGGAKKRPFYQIVVADARSPRDGRFIERVGSYNPMVPQDHPERIVLREERIRHWLSVGAQPTDRVARFLGQAEIIAKPTYKEQPKKSAPKAKAQERLKEREEAAKAAADAAAEPAAAPAGEGSAEA	10.1479	15760.4	272.44	56.6434	12	6	12	F060830	0%-R1	12	11	6	3	2	0	4	2	0	0	6	7	0	0	6	0	0	0	3	3	4	0	69
Tistlia$5332733$5331303$-2	72	30S ribosomal protein S2	209964520	2e-108	Rhodospirillum centenum SW	ARWCACASRPPASARSSTTAAWTPSCSAPRTASSASRRCASSARSSTPRRARRLPPDRRLSELLRDRGLRRPAEAFFVRVLRPPAPEQGADRAQGAEAESPGQAGDQGGPDRIEAARPGMRAHHGHDAEQVGGAEDLRRPLPDPALLLVGQHGRPLRRRRLQFRPFGAISRPSICNPTRGPATAAAIFGCGRDRCRAQAALSAALDHGPRRQNRRTIDMALPDFTMRQLLEAGVHFGHTTRRWNPKMQPFIFGERNGVHIIDLEQTVPLLHQALNTVRTVVAGGGRVLFVGTKRQASEIVAEHAKRSGQYYVNHRWLGGMLTNWKTISHSIRRLKTLEEQLGAEATGLTKKELLGLTRERDKLELSLGGIKDMGGLPDVLFVIDTNKEHIAVTEANKLG…	10.4955	51905	458.31	28.3019	22	9	22	F060820	4%-R1	4	0	0	0	0	0	0	0	2	0	0	0	0	0	22	18	12	10	0	0	0	0	68
Tistlia$4580161$4582812$1	73	extracellular solute-binding protein, family 1	163797299	0	alpha proteobacterium BAL199	VQDSRCGRPLQRRQASRVRRPARPARPSRGETTGRLQMSLRHTLLAAVAAVAMTGLAASAQAKTEITWWHAMGGELGKKVEEIAANFNKSQDQYELKAIYKGNYTETMTAAIAAFRAGQQPDIVQVFEVGTATMMAAKGAVYPVYKLMNDSGLKWDPNAFLPAVVGYYTDTDGNMLSMPFNSSTPVLYYNKDAFEKAGLDPNSPPKTWQELAADSKKIIDSGAATCGFTTGWQSWVQIENFSAWHNIPIGTKSNGFGGLDTQLTINSPLDVRHIGDMAAWQKDGIFKYGGRRSDSAPLFYSGECAMYMNSSGSYAGVKGNAKFAFGVGMLPYYDDVKGAPQNSIIGGATLWVLQGHDKAEYKGVAAFFNYLSSPEVQADWHQFSGYLPITQAAYELTKK…	9.82751	96056.9	221.81	8.25792	9	5	9	F060905	0,5%-R4	0	0	5	0	6	5	3	0	7	6	0	0	6	9	0	5	0	8	0	5	0	3	68
Tistlia$3520718$3519306$-2	74	S-adenosylmethionine synthetase	356875785	3e-171	Azospirillum brasilense Sp245	PRRWRRSPTDIGRTASRHAPAPACAPGACGTGAGRDLRSHCPLAGGGANRHVGGLPARQFCHEVAPSPCAEISRKGHALKKGNYLFTSESVSEGHPDKVCDRVSDAIVDAFLGHDPYARVAVETLSTTNRIVLAGEVRSTPETVKSVSDQMEDIARRAIREIGYEQAGFHWKTLDFHNYVHEQSADIAMGVDAAGNKDEGAGDQGIMFGFACDETPELMPAPIQYSHNILKSLAEARHSGAEPRLLPDAKSQVTLRYQNGKPVAATSVVVSTQHSGEIDQDEVREIVRPHVLNVLPDGWMCPEEDFYVNPTGRFVIGGPDGDAGLTGRKIIVDTYGGAAPHGGGAFSGKDPTKVDRSAAYAARYLAKNVVAAGLAQRCTIQLSYAIGISKPLSVYVMCD…	6.40824	50502.2	214.74	11.465	8	4	8	F060902	4%-R2	0	0	0	4	4	4	4	4	5	4	0	0	6	5	0	3	4	8	0	4	4	5	68
Tistlia$953385$952816$-1	75	17 kDa surface antigen	292493689	1e-35	Nitrosococcus halophilus Nc4	FRSTTNGTNSDGIALSERSSPKRLARSVMKTKILLAALFAGVLAVAGCSQDGSGYGTKQTIGGLGGAALGGLLGSQFGGGTANLAFTALGAVAGGLVGSEVGKGLDKADKLEAQQAQAQARTAPINQTITWSNPDTGHSGSYTPVREGYRQDGAYCREFQETVTINNQQQKAYGVACQQPDGTWRIVEQK	9.05416	19630.9	245.76	37.3684	8	4	8	F060820	4%-R1	6	5	0	0	0	4	0	4	2	0	3	7	0	0	8	9	0	6	3	7	0	3	67
Tistlia$4687257$4685464$-1	76	Carboxy-terminal-processing peptidase S41A	357424742	2e-149	Azospirillum lipoferum 4B	RTRRAPRPPGPGRASPSGARRGRYDGRVVLCRAFPRLWAYLDHPTWRRISFPGSGLRPLDGGCRTVGPGRGTGRYAPHGCGARPEALSGAAERRRSDRSAAPACNWRRQSERLMRFLLPAAAAVFLLTALPATQAEDNQSTYEQLKLFGDVFERVRSDYVEQVSDEKLIEAAIRGMLSSLDPHSSYMDPESFGDMRIQTRGEFGGLGIEVTLDNGVIKVVSPIEDTPAYRAGLEAGDLITHLDGEPVMGLSLSEAVDKMRGPVDSSLTLTIVRGDQEPFNVTLKRAVIKVQSVRSHVEGDDIGYLRITTFNEQTSPGVEQAMESLKRQLGDKMHGLILDLRNNPGGLLDEAITVADDFLDKGEIVSTRGRHQDDTKRWNATPGDLADGIPMVVLINGGS…	9.1132	64124.9	167.98	9.36455	5	3	5	F060825	0,5%-R4	0	0	0	3	5	4	6	4	0	0	4	4	5	5	0	0	5	6	4	4	4	4	67
Tistlia$3303640$3301880$-3	77	30S ribosomal protein S1	347736052	0	Azospirillum amazonense Y2	PENAKGLHTVMSDTAAASPQTQNKESFAALLEESLGTEDSLEGTVLRGRVIRIEGDSVLVDVGLKSEGRVALKEFVKGGEDDGLEPGSTVEVFLERMEDKNGEAMLSREKARREESWNQLEKAYADNKRVTGHIFGRVKGGFTVDLSGAVAFLPGSQVDIRPVRDVTPLMHTPQPFQILKMDRSRGNIVVSRRAVLEEDRAEQRSELVANLKEGQILNGIVKNITDYGAFVDLGGVDGLLHVTDISWRRINHPTEALSIGQQVKVQVIRFNPETQRISLGMKQLEADPWEGVSAKYPVGAKFIGRVTNITDYGAFVELEPGIEGLVHVSEMSWTKKNVHPGKIVSTSQEVEVMILDVDEQKRRISLGLKQVQANPWEDLVERFPIGTELEGEIKNITEF…	5.07179	64743.4	327.91	22.9983	10	6	10	F060823	4%-R2	0	0	0	0	7	5	0	0	6	4	0	0	3	3	0	0	10	8	3	0	9	8	66
Tistlia$253573$253148$-3	78	30S ribosomal protein S8	83594006	3e-51	Rhodospirillum rubrum ATCC 11170	RSRAGKRSGPMALTDPLGDMLTRIRNGQQARKSKIQAPFSKLRCNVLEVLQREGYIRAYREASNERGHPVIEIELKYHEGEPVIREIARVSKPGRRVYSRIKELPRVYNGLGITILSTPQGVMADHEARAANVGGEILCQVF	10.1313	15954.5	200.26	38.7324	7	4	7	F060830	0%-R1	7	8	4	6	0	3	0	3	0	0	6	4	0	0	7	6	0	2	5	3	0	0	64
Tistlia$4337892$4338833$3	79	Protein of unknown function DUF500	144898497	5e-44	Magnetospirillum gryphiswaldense MSR-1	PASTASPAPPAATTPTPPSPGASAWSTSRRTACWRAERERRALPFFELYPGPGVSSPQCFPTWDAGAASRRLPRSHRRRTDMSLTFARRSLLRLGFAGLAAGVAASASLPAFAANDLAEARDVLAQSTSIYLTLKTDPDMPELPHYVARARAVIIFPRLVKGGFILGGEGGDGVLLVKDNAGNWSAPAFYSLAAASLGLQIGGQVSEVVLTIMNDGALDAILRNNFKLGADASIAVGPVGKGVEAGTTTNLKEDIYAFSKNQGLYGGATAEGAALLEAKAYNEAFYGKGATAEDIVLKRKYETDKADVLRQALK	9.30816	32977.1	280.8	30.5732	13	6	13	F060910	0%-R2	7	10	4	13	0	0	0	3	4	6	3	5	0	0	0	0	0	0	4	4	0	0	63
Tistlia$2794058$2791920$-2	80	Unknown	163793401	1e-50	alpha proteobacterium BAL199	RSSSPTAASRPSIRSAAPAEAGRAGSSAPRGASGLRPPLTHSSIHCDVRKAGQDMTGEINEDMQDLEREADTEVSDEDPFEPESVDEEGAPILRQPRRRFGLGPRLFLAFGAVAGLTVLASGAAWFTFGGVEQAYDETAQRTAPAMEQSLRLQIGATELAGAAPELAAAADDSARQTLSATLSAKTWELEDRLDKLKKLGASEETVTAVKGQVSRLGDAVQALDEAVSKRLRLASEHDKRMSQVDAAQAEVGKMIAPKIDDAAFDLSLQSEMAGNDLKDSISGLIGVQIARLRAALEATATINHAVGVVGQAASVDSPLDLDDLKKALQGDLETLKGRLNALPRGGDWDKLDALYAELQDISLGKDGIFALRKEGFYLNALNSRGAEIKSIVGEEVTRA…	4.84289	74816.5	433.08	15.7083	15	7	15	F060902	4%-R2	0	0	0	0	0	0	0	0	0	0	0	0	0	0	11	13	12	15	0	0	4	6	61
Tistlia$5205949$5209461$1	81	hypothetical protein ELI_0285	310825910	4e-74	Azospirillum lipoferum 4B	ACRSRVAGGANESPGRPRREVPGPAQGRRLEAVLQVFGEKAGNVFELRSEQLAAQRQAEQALSESRQAAQQLGEQVTAMVGEVHGDLDAATASVTGALGRSEILQLSIAGSCLVISLLIAWLYVGRNLVRRLQRLASSMREIAEGDLTAAVPVGGRDEIAEMAGALTVFRDGLAEAEAERGRNEAEREAAQARRRQEMLSLAEGFETSVKGVVEAVSSSAGEMQSTAEAMSGTAEHASSRAARVASASEETSGNVQSAAAAARELANSISEIARQVSHSTDIAREASSKAAATNQQVEGLSSAAQKIGEVVSLISEIAEQTNLLALNATIEAARAGEAGRGFAVVASEVKSLASQTAKATEEIAAQIGGMQSATGEAVGAIRSIGEVIGLMRHAQVGFR…	8.79955	123472	474.39	8.19812	13	6	13	F060820	4%-R1	0	0	0	0	0	0	0	0	0	0	0	0	0	0	13	11	10	11	0	0	8	7	60
Tistlia$850393$851439$1	82	class IV aminotransferase	241203284	4e-119	Rhizobium leguminosarum bv. trifolii WSM1325	TWWSARRPSPRSRCSGRCEPAPAGLPFATGILTGRRFSRTTAPSFPSVQGVAGRPVTRCFGVDCMRQVYVNGRYLPEGEATVSVFDRGFLFADAVYEVTAVLDGKLVDFAGHLARLRRSLKELGMALELSDEELLAIHRELVRLNGIDEGLIYLQITRGNAGDRDFLFPDPATPKTVVLFTQKKKLLDSPLAARGQRIVTVEDLRWRRCDIKTVQLLYPSMIKELAKKQGADDAWMVRDGLVTEGSSNNAYIVTAEGAIVTRDLSSDILHGITRKAVLDCAADLEMTVEERPFTVEEAKAAKEAFSTSASGFVNPVVEIDGATIGSGKPGPVAARLRQIYLEKSRAAAI	8.69103	38147.9	179.09	19.7708	8	5	8	F060907	0,5%-R1	3	0	4	5	0	3	0	4	9	8	0	0	8	8	0	0	0	0	0	5	0	0	57
Tistlia$4701527$4699977$-2	83	gamma-glutamyltransferase 2	83592685	6e-180	Rhodospirillum rubrum ATCC 11170	NPPVTEGIATSHPLATTAGLEILAAGGNAVDAAIAACAVQCVVEPAMTGIGGDCFVLYAPAEGPVRALNGSGRSPAAASAAALRDQGLTEVPRISPHAVSVPGAIGAWTKLHREHGRLPFGRLLERAIDYAATGYPVTERVAQDWAREAPLLAEQPGSRAIFLPDGEAPKAGTRHRQPLLAERLTEIAAGGAEAFYQGETAQRLVAFLKSLGGLHELEDFAAATDGADWVEPISLNYRGVEVLECPPNGQGLAALMILSILQGFDLGPDLPFADRVHLHAEATKLAYHHRDALLCDPAFAAVPVAELLSEATAAILRGRIDRIRARPPVLWDEPEHRDTVYLCAVDNEGNAVSFINSLFHGFGSTLTDPATGILLHSRATSFRLIEGHPNVLAPRKRPL…	5.79275	54629.2	207.14	14.1199	9	4	9	F060824	0,5%-R3	5	0	0	7	0	0	0	6	3	0	9	6	8	7	0	0	0	0	5	0	0	0	56
Tistlia$247844$246666$-2	84	DNA-directed RNA polymerase subunit alpha	83312207	5e-166	Magnetospirillum magneticum AMB-1	LEVTRAPADAWGPAPEQRRFRDRTGRLKPTGAAAARGCRPIVVFMNPLDKREATPVLQKNWTDLIKPNKLDVQEGDDPKRFAKVVAEPLERGFGLTLGNALRRVLLSSLQGAAITAIQIDGVLHEFSSIPGVREDVTDIVLNVKTIALRMHGDGPKRMRLRAFGPGEVTAGQIETGPDIEVMNPELVICTLDDGARIDMEMTVATGKGYVPGSQNRPEDAPIGLIPVDSLFSPVRRVAYKVENTRVGQVTDYDKLTMEIETNGAITPDDSVALAARILQDQLQLFINFEEPTVREAAEERAEPPFNKNLLRKVDELELSVRSANCLKNDNIVYIGDLVQKTEAEMLRTPNFGRKSLNEIKDVLQQMGLHLGMEISNWPPENIEELAKKLEEPY	5.16288	43559.7	234.69	29.0076	9	5	9	F060823	4%-R2	0	0	0	0	4	3	6	3	0	0	0	0	5	5	0	0	9	9	5	0	0	6	55
Tistlia$1036853$1035453$-2	86	C4-dicarboxylate-binding periplasmic protein	163794999	3e-117	endosymbiont of unidentified scaly snail isolate Monju	VGACSLVDSAVWEDPRARSQEPPEGGKHSMMRSLTGLLTGAALAGLVAAAPAYAQCDSGEMVIKFSHVVAPQGNPKGEAATKLAQRINDEMNGVACMEVYPNSQLYNDDKVLEAMQLGDVQMAAPSLSKFEKYTKKLRIFDLPFLFKDIEAVDRFQMSDKGQELLGSMKSKGLLGLAYWHNGMKQLSANKPLIEPSDAAGLKFRIQTSDVLEAQFKALGANPQKMAFSEVYGALQTGVVDGQENTWSNIYTKKFYEVQDGITHTDHGIIDYLVVVSADWWTGLKPDVRDKLKKILLEVTRESNEASAAINEDNRKKILAAGTTIRELTPTQREDWVKAVEPVWTQFEAAQGDGEVCGTAIESPMDVALRFELEKGAGPAFPRFFLPQRGPDPRAALGWD…	5.0857	50963.8	187.56	12.4197	7	5	7	F060910	0%-R2	8	5	4	7	0	0	0	0	6	3	6	8	0	0	2	4	0	0	0	0	0	0	53
Tistlia$2878061$2877165$-2	87	COG0689: RNase PH	46201192	3e-95	Magnetospirillum magnetotacticum MS-1	ARRCRRDGSVSETARSWPVLASGSTGREASPQIIHARQAFNKPVKAVASPLIFRAMESAMRPSGRNPDQLRPITLEIGVSKWAEGSCLARFGDTHVLCTASIDEGVPGWLRNSGKGWVTAEYGMLPRSTDTRTDREASRGKQSGRTLEIQRLIGRSLRAVTDLRGFGERQIRVDCDVVQADGGTRTASITGAYVALYQAFDHMRRLGAISRVPLSEPVAAVSCGLYRGTALLDLDYAEDREAEADANFVMTASGGIVEIQATAETDPFSRAQLDGLMALAADGIAELVRKQREALGVSG	8.66582	32201.4	131.94	6.68896	6	2	6	F060819	0,5%-R1	0	0	5	4	0	0	5	5	6	6	0	0	6	5	0	0	4	0	0	5	0	0	51
Tistlia$680852$679092$-2	88	Twin-arginine translocation pathway signal	163794989	2e-178	alpha proteobacterium BAL199	AARVSRTLRCGEFERKVGNAGRFGDNASQQASRQPALLRSRSASEKSRRATSREHQTYMDKISRLTDLAESGLVDRRGFMTGALALGLTVGAASSLWSNTARAAAKKGGHLRLALGSGSTTDSLDPATLDSTFNQILGYGTLRNCLTEVKADSSVGPELAESWEAQPDASTWVFTLRKGVTFHSGKTVTTDDVIASMEHHRAKDSTSAAKPLVQSIESMKADGPDKIVFKLTSGNADFPYYMADYHLCILPSKDGKVDATSGDGTGGFILENFEPGVRATAKRNPNYFKSDRAWFDSVELLSITDPAARTNAITTGEVDVMERVDLKTVNLLKRRSGINVIETVGLQHYTMPMITTQEPFNDNDVRLALKYAVKREELLEKVLRGYGRVGNDQPLAPAN…	8.36771	64601.6	225.9	18.9097	10	5	10	F060909	0%-R3	0	0	0	0	6	10	4	3	4	3	0	0	0	0	0	0	6	8	3	0	0	3	50
Tistlia$2546701$2547552$1	89	Carbon-monoxide dehydrogenase	163793064	4e-83	alpha proteobacterium BAL199	TRSPTRSASRSTCRRPRRRSGAPPRPSSAWPPSKGGRTMYDFTYHRPSSLEEAAKLLAGAEDGKILAGGHTLLPTLKQRLAQPSDLIDLSGIKELKGISEAGGAVVVGAMTPHGDVADSSVVKARIPALAHLASDIGDAQVRHRGTIGGSIANADPAADYPAAVVGLGATVKTNKREIAGGDFFKGLFETALDENELVVSVSFPVPEKAGYAKFANPASRYPIVGVMVAKTAGGVRVAVTGAGASAFRWTEAEQALSANWSADAIKNLTHGPDGLNSDIHASAE	9.32104	29422.2	303.01	32.0423	8	5	8	F060824	0,5%-R3	0	0	0	0	4	5	0	4	8	8	8	5	0	0	0	0	0	0	4	4	0	0	50
Tistlia$2757618$2756830$-1	90	hypothetical protein Rru_A0151	83591491	2e-25	Rhodospirillum rubrum ATCC 11170	STSSHRSWLRPSCCTDSRRCADAAENGTKTRPEGRKGLAARSAFEVFEQRRDDKSMFGRRKTGTGDERMDSSAEPVTREPGAARSSRPDAAAVLERQPTPPIREPLRRPTQENRPMASKQNDETEGKKLTVGKGIRLSGEITACEKLVVEGQVEADLTGAQDLVVAESGLFKGRAIVDRAEISGTFEGELTVREVLNLHGSGLIDGTLKYAEMEIERGGRVRGTIEELDRAQAAKPSGPTPVATSSRETEKEPGAAKSEAAAS	6.77383	28330.3	150.25	23.5741	7	4	7	F060909	0%-R3	0	0	4	3	6	7	0	0	5	3	4	0	4	3	0	0	0	0	0	0	6	5	50
Tistlia$4383177$4381930$-1	91	aspartate aminotransferase A	356878316	0	Azospirillum brasilense Sp245	VAAPSVPRTAAAREAAMSVIAQRLSRIKPSPTIAVTSKARELKAAGRDVIGLGAGEPDFDTPDHIKEAAIEAIRRGETKYTAVDGTPALKQAICAKFKRDNGLDYVPEQVTVGTGGKQVLYNALMATLNPGDEVIIPAPFWVSYPDMTLLAEGVPVAVPCSQNHGFKLRPEDLEQAITKKTRWLILNSPSNPTGAAYSWDEMKALTEVLKKHPQVWVLTDDMYEKLVYDGFEFCTPAQVEPSLYDRTLTVNGVSKAFAMTGWRIGYAAGPVELIKAMAVIQSQSTTNPSSISQAAAVAALNGPQDFLAERNETFRQRRDLVVGRLDRCPGLTCSKPEGAFYVYPSCAGTIGKTAPDGSKIRSDEDFATKLLEAEGVAVVHGAAFGLSPYFRISYATSTE…	6.21426	44923.9	157.66	17.0673	6	4	6	F060825	0,5%-R4	0	0	0	5	0	0	4	4	4	4	4	4	6	6	0	0	0	0	4	5	0	0	50
Tistlia$2369266$2367659$-3	92	D-3-phosphoglycerate dehydrogenase	347738681	0	Azospirillum amazonense Y2	SLPGGRKRLMPKVLIADNLSPLAVEVFQQRGIEADVRTGLKPDELVAAAADYDGIAVRSASKVTAAVLEAGVTGKLRIVGRAGIGVDNIDVPAATRLGVVVMNTPGGNSVTTAEHAISLMLALARQIPEADRSTQAGKWEKSKFMGVELTGKTLGVIGCGNIGAIVADRAIGLRMKVVAYDPFLSPDRADDLGVEKVELDELLKRSDIVTLHVPLTDQTRGIIDAEALAKCKKGVRIINCARGGLVVEADLKAALDSGQVAGAALDVFEQEPAKENALFGTPNLVCTPHLGASTAEAQEKVAVQVAEQMADFLVSGAVSNAVNMPSLTAEDAKRLGPYMTLAEQLGSFAGQLTHSGLKGVRIEYEGQVASLNTRPLTQIALVGLLRPMLDSVNMVNAQE…	5.37967	56801	239.397	14.9254	8	5	8	F060829	0%-R3	0	0	0	0	8	7	0	0	3	3	0	0	7	6	0	0	0	4	0	0	5	6	49
Tistlia$3815203$3813866$-3	93	beta-ketoacyl-acyl carrier protein synthase II	209964870	2e-176	Rhodospirillum centenum SW	RTRSISFRTPPEESGQSPGLGRSDHMRRVVVTGLGLVTPLATGVEQTWQRLLAGESGIRAIQNFDVSDLPSKIAGQPPQGETADGGFNANDWVSTKDQRKVDRFIVYGMAAAQQAIENAGWTPTDEESLDRTGVLMGSGIGGLETICEGAVTVHERGPRRLSPFFIPAALINLLSGQVSIKYGFRGPNHAVVTACSTGAHAIGDAARLIQWDDADVMVAGGAEAAVGRIGIAGFSASRALSTSYNDTPQKASRPWDRGRDGFVMGEGAGAVVLEEYEHARKRGATIYAEIVGYGLSGDAHHITAPPEDGNGGFRAMGAALKRAGLAPSDIDYINAHGTSTPVGDEIELSAVRRLFGDDVSGLAMSSTKSAIGHLLGAAGAVEAIFCTLAIRDSVVPPTL…	5.45016	46510.4	158.59	26.009	7	5	7	F060827	0%-R4	0	0	0	0	4	0	7	4	3	0	3	0	8	6	0	0	0	3	0	3	4	4	49
Tistlia$5076306$5074324$-1	94	protease Do	188582023	2e-106	Methylobacterium populi BJ001	RRHSSLHALDRRPLGPRRPVAARPRRRAAGARRGRPRQAPRPVEPADRADRRRLRDLDAGAGRHGRRGAVRQARPRPRQHRRLEHHQQPADRRRRGPDRGPAAGRRAQPTRRPLAARRHPAVPAARLLHGAAGLAAGPAAARADGRLPGRLLSPGVPGARRRRRQRGRGAERGGAGAPRRRPRPDRARLRLARLRRPAAGRRRRSTWPGRAGDLRRRDSAVTLVAAPIRRLGPALVVVAAACLATAAPAAARSAPESFADLVAPLLDTVVNVQTSITAPDNQSDGQGLGDALPDGIPDELQDLFRQFLEKRGQKGGPGAEPAPRRRENALGSGFIIDADGYIVTNNHVVEGADEISVRLTDNTILPATLVGADQATDLALLKVEAGHKLHATRWGDSDK…	11.6802	70011.6	128.52	9.6823	6	3	6	F060822	4%-R4	0	0	4	4	4	0	3	3	3	0	3	0	4	6	0	0	0	3	3	3	6	0	49
Tistlia$3493567$3494208$1	95	hypothetical protein RSKD131_3337	221369174	6e-64	Rhodobacter sphaeroides KD131	VLLKYVFLTASAITLAAGLILPAPAQQAKPHATALPQSLKSVEDFAGIADQRQRSLALFQEIGKVVTHPRCVNCHPRGDSPLQGDDGHLHQPPVQRGEADFGVAGMHCNTCHGTQNVAFLAKPGSIPGHEPWMLAPKTMAWEGKSLGEICTQLKDPARNGNRSLAEIQDHMANDGLVGWGWHPGPGRTPVPGTQKQFGELVKAWIDSGAACPAG	7.25602	22720.4	234.81	28.5047	12	5	12	F060830	0%-R1	12	12	6	6	0	0	0	0	0	0	6	6	0	0	0	0	0	0	0	0	0	0	48
Tistlia$246586$246095$-3	96	50S ribosomal protein L17	83858540	4e-49	Oceanicaulis alexandrii HTCC2633	RAAGCAIGLGLRGQDDEETDAMRHGSGYRKLNRTAAHRKSMLANMATSLIEHEQIVTTLPKAKELRRVVDRLITLGKSGSLHNRRQAAISVRNNAMVQKLFGELAERYKARNGGYTRVLKAGFRHGDMAPLAVIELVDRNPEAKGAADKARHQAELEAAGETEE	9.80011	17985.4	218.45	39.6341	10	5	10	F060911	0%-R1	10	10	5	3	0	0	3	0	0	0	5	4	0	0	4	4	0	0	0	0	0	0	48
Tistlia$4579957$4576946$-3	97	hypothetical protein BAL199_30007	163796098	3e-128	alpha proteobacterium BAL199	TGTAAIRGGTTRASGAARPKQRHDRDRDGREAAAEDHRPAGAELRGQAPQGRQQQDVRQGRQGADQADRAGVLAPALEHQRGQRDRGAEGDADAQHVEHDRDQALAAVAGRELERRAVHDPALSAPAGTVHAAAGRAAMRRRGNRSAADARRPYAPAAGGRQMPAAVPGMVLPLARFAPPRGDDMADDAAFLSANELLDAYRDKSLSPVEATEAALAQIERLNGQLNAFCLVDREGALAAARESEKRWQAGRPRGRLDGVPLGVKDLLLTEGWPTLRGSRTIDPAGPWHEDAPAVARVKEHGAILLGKTTTPEFGWKGVTDNDLTGITRNPWDPSKTPGGSSGGAAVAAASGMGALHFGTDGGGSIRIPCGFTGIPGLKPTFGRVPAYPLSPFGTVAHV…	9.24948	105891	195.16	7.07171	5	4	5	F060905	0,5%-R4	0	0	4	5	5	3	3	0	0	0	3	3	6	5	0	0	3	0	0	0	4	4	48
Tistlia$5068319$5069590$2	98	Hopanoid biosynthesis associated membrane protein HpnM	338740576	4e-34	Hyphomicrobium sp. (strain MC1)	SRRPDSAGSSDGPLPPWRRRPARPPARRAPRAGRSAAGRAGRPARRPGRTARGAGASARPGCWRRRRPARASARRSPRPAGRAAAGRPCRRRCRAAGRAPRPRSCRRSRCRCPGSRSRPRASPRSAAARPAARPGGGGPRRRRRRIRRGPGLSLLSGSRVFLLLSAQAGTHKARVRLPGSSLGNPWLRAPVLTKSAGRVTWETPPRGTMPALYRGNDMLLPRCRRLLAVLAAAFLALAPLAASAAEAAPAEQVQTVDGALLEAMKQAKELGFEGRYKLLEPVLDKVFDFAYMAQIAVGRHWNQLDDGQRQALVDAFGKMSVATFASRFDGYSGEKFEVGDTRDGPRGTKLVINRLIKTSGEAVPINFLLRDDDGGWRIIDILLEAKYSELATKRSEYTA…	11.7526	46136.8	346.32	20.9906	17	8	17	F060830	0%-R1	17	13	9	8	0	0	0	0	0	0	0	0	0	0	0	0	0	0	0	0	0	0	47
Tistlia$3490414$3493563$1	99	oxidoreductase	90419964	0	Aurantimonas manganoxydans SI85-9A1	AGRRALFRAARAPSSDGPFDERREESGARLFRRAGYLGDPQVAADDLRLRGRHLHRRPGPGRGAGAGAQEGRAARHQAGEHLHRGPARDLREGLRLPDVPRQRALRGLLPARHLDRPAADRPAPDRDRQGDRRRRRRPRRDRQGQRPGPLRARLLRPQAGHQGDRALARVGSDQPDQADRLRRRAPDPDRQGQARRGAVQRRRQPPAHLGRGQGAGGSLAGGRGVRLFAHRRPGAGARQADLRRGRVREGRRRRRRRQEDEPGDPADRAQPTGRRQRHRPPGPAGGPLRRHEEPRHLRDAGRHDPLCRAPRHRADHPRPRRHAPQGRADAALRRADLQRLLVQPGAEDAAGRHRPEPGPGHRHGAPEALQGLGLGRRPQVAELALQPRARDLRGGQRLR…	11.3677	114183	235.837	6.85714	9	5	9	F060821	4%-R3	0	0	0	0	3	0	4	4	7	5	0	0	4	4	0	0	0	0	9	7	0	0	47
Tistlia$1957583$1958044$2	100	cell wall-associated hydrolase, invasion-associated protein	257068140	3e-07	Brachybacterium faecium DSM 4810	IIARIRPPAHPTCAKIPAPDIPLCFVQQPCFHGSKKMTKKSIRVSAIAAALLFGLGAALPSVASAGTTQAQTQAAQTMTKKPAAQATMKKMAHKGSASVKMAQEALNKQGAGLSVDGMMGPKTRAAIKSFQKAHKLKVTGRLDKATRSALKAAS	10.8495	15990.6	137.66	15.5844	9	3	9	F060824	0,5%-R3	10	8	0	0	0	0	0	4	0	0	9	5	0	0	0	0	0	0	5	4	0	0	45
Tistlia$1292325$1291369$-1	101	electron transfer flavoprotein subunit alpha	83646659	2e-123	Hahella chejuensis KCTC 2396	GRHMSILVYAEHDNASIKPVTLNVVAAAKAIAAKAGGEIHVLVAGSDCAAAAAEAAKIEGVAKVLKADAPEYGAKLAENVAPLLVKLAGGYDYILAPTTTGGRNVLPRAAALLDVQGISDISEVVEADTFVRPIYAGNALATVKSSDAKKLITVRGTAFDAVAAEGGSAAVEEVGSAGDAGLSSFVGQELTKSERPELTSARVIISGGRGMQSGDNFAMLERIADKLGAAVGASRAAVDAGFVPNDYQVGQTGKVVAPELYIAVGISGAIQHLAGMKDSKVIVAINKDEEAPIFQVADYGLVADLFQAVPELEAELSKA	4.93214	32446	209.85	25.0784	7	4	7	F060903	4%-R1	0	0	0	0	0	2	4	0	3	0	4	3	4	3	4	7	0	3	3	4	0	0	44
Tistlia$599178$597757$-1	102	hypothetical protein IMCC3088_2031	329893805	5e-84	Oceanibaculum indicum P24	IFSAPSKSWASRAAMPDCIAVSASASSVSSQSCQIAFWMPRALIGSPASFSSLNRSSRRGSFWSAAAPSGAIARTKKRVASQRMALSMERDGRSAKRAGRSRPSRLRQGARPPMQPSAYFSANYREARSRFLEAVQGIGATAAAEVNPTAGPSGETLATDVLRIGPADAERVLVSISGTHGVEGYCGSGVQVGWLQSGLWREVPEGVAQVVIHAINPYGFAWNRRVTEDNVDLNRNFLHFDQPLPENPGYDELHPVLYPEDWTEESVAAAEAAEERFAEAHGPLAVQQAISGGQYRHPDGLFYGGRQPTWSHRTLLSVLERELAGARRVAIIDYHTGLGPYGYGERITVHAPGSTAEARVAEWYQGDFTNPAAGTSTSAVLQGTNCGGIERRFPDLELG…	7.3033	51254.7	158.48	18.5654	6	4	6	F060824	0,5%-R3	0	3	4	7	3	0	0	0	4	4	6	3	5	5	0	0	0	0	0	0	0	0	44
Tistlia$3666892$3665927$-3	103	Protease modulator	357427897	5e-78	Azospirillum lipoferum 4B	AEGQTMRSNALLIGGILLVVLAILVFSATFTVQQTQQAVIVQFGAIQRTVSTPGLHFKVPFIQEVRYLEKRVLNLDPEAETIVLADQRRLIVDAFVRYRIVAPQQFIRVAISEANLRNRLEPIVNNALRSVLGTVLLPTILSEERDKLMQQITKNVNDAVNTEQSNFGIEVLDVRIVRADLLPEVSQAVYARMRAERERDAAEFRAQGEEQFQTITAQADRQATVIQAEAQRQSEILRGEGEAERTTILAKAFGEDPSFFAFYRSMQAYDQALKSDNTRFVLPPQGEFFRYFNSETGKPAATGSSQAPAGGASKPEPAAAAQ	5.55198	35719.7	430.83	45.3416	17	9	17	F060902	4%-R2	0	0	0	0	0	0	0	0	0	0	0	0	0	0	4	7	10	17	0	0	0	5	43
Tistlia$1329550$1328462$-3	105	2-dehydro-3-deoxyglucarate aldolase	116623076	7e-76	Candidatus Solibacter usitatus Ellin6076	STCAGDGAARRPVRRRRRAGRGRARRSRAGAASRESSRQTSVVAGDGAADRSAASSGQRQGLAPCSPAPPAAGGCPAPLDPCPRRPGAAWMTAKRRASTAGDETMAELRTNPFKQAIREGRPQIGLWSQLMHPLVADILKEAGFDWIVLDMEHGQNEIQDVLVQQMAMTGGTAEPVVRPPWNDMVYLKRILDTGAQTVLIPMIDDAEQAARAVSYCQYPPQGLRGVASGMRANRFGRIKGYHPLANEQICVLVQVESRKALENIDAIAAVAGVDGVFIGPTDLSTGLGHLADPNHPEVQAAIRHAVERCKAAGKPAGILTADNAAAERYLDWGYTFVAVGGDTGILANGADALAGKFLKLIGR	9.36776	38440.6	121.67	14.6006	8	3	8	F060824	0,5%-R3	3	0	6	6	0	0	0	0	6	6	8	8	0	0	0	0	0	0	0	0	0	0	43
Tistlia$5138731$5139198$1	106	NADPH-dependent FMN reductase	356881160	4e-34	Azospirillum brasilense Sp245	CHGVEAVQSDDAGPAPAGDGRSLGPLEGRRALRGKIAAADGLIVVSPEYNYGIPGAVKNALDWASRPGFNSVLKDKPSLIMTVSQGATGGARAHAQIRETLAACLSRVVVRPQVTIAQVAGKVENGKLVDQAVVDFALAAIADLCREVRRMRAEVS	8.93649	16214.5	125.1	15.3846	5	2	5	F060829	0%-R3	5	0	5	0	5	0	0	6	0	0	6	6	0	0	0	0	0	0	5	5	0	0	43
Tistlia$1880999$1880124$-2	107	toluene tolerance transporter, putative	209965342	8e-23	Rhodospirillum centenum SW	PASTCAPATSTRSTRSSATRSTTTPACARSTRSAGRTRSAIRRMPRTRPAPWSRTRARTARSDTFVRSFKKGALMRIMLTRLRHGLFGLAAGPALLLIAVLATAPIAQAASSADQFLKHYGEEVLKQLTQSGISDDERKARFEKLLDEGFDVQAIGQFVVARYWRAADDQQREAFLKVFRDYLTQRFLPLFSDYKGESFDTQAPKPTDRQGLVWVPLKLDRAVGGEPVRTEWLLRATDDSYKILDVKAEGTSMAITLRDEYASVIRREGSLEGLTKEIKRLLDQGAFVPKKS	10.2837	32567.2	83.04	7.53425	4	2	4	F060819	0,5%-R1	6	5	0	4	0	0	0	0	4	5	5	4	0	0	4	3	0	0	3	0	0	0	43
Tistlia$4183069$4184343$1	108	RecName: Full=Probable tartrate dehydrogenase/decarboxylase ttuC'	6136066	0	Rhizobium sp. CF122	ACRRAWERGRCLPAGSRTFTAARRKGQGAPPPDPRPCRNARSGDLHGPGRCRVRYQGRRTEQASQGRAMKHYRIAAIPADGIGPEVIAAGLQALEALARRDGGFRLEVESFDWGSDYYRKHGAMMPEDGTERLKAFDAIFFGAVGAPDVPDHITLWGLRLPICQGFDQYANVRPTKILPGIRSPLAGVGPGDLDWVIVRENSEGEYAGCGGRAHRGLPEEVGTEVAIFTRVGVTRIMRYAFRLAQARPRKLLTVVTKSNAQRHGMVMWDEIAAEVAREFPDVTWDKMLVDAMTVRMTLKPKSLDTIVATNLHADILSDLAGALAGSLGVAPTANIDPERRFPSMFEPIHGSAFDITGKGIANPIATFWTASQMLEHLGEPAAAARLMAAVEQVTAQGIL…	8.84162	46040.5	114.73	12.4706	3	2	3	F060828	0%-R2	0	0	3	0	4	4	3	0	4	3	4	0	4	4	0	0	0	0	0	4	3	3	43
Tistlia$3815525$3815172$-2	109	transit peptide-acyl carrier protein fusion protein	119657081	1e-30	Magnetospirillum gryphiswaldense MSR-1	GGAFRRPGLRRPSARGVSTLQAVRSEEPVCLSRTSAKDRTTMSDVAERVKKIVVEHLGVDEAKVTDDAKFIDDLGADSLDTVELVMAFEEEFGCEIPDDVAEKITTVKDAIDFIQDAS	4.57335	12848.5	259	28.8136	13	5	13	F060911	0%-R1	10	13	3	6	0	0	0	0	0	0	0	0	0	0	5	5	0	0	0	0	0	0	42
Tistlia$592969$592343$-3	110	50S ribosomal protein L10	83594029	8e-60	Rhodospirillum rubrum ATCC 11170	ASGTGEPSRRRVRPRRLIVRRTSGAFGPGTSRMERTSVDRAAKEELVAELNARFAASTAVIVTHQKGLTVAESQALRGAARKAGASYKVTKNRLAKLALKGTKFEGLADLLTGPTALATSEDPVAAAKVCFEFAKKNEKLIIVGGALGGQLLDAKGVESLANLPSLDELRGKIVGLIQAPATKVAGVLQAPAGQLARVFSAYATKNEAA	10.3737	21761	320.16	36.8421	12	6	12	F060903	4%-R1	4	0	0	0	0	0	0	0	0	0	4	6	0	0	8	12	0	4	0	0	0	4	42
Tistlia$4507946$4507422$-2	111	Invasion associated locus B	328545016	2e-15	Polymorphum gilvum SL003B-26A1	GRSIGKIAWLAFRMSRQMRRARVCPFSSDDRSPEDGDQGQLRCGTPPGAQKKVCQMEQDVFREGTKDQQIAKVAVGFPPGANDPGMLILSPLATWLPPGIGFQLDSGQEQRVPVQRCSPQGCVTEILIEAPLLKALKAGTQINLTIHDRAHQPVKGTISLLGFTAAFDALNASRS	9.16784	18923.7	248.94	25.1429	12	4	12	F060830	0%-R1	12	7	0	0	0	0	0	0	0	0	5	7	0	0	6	5	0	0	0	0	0	0	42
Tistlia$251452$250850$-3	113	50S ribosomal protein L15	154253196	2e-53	Parvibaculum lavamentivorans DS-1	STRSRTSFGSSRADGPRRDPGGSRDSSFSRTRGTMKLNEIRDNAGARKVGKRLGRGIGSGLGKTSGHGHKGQKARSGVAIKGFEGGQMPLHRRLPKRGFKNIFRLDYVEVNLGRLQQAIDAGKLDTAKPVDAEALKAAGLFKSSRDGVRLLAQGELKAKIEITVAGASKAAIAAVEKAGGSVTVTAPAAAKQDKNETTAEA	10.8696	21022.3	128.82	29.8507	5	4	5	F060906	0,5%-R3	8	3	3	5	0	0	0	0	0	0	5	5	0	0	6	4	0	0	3	0	0	0	42
Tistlia$647207$648514$2	114	O-acetylserine sulfhydrylase	110680142	8e-161	Roseobacter denitrificans OCh 114	GSDVRGRPVDGRSRAHRKRDRPFAGHGAPLALNSAAGCRLRPRDRSTAGHSGAAKISRDPLRPIRSNPRRTSQREERRMAKQSRTTEGRGRLYESVVDTIGNTPAIRINNLAPEGVRLYVKAEFFNPAASVKDRLAISIIEEAERRGELKPGMTVVEATSGNTGIGLAMVCAAKGYPLVVTMAESFSIERRKLMRFLGAKVVLTPKAAKGFGMYRKAVELAEQNGWFLAHQFETADNATIHENTTAREILADFAGDRLDYWVTGYGTGGTMTGVARVLRRERPETKIVLSEPANAQLIGSGQAQERAADGSPAVGHGAFEPHPIQGWTPDFIPLVLQESIDGGYYDELIPVAGPAAIEWSRKLARHEGILTGISGGGTFAVAMGIAEKAAPGTVILAML…	9.34701	46926.2	372.04	26.8349	13	6	13	F060819	0,5%-R1	0	0	0	4	0	0	2	2	13	6	4	0	3	0	0	0	0	0	4	3	0	0	41
Tistlia$1839207$1840487$3	115	receptor family ligand binding region family protein 28	311109156	1e-140	Achromobacter xylosoxidans	SCRTRKKTNAATGGATMAQNTRFPVTRRSLLAGGAAALAAPLAAPFVSRLARAQDPVNVGVVVPLSGANAQFGINSRNGIQLVADEINKAGGIKSLGGAPINLVVADSTSTPATAASVAQRMISQNQVVSVLGAFASSLTIAISEVTERRQLPLLTMSFSDIITGRGFKNVFQVVNKASTIGAAQFDYTMAIAKRLGVDASKVAILYEDTAYGTSQSEGLRKAAKDAGLDIVMDEAYPHGITDVTPLINKLRGSGAQMVFPVSYLNDSLLIIRTMRQQGLTIPAIGGAAGYVIPDFHKGLGELAEGVLSIAPANWDLAPDYTDRFRERFGYFMVHEALEHAVCMGVLREALEKSASRDPQAVREALATGTHNEGWSSVMTGDGVRFDETGLNANAFPVM…	8.96598	45197.4	342.03	30.9133	12	7	12	F060827	0%-R4	0	0	0	0	0	0	12	12	0	0	0	0	0	0	0	0	0	0	11	6	0	0	41
Tistlia$2431238$2432284$2	116	thioredoxin, putative	209965777	4e-85	Rhodospirillum centenum SW	ECAERTPSPYSSERAAQNTRDRGSAERSQAMSSLIGEANQPAGRPNGAGDAAQGSAAIKDSDLQHFAQDVIEASMERPVLVDFWATWCGPCKTLGPLLEKVVTEARGAVRLVKIDIDKNQSLAQQLRIQSVPTVYAFFQGQPVDGFQGALPESQLKTFVERLIQMTGAQPDTGGVDVAELLRTADAKLAEGATAEAEALYLEALQADGENAAAIAGLLRARIQLGDKEGAREMLDSLEDAMRAKPEIAAVATALELSGRQVDSSQIAELAEKVALDPKDHAARFELAQVLYAGGREEEAAEHLLEIVRLKRDWNEEAARKELVKYFEAWGPTSELTLDFRRRLSSLLFA	4.79346	37822.3	205.18	26.361	8	4	8	F060824	0,5%-R3	7	3	0	0	0	0	4	4	0	0	8	7	0	0	0	0	0	0	5	3	0	0	41
Tistlia$966354$967712$3	118	branched chain amino acid ABC transporter periplasmic protein	119899732	9e-128	Oceanibaculum indicum P24	SAKADADEQAGPHHSGRYDTMRLKTLCLAAAGAAMLTVAGLPAQAAEQYVPLLVYKSGPYAPNGIPMAAGWEDYIKLINARDGGVNGVKLVTDECDTGYNNDRGVECYERLKKPTAAAFQPLSTGITYALLDRVAQDKIPLYTGGYGRTSASYGPVFPYVFTAPLTYWSGADIMVQYAKGQEGGSLKGKKIALVYHDSAYGKEPIPTLERLSKEEGFEFYKFPVAHPGLEQKSTWLQIGRQVKPDWVFMWGWGVMNSTAVKEAAAVGYPMDHFIGIWWSGAEPDVVPAGAAAKGYKALGLHLPGTDIQLLQDVLKYVYNGDEAKAKENAWGTVLYNRGLFLMAIEIEAIRQAQEMHGKGKELTGEQIRDGFENLNLTEDKLAAIGLKDFTKPIHITCED…	5.985	49727	235.59	18.1015	11	6	11	F060823	4%-R2	0	0	0	0	0	0	0	7	0	0	0	0	0	0	0	0	11	10	7	5	0	0	40
Tistlia$1960579$1959398$-3	120	cystathionine gamma-synthase (CGS) (O-succinylhomoserine(Thiol)-lyase)	209965278	1e-168	Rhodospirillum centenum SW	SRPGMPDSSRPTNRPGFGTRAIHAGQRPDPTTGAIMTPIYASSTYVQRSPGVHKGYEYSRTHNPTRQAYEACIADLESGSAGFAFASGLAATATLLDSLPSGSHVIAMDDVYGGTYRLFERVRRRSAGLDFSFVDLSDTAALETAIRPETRLIWIETPTNPMLKLVDLEAVAAIGRKHGVPTCADNTFASPWVQRPLELGCDLVMHSATKFLNGHSDMVGGILVVGENAELREQLTFLINAVGAVQGPFDAFLALRGLKTLHLRLERHCANAQAIAEWLERHPKVELVRYPGLPSHPQHALAKRQMRGGGGVVTAVLKGGLDQARRFLERVEVFSLAESLGGVESLIEHPAIMTHASIPPDKRAELGISDGLVRLSVGVEDGEDLIADLEQALA	6.16539	42466.8	142.52	14.9746	8	3	8	F060827	0%-R4	0	0	0	0	0	0	8	6	0	0	0	0	6	5	0	0	0	0	6	7	0	0	38
Tistlia$3912234$3911521$-1	121	hypothetical protein BAL199_24649	163793037	1e-75	alpha proteobacterium BAL199	AHRDGSSLSVPDSRPELLLPPGSRPPRRRGKKGSDMNFYPEERIALFIDGANLYATSRTLGFDIDYRRLYDLFAKECRLVRAFYYTALIEDQEYSPIRPLIDWLDYNGYSMVTKPAKEFTDSQGRRRVKGDMDIELAVDMLELADRLDHAVLFSGDGDFRRLVEAVQQKGVRVTVVSSIRAQPPLIADELRRQADNFIDLVELQDRIQRRLPPDHPRANAQRQQASQSYEEEYADEEG	5.28469	27392.9	205.46	13.4454	5	3	5	F060824	0,5%-R3	0	0	3	4	2	2	0	0	4	4	5	4	0	0	3	4	3	0	0	0	0	0	38
Tistlia$3893025$3894080$3	122	dihydrodipicolinate synthetase	296122958	4e-104	Planctomyces limnophilus DSM 3776	GLHGCAAPAAWPAGGGPRLVAERPLGARCGARYTSLPGPSLGRREYVMSSVTAGDWTGVFPAVTTQFASDETIDLEASQAHVRTLVEAGVDGLIMLGTLGEATTMEPEEKREVIRATLEAVDGRVPVLAGVAENSTRAACRFAADMQALGCSGLMVLPAMIYKADAGEAMAHFRAVARASDLPIMVYNNPVTYGVDVTPEMFAELADEETLIAIKESSDDPRRITDIVNAVGDRFTLFCGVDDLALETALLGTSGWVAGLVNAFPEESVRLWRLIREERWAEARALYRWFTPLLHLDVHSKLVQYIKLAQALCGHGSETVRAPRRKLEGAERARVTAIVQAGLDARPKLAAE	5.26578	37816.3	137.36	19.3182	7	4	7	F060906	0,5%-R3	0	0	0	3	0	0	0	0	7	4	6	7	3	0	0	0	0	0	4	3	0	0	37
Tistlia$1684626$1684177$-1	123	Thioredoxin	163797154	4e-42	alpha proteobacterium BAL199	PCVGPRTIYARPCKRAGTSRRPPVAGPDREPGAETRRRFWRRARMATTKISDDSFRADVLESDKPVVVDFWAEWCGPCKMIAPALEEIAASLGDKVVVAKLNIDDNPKTPATYGVRGIPTLMLFKDGQVAATKVGALPKNALQSWIEANV	9.51452	16408.5	314.35	58.6667	13	6	13	F060830	0%-R1	13	9	0	2	0	0	0	0	0	0	3	3	0	0	3	3	0	0	0	0	0	0	36
Tistlia$1230611$1229871$-2	124	methyl-accepting chemotaxis sensory transducer	163792755	2e-69	alpha proteobacterium BAL199	SPRRTADATRRRAEDVAGAAEETSGNVDSAAAAARELSSSISEIGRQVTRSSAVAGEASSKANETNGKVEGLAEAARKIGEVVNLISEIAEQTNLLALNATIEAARAGEAGKGFAVVASEVKNLATQTAKATEEIGQQIGGMQSATGEAVEAIRSIVRVIEEMNEISASIAGAVEEQNAATEEIAQTVERAAHGTKTATEGIAEVNRSAVESGSAAEQVLISARELSRESEGLRGQVDSFLANVRAG	4.75073	25315.9	424.62	56.6802	11	7	11	F060820	4%-R1	0	0	0	0	0	0	0	0	0	0	0	0	0	0	11	9	7	4	0	0	5	0	36
Tistlia$2363915$2362230$-2	125	nitrite/sulfite reductase, hemoprotein beta-component	90421054	0	Aurantimonas manganoxydans SI85-9A1	GMYRYDEFDERFVRERVAQFRDQVARRLDGSLTEEEFKPLRLRNGVYLQLHAYMLRIAVPYGTLSGRQLRQLALIAERYDRGYGHFTTRQNIQFNWPKLRDVPAILDLLADVEMHCIQTSGNCIRNVTADHFAGVAADEVEDPRPTAELIRQWSTNHPEFCYLPRKFKVAVTGAEEDRAAIGVHDVGLRLLRHPETGALGYRVLVGGGLGRTPIVGKVVREFLPKAELLAYLEAVMRVYNAEGRRDNKYKARVKILVHELGEEEFARRVEAEFAQLDGPSINADPEEVARIAAYFAPPAYESLPARSARLEAAKATNPALAGFVTTNVFPHRVPGYAAVTVSLKLIGGAPGDATAEQMRAVADLAERYSFDELRVSHHQNLVLPHVRQDDLPAVFAALA…	6.19524	61802.1	235.25	14.5907	7	5	7	F060900	4%-R4	0	0	0	0	7	6	0	0	0	0	0	0	5	3	0	0	0	0	0	0	8	7	36
Tistlia$4010142$4008952$-1	126	Arginine biosynthesis protein ArgJ	144900458	1e-117	Magnetospirillum gryphiswaldense MSR-1	SRRSLRVPQTGRHGARPAPEPGREKGPDGRPPGPFRSRCCPEGAVSGGVAVQADVAQHTPVETGERAQGDLAAVLGGVAAGMASVDRLLGALGTTLGCGREQLYVASTGVIGEPLPDQRIAEHLAGLERGLAADAWARAARAIMTTDTFPKGAVRKAKIGATEVTLVGIAKGSGMIAPDMATMLSFVATDAKIPAAVLQGLMRRGADRSFNAITVDGDTSTSDTLLLFATGAAGNPEVDGPGSPLLRGFRRALEELLTDLALQVVRDGEGATKLVEIAVTGAASGRAAKRIALAIANSPLVKTAIAGEDANWGRVVMAVGKAGEKADRDRLRIAIGGVAVAENGQRVEGYDETPVAAHMKGQEILIEVDVGIGRGKARVWTCDLTHGYIDINGSYRS	8.32871	40930.3	115.58	5.54156	6	2	6	F060901	4%-R3	0	0	4	0	0	0	6	6	4	4	0	0	0	0	0	0	0	0	6	6	0	0	36
Tistlia$4992589$4991666$-3	127	dihydrodipicolinate synthase	163793033	7e-116	alpha proteobacterium BAL199	RCRPPPRGGPEEAMAGPLFSGSITALMTPFRDGAVDEKAFQDFVKWQIDEGTDALVPVGTTGESPTLSHEEHKHVVELCIEAAEGRVPVIAGTGSNSTAEAIDFTQHAQQAGADAALVVCPYYNKPNQEGLYRHFKAIHDASDLPIVIYNIPGRSIVDMAVETMARLAELPRMVGVKDATADLVRPYKTRAACGADFCQLSGEDATVVPFLAQGGHGCISVTANVAPKLCGDLHDAWKAGDLDTVYRINDRLMPLHIALFAEPSPQATKLALSLLGRCANELRLPLVPVTPQTEAKVRDALVHAGLLN	5.35764	32927.7	184.56	9.74026	5	3	5	F060824	0,5%-R3	6	6	4	6	0	0	0	0	0	0	5	6	0	0	0	3	0	0	0	0	0	0	36
Tistlia$4142733$4143881$3	128	methyl-accepting chemotaxis protein	325293901	4e-57	Agrobacterium sp. H13-3	SGDFVMRITVKLKLAMAFGVIILLSAVTAVIAIRGLGTLNSSLDDVVQGPAQRVELSLELSNNLLGLVRVEKELVTASSQSDIERFSREVAESRRQLLAKIEAGLADAGADDRAKWTAVRDSVQEYVADQDKILDLVHQGLQDQAQALSSGDARERVVEAEKHAAEIVQLNRQRMDQAETDAAAEYDDARSELIGVVLIALLIAAGTGTWISLAISRGLSRASGLADAVAIGDLDQKIEVRSNDEIKDLVDSLNRMTVNLRETARVADTIADGDLTVEAKRLSEKDTLGIALERMLDRLRSLHPPSTTPLHPPCDGRPGCHEEHERAPLRKRRRLGPRVPATSPRGRDETEQAAVCPGPRACGARRLAAILRPPADNGGPVTG	5.47495	41289.7	391.55	20.1044	12	6	12	F060820	4%-R1	0	0	0	0	0	0	0	0	0	0	0	0	0	0	12	6	5	3	0	0	4	5	35
Tistlia$4617591$4616929$-1	129	Ribosomal protein S4	163793622	6e-90	alpha proteobacterium BAL199	RGRRTTGTKLAIRRSGPLAKRQNSKYKIDRRLGENLWGRPKSPVNKREYGPGQHGQRRRKPSDFGTQLRAKQKLKQYYGDVGEKQFRRYYEEATRRRGDTGENLIELLERRLDAVVYRSKFVPTVFAARQFVNHGHVLVNGKRVTIPSYQVKDGDIVQVKQKSRELAIVLEAMSSSERDLPDYIEVDDREAKATFVRGPKLADVPYAVQMEPNLVIEYYSR	10.2089	25623.6	131.057	14.9321	6	4	6	F060830	0%-R1	6	4	0	3	0	0	5	6	0	0	0	0	0	0	0	0	0	0	3	6	0	0	33
Tistlia$4200646$4201554$1	130	putative Zn-dependent protease, pmbA-like protein	356878078	6e-91	Azospirillum brasilense Sp245	PIRETSRGGSMAVSDDDGALLQAVLDKAKRAGADAADALVVHGAAISHAQRLGQVERLEREEGHDLGLRVFIGHRQAIVSTTDFVGDALDELVGRAVAMARAVPEDSYCGLAEPGQVAHDFPELDALDPEEPAPELLIERARACEAAARAVPGITNSEGAEASWSSHRVAVAATNGFSGSYAGSRHSLGVSVLAGEGLGMERDYDFSSAVYGSDLRDPEEVGRSAAEKAVRRLKPRKPKTGKVPIVFDPRVANSLLRHFAGAITGTAIARGTSFLKDRLGEKVFAELYSLSPGAAVASAWPLK	5.56696	31852.3	191.24	15.8416	6	3	6	F060825	0,5%-R4	0	0	4	4	0	0	4	4	3	0	0	0	6	0	0	0	0	0	5	3	0	0	33
Tistlia$4185789$4187441$3	131	ABC transporter, substrate binding protein (dipeptide)	163798289	2e-149	Rhizobium sp. CF080	PETTQERSEPNEQEAIEMTRMLRSGGRLAAALALGTLVGATLAQPAPAFEKTSDGPVLVFGGRQPVPNLDPSQKYDWSTRMLQQSLYDALVKYEGDPAEIEPWLAKSWEKNGDATVWTFHLVDNAKFANGDPVDAAAVKFSFERTLKINKGPAWMLSSVLAPDGIAVVDPHTLRFTLKQPYAPFLAFLPWWYVMDPKEVMAHEKDGDLGQAWMTEHAAGSGPFKQGRWEQGTLYQLIAKNDYWKGWPHKTHPAGIIYKLMREASSQRAALIAGQADIVEGLSSEDFDVVGKMPGIAVEDHGGMTTFGIKFNTQVGPTADLNLRKAIAYAFDYKALLQIYNGAAKLEDSPFPPAIKGHVTLPDMPRQDLAKAKEYLAKSAYAKGGIELEYVYVQGLEEER…	8.82137	60172.5	172.85	19.4192	9	5	9	F060819	0,5%-R1	0	0	0	0	0	4	0	0	9	7	0	0	0	0	0	0	5	6	0	0	0	0	31
Tistlia$592300$591908$-3	132	LSU ribosomal protein L12P	339018289	9e-37	Acetobacter tropicalis NBRC 101654	EDRQMADLDKLVDELSKLTVLEAAELSKKLEEAWGVSAAAPVAVAAMPGAGGGDAAAAAEEKTEFDVILVAAGEKKINVIKEVRAITGLGLKEAKDLVEGAPKPVKEGASKDEAEQVKKKLEEAGATVEVK	4.72864	13585.2	209.31	35.8779	8	4	8	F060830	0%-R1	8	4	5	6	0	0	0	0	0	0	3	0	0	0	5	0	0	0	0	0	0	0	31
Tistlia$3115216$3116274$1	133	trap dicarboxylate transporter- dctp subunit	260427496	5e-122	Citreicella sp. SE45	RHRSRPARAARCSPWHSRFAGSAALPRRAAAADAKYTLKLHHFLGPTSPAQVKMLAPWAKRVEEGSGGAVKIEIYPSMSLGGKPPELIRQVRDGVVDIVWTVNGYTPGLFPRSEVFELPFVHTNDPAATNLAMADLYKQDLAVEYKGIKPLFLHVHAGQAIHMVDTPVHTPDDMAGKKIRIPTRTGAWVLEALGANPVGMPVPELPQALSKKVVDGALIPWEIIPALKLQDLIKDYIEGPNKARLGTTTFQVSMNGDKWASLPKEIQAVFEKESGDDWLKEVGKIWRENDDHGIEIAEKAGGTHIVLTDEQWAKFHEKLEPVVGRWVDEVKGKSIDGKALVEAARAAIAKHTM	8.72742	38799.4	83.78	11.6147	4	2	4	F060819	0,5%-R1	0	0	0	0	0	0	4	0	4	4	0	0	0	0	4	0	4	4	4	3	0	0	31
Tistlia$5046187$5045270$-3	135	Mu-like prophage major head subunit gpT	167841676	1e-102	Burkholderia thailandensis MSMB43	QSAWGARAPMEVNAANLRSLFTGFRTVFNQAFDGATPTWDQVAMLVQSTTSEEQYPWLGELPGIKEWVGDRVIENLTTHDFTIKNKEFELTVGIKRPRIKDDRYGVYKPVVAEMGRAARMHPDQLVWPLLNGGFTSKCYDNQFFFDIDHPVLDEAGAETSVSNMQAGAGPAWFLLDTTRMIKPLIYQEREPYKFVPLQDDTDNNVFMRNEYVYGVDGRSNAGYGLWQLAFGSKDTLDDTNYEAARAAMTGLKGDYGRPLGITPNLLVVGPTNEGAGRRAVVNTKKANGSDNEWAGTAKLLVVPWLA	5.15061	34078	192.85	31.6993	9	5	9	F060825	0,5%-R4	0	0	0	0	0	0	0	0	0	0	7	8	9	6	0	0	0	0	0	0	0	0	30
Tistlia$4520375$4521238$2	136	conserved hypothetical protein	261217766	0.0007	Frateuria aurantia (strain ATCC 33424	RRCARSAGRGRSPPGRRAPARGSRRPPCRAGRRPGSSAARRRRGPARRRRPPRCPGRPPSRPVRPPVAPPAPLRAGVPVPFRASLAAKAGHAPVASASRLDSRASRATLRTCRGRSLPASPPLPAKGPSPMRALERLTALAAALVMLAALALPAAAALSEQDQAAIRNYTLTTRYLSQVQALTRDAEAKGVKASLDADDFKKAKDLDALAAQLDAKPGVHALMAAHGLTAREYLVGALALYGAGMVVKYGDDPQQGKYIDKSKANPKNVEFYKQHQKEIEAMMAAEQK	11.4041	30660.5	150.44	18.75	9	3	9	F060911	0%-R1	8	9	0	0	0	0	0	0	0	0	3	3	0	0	3	4	0	0	0	0	0	0	30
Tistlia$4695956$4695105$-2	137	glyoxalase/bleomycin resistance protein/dioxygenase	121996961	7e-54	Halorhodospira halophila SL1	CGQSSASRSIMPWPPWPWARPGVEKAPSRPAARPAASKVFLLIIESSPEKHGSRSAAPGATLRKSGQPGIEPCQTRLRRTGSARNRRGGRPTAPTAGLPPPAAPCLRRRLPPSSAANPDKRPRPERKGTALRYLHTMIRISDIDESLDFFVNKVGFVETRRFESEKGRYTLVFLAAPDDAERAKGERSPEIELTFNWDPEDYKGGRNFGHLAFQVKDIYAQCQRMMDAGVTILRPPRDGRMAFVRSPDGISLEFLQAGDALPTPRRGRTARRRHRITVRGWPER	11.0612	31685.5	125.66	12.3239	5	3	5	F060828	0%-R2	4	0	5	3	0	0	3	0	4	4	0	0	0	0	0	0	0	0	4	3	0	0	30
Tistlia$42052$42837$1	138	hypothetical protein	145541854	3e-06	Paramecium tetraurelia strain d4-2	RRIPAGRASPPREAGAEMNQRIDLVPSSRAGLKAVSSLALALGLAVALAGGASAAQQETKGQQDQPQPMQQMQKGMPAGPSFEEMQQTMEKARQAKDPAARRALMSQHLKMMQGRMQAMMGMMQKMPMGGAGGMPGGTAGAMPGGMSGGMSGGQSGSAPMGMPGRMHEPGRMHEMMGQMMQMMQLHMMQAMAGMMDRTSMPCAGGMPGGMPGPMSGGMSGGPAGPMQKAMPGRMQEMVGQMMQMMQQMLDQQSMTLDTDKAE	9.90388	27468.5	198.02	25.1908	8	3	8	F060821	4%-R3	0	0	0	0	0	0	6	7	0	0	0	0	0	0	0	0	0	0	8	8	0	0	29
Tistlia$1154924$1156222$2	139	ATP-dependent protease ATP-binding subunit ClpX	209964555	0	Rhodospirillum centenum SW	HDVASKGARRTVMTKPGGSDSKNTLYCSFCGKSQHEVRKLIAGPTVFICDECVELCMDIIREEHKTTLVKSRDGVPTPRDICAVLDDYVIGQSHAKRVLSVAVHNHYKRLAHGAKHNDVELAKSNILLIGPTGCGKTLLAQTLARILDVPFTMADATTLTEAGYVGEDVENIILKLLQSADYNVERAQRGIVYIDEVDKISRKSDNPSITRDVSGEGVQQALLKIMEGTVASVPPQGGRKHPQQEFLQVDTTNILFICGGAFAGLEKIIAHRGKGSAIGFGADVRGPEERQTGEILREVEPEDLLKFGLIPEFVGRLPVVATLEDLDDAALIEILTKPKNALVKQYQRLFEMEDISLELTEDALKAIAEKAIKRKTGARGLRSIMEGILLEPMFDLPGL…	5.70104	47314.7	93.83	12.0092	4	2	4	F060829	0%-R3	0	0	0	0	4	4	0	0	0	0	0	0	3	3	0	0	4	3	0	0	4	4	29
Tistlia$5330593$5329736$-3	140	putative protein disulfide oxidoreductase	356878066	7e-64	Azospirillum brasilense Sp245	APSRSRTASSTTATRPTRAAWTASGAPTSGSTGHRSGATRPASGGDGTTSSLGLAAPAAAQQSTPALDPGQKAAIEGLIHDYLLAHPEVIVEAVQKLKERQQAADEARQQQAVKQNLAALRDDPKDPVLGNPDGDITVVEFFDYQCGYCKHVAPGLQQEVKADGRIRMVMKEFPILGPASIVGAKAALAAKRQGKYQAFHWAMMQNKAPLDDKTIYAIAAGVGLDLDKLKADMADPAIEKQLSDNYDLAEKLDIRGTPAFVIGDQLVPGALPMEQFRQMVKQARQG	7.94037	30360.5	137.13	22.028	10	4	10	F060830	0%-R1	10	6	6	6	0	0	0	0	0	0	0	0	0	0	0	0	0	0	0	0	0	0	28
Tistlia$4421927$4421253$-2	141	DsbA oxidoreductase	288961585	3e-40	Oceanibaculum indicum P24	HQHIVGETMKRRTILLAALAAPLLPAGLAMAQDASKSESGTAAPAFDPKVVHPDDHVMGKADAPVTIFEYASLTCPHCAHFSKEVLPKVEKDWIDTGKARLVFRHFPLDKLALLAAVTADCLGSDKAFFAYIEMLFADQETWARASDPLAALGQRAALAGLGHDRFEACIKDQKAIDALLQRVIAGRDTFKIEATPTFIINERKVEGALPYDEFSAELKKAYGGA	6.0722	24384.6	199.64	24.4444	8	4	8	F060830	0%-R1	8	6	0	4	0	0	0	0	0	0	6	4	0	0	0	0	0	0	0	0	0	0	28
Tistlia$4819587$4817443$-1	142	omega-amino acid--pyruvate aminotransferase	254470651	2e-127	Pseudovibrio sp. JE062	GAPEMDQSQTTLPRRFKVVGQRKRRPDGIDKVTGRARFGADMTMPGMLWGLVLRSPHAHARIRSIDSSKAEALPGVKAVVTGADFNGERNDVSINCMAGDKALYDGHAVAAVAATSRQAARQALKLIEVDYEVLPHVTDVDAAMKPGAPVIREDLITAGVEPVPTKPSNVAARHEIGKGDVEKGFAEADLIVEQSFRTEATHQGYIEPHACVASVSPDGSAELWVCTQGHFMVRNVCAALLGLDSAQLRVTASEIGGGFGGKTTVFVEPVALALSRKANRPVKIQIDPLRGVPGDRPDRLQLDRLQDRPDEGRAHHRGPGRAALPGRRLQGRRRRLRREIADAVHRQLMTLDYTPHFQRAAPISFEFATALAGLLPAGLDRVFFGGSGSEAVDTALKLC…	8.44965	76972.5	120.51	8.39161	6	4	6	F060823	4%-R2	0	0	0	0	0	0	0	0	0	0	0	0	4	4	0	0	6	4	0	0	5	5	28
Tistlia$5137322$5138398$2	143	50S ribosomal subunit protein L4	356877975	2e-72	Azospirillum brasilense Sp245	ASGMSQVSAAAGPAATPRPAASRSPAPRPSRPPRRLRWLVSIIFWFSLFFLPVPADAVPTATRPSRSCRALHLRAARYASAKGRPAEGCGTPARGRSVRARGARDLGGPVRGTGPCDSCGRGRAGGGCGRDRGARGDRFRGAGGARAERGAVTMKHPVTTLDNTAAGEIDLADEVFGLEARGDLLARVVHWQLAKRRAGTHKAKTRGEVSGTSKKAFRQKGGGRARRGNLKTNIMRGGGVVHGPVPRSYAYDLPRKVRQLALKTALSAKLAEGKLVVLETAKVDSHKTKALAAKLAALGWANTLIIDGAEVEESFSRAARNIPLVDVLPQQGANVYDILRRDQLVLTKAAVEALEARLK	11.3822	38001.5	135.5	12.2563	5	2	5	F060910	0%-R2	0	0	5	5	0	0	0	5	0	0	0	0	0	0	3	0	0	0	5	5	0	0	28
Tistlia$1585452$1587674$3	144	hypothetical protein BAL199_16183	163792402	1e-42	alpha proteobacterium BAL199	HSHGVRRSMDIAAKLDDIGKPAWIGLMVVGFILFWPIGLAILAFLIWSGRMGCWKRGHMSEFRKARGRWYGPCGGGRYSSGNSAFDEYRAETLRRLEDEQKEFMDFLDRLRQAKDRAEFEQFMAERRDRPQGPAPEAPEPQPRASHGREAVRLPPLAYRETLVAARGDLVALPAIGADAAGIGQDAARLARDVRAQVPGVRLRDQGRVRGLVVMHDPAVLHLRGRLDDRPLAAAQVGDAVADPLGLLLQAGRHVAQGRRGGERHRRREEVGIAVDLQAHRRADVPAPVLLQGPAAAAADVDPGQRAGAGVEAGRQDDDVERVERAVGGLDACRRHPPDRVVPDPDRLDVGAEVGLEVVGLERHAVRPEAVVRRHQQVAQPGVLEPCPHLLAHELRDLLA…	6.19938	80905.6	103.17	3.37382	4	2	4	F060830	0%-R1	4	6	0	6	0	0	0	6	0	0	0	0	0	0	0	0	0	0	0	6	0	0	28
Tistlia$2491895$2491410$-2	145	ATP synthase B chain precursor	83313095	5e-27	Magnetospirillum magneticum AMB-1	QAMFSSEYTWLALALLIVLGTILWKGLKPILAALDARGERIRRELEEAQSLREEAQKLLAESKRRQRDAIEEAKQIVEHARHESERMRETAQKELEQSIERRRHMAEEKIRQAELEALNQVRNHAVDAAVAAASRLIAENLDEARIAEVTARSIQDVAAKLN	6.17357	18484.9	285.58	40.1235	14	6	14	F060903	4%-R1	0	0	0	0	0	0	0	0	0	0	0	0	0	0	13	14	0	0	0	0	0	0	27
Tistlia$1114369$1116249$1	146	trap-type mannitol/chloroaromatic compound transport system, periplasmic component	304394084	1e-129	Thalassobacter arenae DSM 19593	SSLGGLRRLSGLLAFQDRPDVGRQMVEMNLDGGPRRPGIARLQRGQDRVVVRPGSVAVAPLAGREVARAPEPGEVGAVGFGQVLAVGGADDGGVERHVDLEQVEGIAALVERGHLVVQAPDLGQVGLRRPLAGQLRRQRLQRLQHQHLVDHLADRGRGHARAARRPQDHEPLRRQDADRLAHGRAADPELGRVVAFLDRCPGRQRTAENVAPKPVGDLDRQILVCHLTSPRRRASGPRRVSGIPILVYQAWLIVKPAFASLRVDGIPSFWTEDATSASPLGRNREGILMTFKTLLVSTAFVVLAAMPAANAGQKTHLRIQTHYGPETISGKNAAQFVDDVQTMSNGDISIEMFYSSSVVSSVETFDAAANGILDCDMTGGAYQTGKDPAFQFVGDIMGG…	9.04215	68063.2	192.2	8.13397	8	4	8	F060902	4%-R2	0	0	0	0	0	0	0	0	0	0	0	0	0	0	6	8	4	8	0	0	0	0	26
Tistlia$3431937$3432395$3	147	hypothetical protein ThithDRAFT_0179	350559464	2e-27	Thioalkalivibrio thiocyanoxidans ARh 4	TMGDKATAKALAAAILAGALSLPLAGALAQTTTTPAKAPGVHIELNKLEQQGEACRAYLLFENEKGAEYPVYRLDLVLFDKDGRIDRRIAVDASPLRAGKSVVKLFDLTGLQCSAISKILLNDISPCEDASGPRDDCVVSATLSTLTDVSFYK	5.39577	16201.5	210.23	37.9085	6	3	6	F060830	0%-R1	6	4	0	4	0	0	0	0	5	0	3	4	0	0	0	0	0	0	0	0	0	0	26
Tistlia$5648863$5645324$-3	148	Probable oxidoreductase	83944218	4e-60	Sulfitobacter sp. EE-36	QTAVADGLAGEGQGRRVGVARRLGLDHLVHQARLALPGRGGVVPGLEQRPLGGAERRQLLQRVVGALDQGRQPDLQLPGQALDGGRAELAGVVVEVDDELAAEVEGVDRERVLGGLDRRRQQSRGRAGQRRSGPRPVEVEEQLEQRRPLGAPGQAEQAQQLGEGIFVGGDRGEEVDVAGQHLLKRGRPGVGGGPGDRRRDGVERRRRTHRGQVRRALARPEPQRVVQQQPPGLVALGAVQRPLHPVAVELGALGGAVGVAGVGAVEHQQVEVGAVEPVGRRVVLAALGRRAAVAVVRGEQLQEAGAGARAGLMVAAHEDPGADRQQRPRRHRRPAQRARGLRRAPGRGHSGRPAARAAPARRQPPARRAGAQRPGLALRGPGPLAHRRLVHLDRAAAAR…	11.5421	124664	152.41	5.25424	6	3	6	F060821	4%-R3	0	0	0	0	0	0	6	0	6	4	0	0	0	0	0	0	0	0	6	4	0	0	26
Tistlia$1597418$1595991$-2	149	iron-containing alcohol dehydrogenase	90420717	5e-127	Aurantimonas manganoxydans SI85-9A1	PLPLLPGAVAVLDVGDAGLPQAVGALVALARLGRLGDQGEGVGRRDLDLGERALLGQRPGHGRDQQLARQVQVAVGDLDQGVRTPEPAGAAAPALDRVAGTPRPAGGDPRRPGGALGEGAEELAALGVTRPLLVTDRGIVAAGLVERLRAVLPDSMPVTLFDGTPENPTETAVEAAVAAYQGAGCDGLVALGGGSSIDLAKGVALLATHPGPLEQYAAILGGVPKITDRVAPLVAIPTTAGTGSEVGRAALITLTDGRKLGFLAPHMIPRVALCDPELTLGLPPRLTAATGMDAITHCIETYLSPRDNPPAEAIALDGLARGWGAIRRAVADGADRQARREMLLASLMGGMTFQKGLGAVHAMSHPLGGLESPRLHHGTLNAVILPAVLRFNAGHVGSK…	5.85061	48289.6	158.63	10.084	5	3	5	F060824	0,5%-R3	0	0	4	0	0	0	0	4	0	0	5	5	0	4	0	0	0	0	0	4	0	0	26
Tistlia$2956353$2956826$3	150	protein translocase subunit yajC	83593100	5e-31	Rhodospirillum rubrum ATCC 11170	SARRLAGSRARQAQRAVAVRRSTNQRDTDVAMLISPAYAQGAAAAPQGGMLVTILPLVLIFVVFYFLLIRPQQKKMKEHKALVANLKRGDRVVTSGGLIGTVARVLDEEIEVEIAQGVKAKVVRSMVSTVVSKTDVAARKKAEKADDKAAEPEDEAKS	10.1526	17026.3	230.62	29.1139	11	4	11	F060903	4%-R1	0	0	0	0	0	0	0	0	0	0	0	0	0	0	10	11	0	4	0	0	0	0	25
Tistlia$2963224$2961977$-3	151	Extracellular ligand-binding receptor	118588169	2e-147	Labrenzia aggregata IAM 12614	SAGRAASEGSGGAKEAENRVRGETPMKLRMTALAAATLAALPLVAGAPAKAADPVRIGMITTLSGGGSGLGIDIRDGFKLAVDEEGGKLGGVPVELIVDDDARKPDVATELANRMVERDHVQIMTGIVWSNLAIAVVPKVTRAGVFYISPNAGPSLLAGKGCSPNYFNVAWQNDNLHEAMGQYVQDKGFKKVYLIAPNYPAGKDALAGFKRYYKGGVAGEVYTQLGQTDYAAEIAALRDAKPDAVFFFLPGGMGISFIKQYAQAGLNGQIPLFGPAFSFDQGILGAVGEAALGVVNSSQWNKDIDNAANRAFVAGFQKAYGRLPSLYASQGYDAARLIASALKKTGGVADKDAFRKALEAADFDSVRGAFKFASNHHPIQTIYVREVVKEGDVLTNKII…	8.26537	43818.5	122.3	12.7404	6	3	6	F060910	0%-R2	0	0	6	6	0	0	0	0	5	4	0	0	4	0	0	0	0	0	0	0	0	0	25
Tistlia$3884608$3883430$-3	152	periplasmic binding protein	328542112	2e-65	Tistrella mobilis (strain KA081020-065)	YLKETPAMPLNVISNFAANVAHRHLAMSDMEASNSVAKLSAGTRVLSAKDDAASLAIGSRLKAEVSALQQAQVNAGQAVSMLQIADGAMSRISDILVRMKSLSVQASSGQLSDTERGMLNQEFTALRSEIDRIADDTDFNSTKLLNGSNSFSAGTLGANIGQNDGIEQFAFSSNTGAFSATDSVTVAYNSTTDQFTVTNDVTGISYTSEAGLSAPTPGNFRDVVIQGAGLTIQLNSQFDDTTDISANNKFLVSGGTSSSLSLEFKVGTGVDASDSVTINLASAKTADLASGLDTATIDTQSNADAAIGQVSTAIDALAQNRALLGASQNRIEFASANIATTVENTESARSALLDLDVASEMSNFTSKQILVQAGVSMLAQANQLPQSLMKLFQ	4.41341	40802.3	238.84	21.1196	4	3	4	F060819	0,5%-R1	0	0	4	3	3	0	0	0	4	0	0	2	0	0	2	0	3	4	0	0	0	0	25
Tistlia$5204106$5201872$-1	153	methyl-accepting chemotaxis sensory transducer	328543081	3e-78	Oceanibaculum indicum P24	NGKLATLESGVERLQALGARPERIEAIRNDIAALAGATGSLDKAVALEGKLAAEIAGRRQAMNAAHGSRVSRAAGWRRHGGHGSLDYARHEPRRHGRHGAGRRCRSLLRARQRLGAPRGGRRQVPVLRRPQGAASALCAAAADPRDRDPPDRQHGALHLVDRRREVRGRRADRAALRRAGALQVRQRDDDDPPDAPARHVVDPRQRQRPVEPGQAHRQRAARHDALHRDRGRRAGPLGLPLPPALPHGCRHVPRGAGRRRAAVGGASRHAGAGGVRSMQGLAIARRGLAAAVLLACLTLSPAARAAEQAPLIVHSATFERLEYRLGDGSDLVAWQGDGWVGSDEWKLRLHSEGEWAVEGGGFETLENQLLVQHPVSDFFDLKAGLRYDAPAGPNRLYGV…	9.83518	79587	287.747	14.8993	7	4	7	F060820	4%-R1	0	0	0	0	0	0	0	0	0	0	0	0	0	0	7	5	0	9	0	0	3	0	24
Tistlia$2070214$2071134$1	154	MltA-interacting MipA family protein	295690364	2e-44	Caulobacter segnis ATCC 21756	RSDTPPTSPAPAAPLGSASSCPPVQRGSPVPILNDLPLPLRLSARALLLSAALVCTLPAGAAAQQEDRPAGFGGFLTLGVAAAPDYEGSKDYKPAPLLGARFSYDGYYLEFRGTKLRANVSPVEGLEFGPVLRYHAGRSDVENDRVDALRDIDDAVEAGAFARLSTRQVLLQGDTLAFEVQALTDVSGTSDGTTLSFGPAYSFPVTRRLRLGAALSATYADRDYTRTYFGIDADNAARSRLSRYDPGGGLKDVGLTLRATYRITDHWGVTGIAGYTRLLGDAADSPIVEQQGSADQGLLAAGLLYHF	5.28986	32434.6	213.99	24.1042	6	4	6	F060901	4%-R3	0	0	0	0	0	0	5	6	0	0	0	0	0	0	0	0	0	0	7	6	0	0	24
Tistlia$2799734$2797698$-2	155	putative TRAP-type transport system, periplasmic component	90419348	4e-117	Oceanibaculum indicum P24	WSSRPNRRRRPSSTASSRRWSRSARRPTRSRRASGRRTTTRWSTPRTPPSRCSPTTGAIPTAAPRRPIRPARTARPSTGRRSGASTTSTATATWSAPAPLPRPTRTPRSRARAEVVSWRSLSALGGGEGRERWGATFRLPRRRARVAPSPHLTARHGDLDGGDRQGPHQGCSPGCRCRTAGASTRRAAGSAIPSACWRRRASRRSAATRSTAGTRATAWRRWSRFSRPCWPAPPSRRSGRPIASPATSAISSSPSTRPSSGRPAASRETSTTSSTPCAPACRSRRTGRCRSPATRSTAARRCGGLRASRCRRPWSSGCGSSRPRRARPSCWTATAGGTGDAKSGPGAVDRGRATKRDNGRTTMKKTTRLAITLAAGLGLAGAGLGVGGAQAQQLKLMTG…	11.6696	71991.7	148.53	4.56554	5	3	5	F060903	4%-R1	0	0	0	0	0	0	4	0	0	0	4	4	0	0	4	5	0	0	3	0	0	0	24
Tistlia$2088908$2086722$-2	156	malate synthase G	347538656	0	Pseudogulbenkiania sp. NH8B	HPAMTYIPRHRLSVSADLAAFLENEALPGTGVEAESFWTGLDALAHDLAPRNRALLDKRDALQAKIDAWHREHRAGFDPAAYRAFLEEIGYLLPAPPAFRIETSKIDEEIALQAGPQLVVPVSNARYALNAANARWGSLYDALYGTDAIPETGGAGKGGGYNPERGEKVIAFARDVLDRAAPLAGASHAEVTGYSVKNGALVAETATGPAGLAQRSQFVGFLGEAAAPSALLLRHNGLHLEIQVDRDHPIGRTDKAGVKDLLVEAAITTIMDCEDSVAAVDAEDKVAVYRNWLGLMNGDLTEQVTKGGTTFTRALNPDRSYQAPDGGSLTLHGRSLMFVRNVGHLMTNPAIRLQDGSEIPEGILDAAVTVAIALHDLKGTGKLRNSRAGSVYIVKPKMH…	5.82853	78645	101.94	6.44719	4	3	4	F060900	4%-R4	0	0	4	0	3	0	0	0	3	0	0	0	3	3	0	0	0	2	0	0	2	4	24
Tistlia$5129792$5133031$2	157	glycine betaine/L-proline binding protein (ProX)	114705346	2e-121	Halomonas anticariensis FP35 = DSM 16096	RPAGGGSARRDQGAEDVAAGGAVGGRLDLDPLAQQGVGARQGVEGRRRPGVVLGVEGHVPGEETDQRAGLRRAAVAQHVRHRRAAAVLGQQVEPEHRLAGEHRQQPEPDRGPALQGQRQQRDQGVGRQHDPRLAGHGGPLARRHEGVGVAAGGVSQERRDLALPDRQAAQVQQVGRQAVRLGRGQLRVAPGILGPAVVRQVEMPEPARRDQEDEAAEPGQGPVEPPRGEGRVVHRLVQRAEQEDQGDAFDEQRRQHPGAVAGRPDQSPGQDDQPQVPGGLLQAAPVRGRRERLQGRRGLGVEALHGASLGRRRPRIKAGSAAGREAAEPAQGLPEALGLLGPELLAQGGVVGGDAPTDPPRRAAADGRRRRQVAAEIDRALAGERQQERPDAQADDPVE…	9.77481	116583	154.78	5.55556	8	4	8	F060909	0%-R3	0	0	0	0	3	8	0	0	0	0	0	0	0	0	3	0	0	5	0	0	0	4	23
Tistlia$2589428$2591077$2	159	homospermidine synthase	209965014	0	Rhodospirillum centenum SW	KNRGGTWRKARAGKGLSAAAAGPAPALRRRPAVRRPQALRLRPSRVFFMRRGLSAAPRGARPQRHPTPASGRTREPMAEPTKYLAFTHRLVMVGFGSIGQGVLPLIMRHLEIRPEQIQILCPDESGLAVAEEYGIGFRRVALTPDNYRAQLEPLLGPGDFLLNLSVDVSSVALFSFAAERGALYLDTCIEPWLGGYTDASAAPAERTNYALREKALEAGRKLGADAPTCVLTHGANPGLVSHFAKQALLDIARDTGTETGNPAGQAGWSDLARRLGVKVIHVAERDTQVPTTPKRPGEFVNTWSVDGFYSEGCQPAELGWGTHEKGLPADGRRHDSGSDAAIYLLRPGASTRVRTWTPLAGPINGFLITHNESISLADYLTVRDGGKAVYRPTVHYAYH…	8.81933	60348.1	118.95	10.3636	4	3	4	F060829	0%-R3	0	0	0	0	4	4	0	0	0	0	0	0	4	0	0	0	4	4	0	0	0	3	23
Tistlia$3755292$3754390$-1	160	probable enoyl-CoA hydratase	163797308	2e-100	alpha proteobacterium BAL199	ARPRASRRCASRCRPSTDCWKDGATGAAIAAGGRPRNRGRGSRMAFEDILVERKGAVGVVTLNRPKALNALCTPLIDELGQALAELEADEAIRCIVLTGSEKAFAAGADIKEMKEKSYADVLDEDFITGDWEVVAHCRKPTIAAVAGFALGGGCEVAMMCDMILAAETARFGQPEIKLGTIPGAGGTQRLTRSVGKSLAMYLCLSGDMIDAETALRAGLVAKVLPAEGFLDEVMKVAETIASYSLPVLRTCKEAVNRAYETTLAEGVLFERRTFHGTFALEDRKEGMEAFAEKRKPNFKHR	8.06454	32382.5	129.2	12.9568	5	2	5	F060908	0%-R4	0	0	0	0	0	0	7	5	0	0	0	0	0	0	0	0	0	0	5	0	5	0	22
Tistlia$2426735$2427640$2	161	cytochrome C oxidase subunit II	158424584	2e-74	Azorhizobium caulinodans ORS 571	FAPDRQRDGGKRRPARDKRGRMSMRWLVLAALVCGLSAVGGHAFAEQPQDWALGLQPAATHIREMIGSFHHELLIIITVITLFVTVLLLYVIVRFRKAANPTPSKRTHNTLIEIVWTVVPVLILMFIAIDSFKLLYAEDVVPDADLTIRVTGHQWNWSYGYDSPKGKFEFTSLPLSDDEDKAKGLPRLLGTDTQLVLPVNTTVRFIVTSTDVIHDFTVPAFGFKIDAVPGRANETWTKVEKEGTYYGQCSELCGSGHYFMPIMVKVVSKEEFKKWLDKAHDEYAALPTPSGATQLADAGLTR	7.88803	33735.6	266	28.8079	11	5	11	F060903	4%-R1	0	0	0	0	0	0	0	0	0	0	0	0	0	0	10	11	0	0	0	0	0	0	21
Tistlia$1283714$1281633$-2	162	unnamed protein product	38422330	9e-106	Magnetospirillum gryphiswaldense	GRRSNGIPDQEPGDPLDRIPDADLQLHRSFGGLRLPDPEEPELLVELRLAGRRGADDHDRHRRAAGDAVHAARRLRLPLGRADHARRELRLADPLHPHERRQLLLHRGLHPHLPRALLRLLQGAARAALDARPGDPAADDGDGLHGLRAALGPDVLLGRHGDHQPVLGDPGDRRQHRHLAVGRLLGRQPDAEPLLRPALPAALRDPGRGRAAHLGAAPLRLEQPAGHRRQGAAGHDPLRALLHGEGLLRHRRVPDRLRRRDLLPAQLHGPHRQLHRSEPASDAAAHRARVVLPAVLRDAARDHLQHRHPLHRRGPHRGQAGRRDHDVRLDPDPVPAALARHLAGAQRQVPAALQVVLLGAGGRRRDARLRRLAAAGGHLGPDRAGLHGLLLHPFPDPDA…	10.4628	75289.9	232.92	10.2305	10	4	10	F060820	4%-R1	0	0	0	0	0	0	0	0	0	0	0	0	0	0	10	7	0	0	0	0	0	4	21
Tistlia$728413$725837$-3	164	amino acid ABC transporter substrate-binding protein	33600536	2e-85	Bordetella bronchiseptica	APAADPRRCPAAGSRRRAFVPEAQSCPEALVAQDPPGDGAFDTVPEAAEDDAVAGVAGRVVGELAGVGHQHALEALEDRRHHDAGVGDQADAGLLQASARRRPVALRGLPATARRRRRDAGRGGHAAGRRRPLRRQHRHRRPLHQGREPESDLVAQGPLLHGGGLLRADDRGGGAGDQLLGQRRRVARRLRGQGRRAVHRAHLRRHGRRDGRADPQVRRAAGAAGRQGRALAGAGRGRPTAGLVRSLALPGAGGRQPSRRRRGLQDHSLRDLRAARPQGARLVRRANGIRRHARRHLARLPRPARRRALRRPAAPRRRRGLRLSGPHAGPRRRPPGSDGPPLRHRRPLDRHPAGLLPGAERVAAIQRRRRAGHGRRDLRGAGRSGVPRRPLRRTLVGRP…	11.654	91390	183.32	7.79977	6	4	6	F060825	0,5%-R4	0	0	0	0	0	0	0	0	4	4	0	0	6	6	0	0	0	0	0	0	0	0	20
Tistlia$2656286$2655051$-2	165	histidinol-phosphate aminotransferase	356880001	5e-117	Azospirillum brasilense Sp245	SSWKASSTPRTSGSDASPAPARAESCGRRRSAPTPCPSRTRTWPTGRARASWRRADMTLIPRPGILDIAPYVGGESKVEGREKPIRLASNENPLGASPKAVEAYKALAAELNRYPDGGALALRQAIAKRYDLALDRLVCGAGSDELISLLVRAYAGPGDEVLYSRHGFLMYGISARTVGATPVTAPERNLTADLEALLAAVTERTRLVFLANPNNPTGSYLGYEAVRSFAERLPADVLLVIDAAYAEYVEASDYDDGLSLVERLSNVVVLRTFSKIHGLAALRLGWAYGPVEVIDVLNRVRGPFNVSAAALAAGVAAINDPTHVERSRAHNARIHAWFVRQLQRLNLRAEPSVGNFVLVRFGDAPGAAAFLKSQGVLVRAVGAYGLPDHLRITLGTDEE…	9.31092	44392.3	177.72	12.1359	6	3	6	F060908	0%-R4	0	0	0	0	0	0	6	6	0	0	0	0	5	0	0	0	0	0	0	3	0	0	20
Tistlia$4583266$4584843$1	166	aldehyde dehydrogenase	339487157	0	Pseudomonas putida S16	PRAAALYRRRGSGPRGPFGLSPERGFPMSAALSLDTLRSQAAGLNFRNQAFIGGRYVDAADGRTFDCISPVDGRVLTQIARCGKEDVDRAVRAARAAFEDGHWSGLAPAQRKRTMLRFAEAIEAHATELALLETLDMGKPIGDSTRIDVPATVNVIRWYAEAIDKVYDEVAPTAPNVVAMIRREPMGVVAAIVPWNFPMIMAAWKIGPALATGNSLIVKPAEQSSLTAIRLAELALEAGIPEGVFQVVPGFGPEAGEALGRHMDVDAIAFTGSGEVGKLLLRMSGESNMKRVGLECGGKTPHIVLADTHDLDAAATAAAWGIFFNQGEVCNAGSRLLVERSIKDRLLERVVEVGRKMRFGDPLDPQTQMGAIVDQDQLEKVLSYIGIGSEEGAKLLLGG…	5.78574	56785.2	144.97	14.2586	6	3	6	F060901	4%-R3	0	0	0	0	0	0	4	5	0	0	0	0	0	0	0	0	0	0	5	6	0	0	20
Tistlia$693675$694247$3	167	F0F1 ATP synthase subunit delta	209965529	6e-49	Rhodospirillum centenum SW	GEARGLAGEDSPVGGLAERYATALLDLADQAKKLDAVADDLRGLKGLIEESDDLRGLLRSPLYDRDEQTRAMDEILGKAGVDDLTRRFVLVVAENRRLFALPRMIDGYLEELARRRGEVTAKVTAARKLDKDQLKTLQQAIDKVVGGKAKIEMKVDPALLGGLVVRVGSRMIDGSVKGKLDRLQVAMKGAQ	8.78692	20766.2	279.65	29.3194	10	5	10	F060820	4%-R1	0	0	0	0	0	0	0	0	0	0	0	0	0	0	10	9	0	0	0	0	0	0	19
Tistlia$2795187$2794003$-1	168	Extracellular ligand-binding receptor	163793400	7e-143	alpha proteobacterium BAL199	TGRRAPMILHRSLAAAALAAGVVFAGSALADPGVSADKIVFGQSAALDGPAAKLGQGMRLGLMAAFDEANRNGGIGGRKLELVSRDDGYEPERAVENTKALIEQDQVFALIGPVGTPTSKAAQPVATDAGVPFVGAFTGAGFLRDPALKNVINLRGTYDAETESWIEHLTKDLGYSKIAILYQDDSFGRAGLSGVQKAMDKRGLKLAAEGTYQRNTVAVKQALLDIRKASPQAVVIVGAYKPAAEFIHLARKIKLDATFVNISFVGSLALAKELGADGAGVVVTQVVPFPWDHTIPAVAAYQAALKAYDAKAEPEFVSLEGYLVGRLAIAALEKAGAEPTRQSFLDAVYNTGTFDLGGVTLTYGPGDNQGMDRVFLTVIQPDGSFKAVDTLGGSS	5.90193	41241.6	195.79	17.7215	6	4	6	F060828	0%-R2	2	0	6	5	0	0	0	2	0	3	0	0	0	0	0	0	0	0	0	0	0	0	18
Tistlia$4190171$4188777$-2	170	50S ribosomal protein L1	144900870	7e-73	Magnetospirillum gryphiswaldense MSR-1	GLHQARDPGRQGQPLAADRPGPGPARPEHHGVLQGLQRPDAEPRAGHADPGRDHGLHRPLLLLRDEDAAGELLPEEGGEDREGLGDPEQGHHRHGDPRPAARDRRAEDGGSQRVRHRGRGQDDRGLGPLDGSRGGGVRPMAKKGKRLLNAREGLDANKNYSLEEAVGLLKARAKAKFDETIEISMNLGVDPRHADQNVRGVVDLPHGTGKSVRVAVFARGAKAEEATAAGADVVGAEDLAERVQAGDMPFDRVIATPDMMPIVGKLGRVLGPRGLMPNPKLGTVTPDVKTAIQAAKGGQVQFRVEKAGIVHAGVGRRSPDDGAGRDPPRPPGRASHGPRGGEPLRGALHARPVGARRAALRPRQPRPEPGDPPLLHQREHLQGMHDPDRRHGRLRLHGA…	11.1212	49543	99.29	6.23656	4	2	4	F060828	0%-R2	0	0	4	0	3	2	0	0	0	0	0	3	0	0	3	3	0	0	0	0	0	0	18
Tistlia$2825010$2822530$-1	171	peptidyl-prolyl cis-trans isomerase ppiD	193084249	4e-87	uncultured marine group III euryarchaeote KM3-28-E8	RRSHPKCQRRSRRPGRRGRPAAEAGEVGQHRRRDVAGVGAGGRRVAVLGAERDAAAGERPVHRLQQGEGRTDQEVALGQLRLVGLAGPVHALGDLLGQQAPVGDPPVHLPVAGDQRSAHGPAPSSSSSPGDSSPAAPGRAAQVLSTQGGLQTSPRRLPARAPGGGCRAPAAHLICAALRLREDRLRDPALRDGRTTHPVPRTGSMDKLRGIVAKIFVIVLFGLLILSFAIWGIGDMLRQHGDKPVVAEVGSQEITEQVYRREMSETMNILSRRIGSQVDMQMAQSLGLPQQVLQRLITDKLITEEARQRGLIVTDTQVRDAIYANPAFRGPDGKFDRSRYEQTLFQAQLSEAGYVADLREQLLQQQLTTALGAAIEPPALLVDTLYRREAEQRRADWVE…	7.00739	90008.2	176.97	8.948	10	4	10	F060902	4%-R2	0	0	0	0	0	0	0	0	0	0	0	0	0	0	0	0	4	10	0	0	0	3	17
Tistlia$330550$332958$1	172	polyamine ABC transporter periplasmic polyamine-binding protein	294084329	4e-146	alpha proteobacterium BAL199	HPNHRAAARQPYRKDIRASDKKRLCGRGGSRATREPVAGNGKKERRTRTIHGRPEELRRRNAGRKEPQHRHQPGGVSDPPRAVGLWQDDHADDAGRLRDADARRHRAGRQAAEQRAAAQARHRHGVPELRPVPAHDGEREPGVPAAGPAQGQERGRRARPAGPGHGPARQLRQPAAGPAVRRPAAARGAGPRPGLRADAGADGRAARRARQAAARAHAARDQAPARAARHHRRLRDPRPVRGADHVGPHRGLPRRRDPAAGDAVRPLRAAEERLRRPVHRREQQAERQGRQAERLECLPRHAGQRQPGPGAAGQRLRRRQSDDAVAAPRAGADQPAGRRAAERLRRQGRGVDLSRRPHPHPLQPRGQRRLRRQGTERPGPLVAAARQPGEARLGDRGLP…	10.9669	87796.7	234.5	9.71357	7	4	7	F060823	4%-R2	0	0	0	0	0	2	0	0	0	0	0	0	0	0	0	0	7	8	0	0	0	0	17
Tistlia$3705915$3708476$3	173	peptidyl-prolyl cis-trans isomerase Cyp15	304391770	1e-55	Ahrensia sp. R2A130	SRHASSATTARRTGGSGDGSSDQPRLAPHPAPLRLLWSQQGQRSGLRGSRPQPRPRGGGARRPADLRRRQHRPDGRRLRCLPGGRRRGPRHHPGAPGAPRGPEPQGDPPGGRPDDAPAQDAHVRRVRRLRDPAGRPRHARRDLRDADLASARPARQAGRPGQHRRLLGPPAGGDRPDGPRRLRQAEARRHAVGGRAGRGPVPGARADARAAAGRSHRAGLTERRRGGLSGGRLLLLCGRRPAGRRRRAPGQDRTEGTHGEDQGRKPDRRARRRRDDADHLGLHQGEADPSLPRRRPEVLRPGHRGARPHRRPDHGRRGQRHQDLRRRREVRDDHARRGARRGVQAQEDVALAERHDPQHHRRHDLPRADRLPERAAPGAGLDPADRHRPPRLRRPVPRD…	11.8056	94860.2	113.79	7.14286	6	3	6	F060910	0%-R2	3	0	5	6	0	0	0	0	3	0	0	0	0	0	0	0	0	0	0	0	0	0	17
Tistlia$2492867$2491899$-2	174	ATP synthase subunit B	261218400	2e-23	Brucella ceti M13/05/1	HERLTRSRKHGNRSRQDDRRGPGDAGHDRCRPGRGPGLGQLLHRDRAQSRRQGRDRREHLDRFRGDGSHRDLRAGRRPAGPVRLIVASSARTPAGRPGVPRRTTPRQPIPSRRSRNAMRRIPSPFPTTPLQKAAAVLTVAGGLLSALPSLAQEAGEAAHKGLPQISQTDTFPSQVFWAIVTFALLYVMVARVILPRIAGTMEERQDKIDDDLSRAEKLKGEADQVMADYERGLQTARSEALDLLRKAQEAWQVEADKRNAAEDAKLAERIKADEDRIAKARAEAEGNLKSVAASVAVALTDKLIGVTPPDQQVSKAVDAVVQR	10.8456	35519.9	145.47	17.3375	9	4	9	F060820	4%-R1	0	0	0	0	0	0	0	0	0	0	0	0	0	0	9	7	0	0	0	0	0	0	16
Tistlia$3373133$3373774$2	175	acetyl-CoA carboxylase subunit A	163795177	5e-31	alpha proteobacterium BAL199	PVPSWPTARRATPWRAASATGQPATTRPGHPSDPGSGSFPPDRKLRTDVMQRNIIETIIGAVVLLVATGFVVFAFSIGGLDGIGSGYSVTARFDDATGVTAGTDVRMSGVKIGTVASQTLDPKTFDAVVAMTIQDGVPLPADSSARIVPDGLLGGNFIDVQPGGALDDIKPGGSIGRTQGAINIVDLVGRFIFGGSGDKGASGDKSPGEPATLQ	5.31695	21713.2	216.74	32.7103	8	4	8	F060820	4%-R1	0	0	0	0	0	0	0	0	0	0	0	0	0	0	8	8	0	0	0	0	0	0	16
Tistlia$3939613$3937316$-3	176	putative substrate binding component of ABC transporter	163797783	1e-173	alpha proteobacterium BAL199	ARADRFRQPSSSRPAGRRWNLVVPSHRPRRPSLGPDRIGAATSVSEREPPRETSMAKEIKDAQGKRVHPYVPELCQQLRENKIDRREFLRTACLLGVSAGVAYATADKIMGRQGSLIRPAMAETPKMGGRLRSSMRVQRMDDPATYDWTQMSNQTRAIIEYMTLTTPDNVTVPYLAESWEASDDLKTWTFKLRKGIKWSNGDDFNADDVIHNFTRWLDPATGSSNVGLFIGMTEEAGKDDKGKIKRRMRSDAIERVDDHTVTLHLSAPELAIPENLYNYPTAIVHRGFGKDYAADFAKNPIGTGPFTLAEFKIGERCLLKKKPDYWGPKYYLDEILYLDHGDDPNAPIQALASGEVDHVYEVDIDSIDQVEDMDHGVLHDVVTAQTHVMRMRVDAKPFD…	9.67871	85870.2	182.51	10.4439	7	5	7	F060823	4%-R2	0	0	0	0	4	0	0	0	0	0	0	0	0	0	0	0	7	5	0	0	0	0	16
Tistlia$2011556$2009700$-2	177	bifunctional phosphoribosylaminoimidazolecarboxamide formyltransferase/IMP cyclohydrolase	209965636	0	Rhodospirillum centenum SW	SRPHRRLSIVSETCHARRPRLPARCGSRRRPRRRPRRAAAGSPPAGRRCRRRTRAPCPRRRWPPRRPRGRTRAASRPPPSSVPVQALSDPSFELPRSSMSMTPPRIERALLSVSDKTGLVELARRLAAAGVELLSTGGSARTLREAGLAVVEVADYTGFPEILDGRVKTLQPKIHGGLLGRPDLPAHRAQMEQHGIAPIGLLVVNLYPFRETVAKGADFETCIENIDIGGPALLRAAAKNHAHVTVLTDPADYEAAAAAIEAGGNTGAEERKRLAAKAYAHTAAYDAAISGWFAGQLGDDFPAELTIAGRRGEPLRYGENPHQAAAFYRSGESRPGVATARQLQGKQLSYNNLNDTDAAFEAVAEFERPAVVIVKHANPCGVAEADSLEAAYGRALACD…	9.91497	65889.5	142.28	11.9548	5	4	5	F060829	0%-R3	0	0	0	0	5	0	0	0	0	0	0	0	0	0	0	0	3	4	0	0	2	2	16
Tistlia$2697000$2697317$3	179	ribosomal protein L27	304392592	3e-34	Ahrensia sp. R2A130	ASGSGGKGSRSMAHKKAGGSSRNGRDSAGRRLGVKKFGGEQVVPGNIIVRQRGTKWHPGSNVGLGKDHTIFALVEGQVSFSKRAGGKTFVSVAPHAPAAPQPEAAE	11.3281	10822.7	95.18	31.1321	4	2	4	F060903	4%-R1	4	4	0	0	0	0	0	0	0	0	0	0	0	0	4	4	0	0	0	0	0	0	16
Tistlia$2278857$2279417$3	180	6,7-dimethyl-8-ribityllumazine synthase	209964639	8e-64	Rhodospirillum centenum SW	SCCTTPATRSSASTATASGSSASAPCTPEEDRPMTDAPHLMIVEARFYEDIADELVKGAMASLEAAGATFERFAVPGAFEIPAAIGYAVRSMDFYAGRRRFDGYIALGCVIRGETTHYDYVCGESARKLADLSCQYSLALGYGILTVENHAQAWERAAVDRRDKGGDAAKACLAMVELKRHFHLFPR	5.73345	20172.8	77.62	23.5294	3	2	3	F060821	4%-R3	0	0	4	3	0	0	0	3	0	0	0	0	0	0	0	0	0	0	3	3	0	0	16
Tistlia$4810488$4808524$-1	181	DNA polymerase III subunit beta	288959567	2e-149	Azospirillum sp. B510	RRDRGRSASGCRRRSGAPPVRPLLGRARCGRRPLAPPARCRGPDGRAFGCPSLLDGRSARRTPVEVLPAVECDHLPGHRAGFKQETQRPADLLGIGAAAERRRGGLAGELRVALARARQGRARADAVDPDARRQGQRQAPGQGPERRLADGVADEVRGQVPDPLVEQVDDQPARILGQLAGEGLGQHEGRAQVRLQVVVPGLARRVVPFVALEGRGVVDQHAERAERLDRRRQQPLCYSAPPNSGAAESSVCACEAGSQSASPFPMGIRVHRGAFQPDRRVSRTMKLTIERAALLRSLAHVQSVVERRNTIPILSNVLIEAQDGRLGLTATDMDLTIVEQTDAAVATPGATTAPAHTLYDIIRKLPDGAEVELSTGGDGQLTLRAGRSNFNLATLPRED…	8.55209	70539.5	248.47	11.7557	5	4	5	F060825	0,5%-R4	0	0	0	0	0	0	4	0	3	0	0	0	5	3	0	0	0	0	0	0	0	0	15
Tistlia$4318418$4316562$-2	182	MlrC-like protein	86748346	4e-138	Rhodopseudomonas palustris HaA2	PNSTSGLRRPIRSLSAPEKNLVIAAVASAMPSTRPTESALAPSTETRKTGSRLWIISEELSISRLTRPSAQTLRGIRPAPGARCADCRSSAPPAGSMDAFSPIPAPAASGRSCLPASPPTRLPTSSSGPTTPVSSSRRQRVKIAVGGFHHETNTFAPSKADFDAFARGGAWPALCRGDALFESVSGVNLPVAGFIDEARAGGHQLVPLSWAAATPSDRVTEDAYERIVGQMLEDLAAARGLDGLYLDLHGAMVTEHHQDGEGELLRRVRAIVGKDLPVVVSLDLHANVTPAMVELADALVAYRTYPHVDMAVTGGRGYRLLATLMSGRRLAKVRKALPFLIPLTSGCSFIEPAKGLYESIDERERVPGVASLSFAAGFSPADIWHCGPTVLAFGEDAAA…	6.39286	64992.5	111.51	8.72375	4	3	4	F060909	0%-R3	0	0	0	0	0	4	0	0	0	0	0	0	4	4	0	0	0	0	3	0	0	0	15
Tistlia$524322$525548$3	183	secretion protein HlyD	346718558	9e-105	Rhodospirillum rubrum F11	RIRALSSSATLHSTAFRLPLAALLTAAALLLAACNQEDSASAQPAAPQPPQVGVRTLHARTVQLSTELPGRTVAYRRAEVRPQVDGIIQKRLFEEGATVEAGQPLYQIDPATYQAEVKSAEAALERARATLAATTTKLKRYRDLISRKAVSQQDYDDLAATQAEEKADVASDEAALEKARINLEYTVVSAPIAGRIGRSSITEGALVTANQASALATITQLDPIYVDLTESSDDLLRTRRAIARGEITVTAKGDLPVRLKVDGVGEYPEEGRVQFSEVVVDETTGTVSLRAVFPNPKQELMPGMFVRGVVSQGEVKNAFLVPQAALQRGTDGAAFVWRIGEGDKVEQRPVTVSRAVGQDWLVTEGLADGDRIAVDGLQRIRPGGQVTPVDLDAKQAPAQ…	5.57662	43604.9	74.62	9.77995	3	2	3	F060819	0,5%-R1	0	0	0	0	0	0	0	0	3	3	0	0	3	0	0	0	0	0	2	0	0	4	15
Tistlia$3936286$3935117$-3	184	Outer membrane lipoprotein-sorting protein	163796427	6e-36	alpha proteobacterium BAL199	STGCFRCGTSHMGGMSARNPAAMNRRDFLVGGGIAALGYGLLATGPRLVAPAAAQSLSAPLTEADRADLRRAEAYLNGIDTMYSRFRQTASNGTEAGGFIALDRPNHMRFEYDAPNPVVMIADGYELTYFDRELKEARQLPTFETPLWFLLRDHISFEDSGLDVLWVKQNKEVLVVRLAQKDKTDQGTVNVVFAQQPFSFRGWEIVDAAGVSIQVALQNPRFGVTLDPDMFDEKKLPGFPSHLRSPGPGRCWSSAARSRGRNPPGARPGTAGSGRRGAPRSPPAGRSGTGAKPPAASAGSARRATGRASSRRGRARRCRRRGPRGRGRAAGAASRAGRRAWSPTSRRSCRRRAAARPAGGRAGGSARSTGRRRSRPGRRRWDRRDSGCWR	11.6458	42301.7	90.46	9.48718	6	3	6	F060819	0,5%-R1	0	0	3	5	0	0	0	0	6	0	0	0	0	0	0	0	0	0	0	0	0	0	14
Tistlia$932674$933855$1	185	chemotaxis sensory transducer	83594106	2e-06	Oceanibaculum indicum P24	RGTPGVNAMARVADQKLKHGGSYPPAPRYARQPKKPGITMTTEETTVPDAEQRDEDSRTVRAARTAGKPAFGIAPRLFLAFGCVAALILLACGVALVSGRNVQKSFSVATDRSVPAMSEALTLQSNAASLAAAAPLLAAANSDAERQAALDRLNDRWAALEAGVDKLEKLGARPERIEAIRGSTTALAGATGNLNKAVVAELKLSSAIAERRAAVEAAQDALLETTDKVAEQASTDTSISGVATGMHLEDGVKKLFAEQVPQFRQVIETSAAAERLGKLLVLASAAGDAAELDRLAGAFQKDLETLKAGIAALPEGDWSKPLAEQLTALQALGRPWSPACSSTRSPGCAARRPRSWFSAASPSSSCSRRCSRFCSISPRRKSCSRSCSGSSARC	9.38044	41172.3	172.89	14.9746	5	3	5	F060820	4%-R1	0	0	0	0	0	0	0	0	0	0	0	0	0	0	5	6	0	3	0	0	0	0	14
Tistlia$2197708$2195306$-3	186	periplasmic glucan biosynthesis protein MdoG	312114292	2e-125	Rhodomicrobium vannielii ATCC 17100	AMTAPTIPDSRKSIGMSMTLSRRALLAGSAAVTFVSTLAGRSLAQSATSGTTSGTVQTAGPRLGDPVPFDRSALVDRARALAGEAYEAPEPRAAEALDKIDYDAYNELKYKASRALWQGEVRYPVQFFHLGRYFKLPVTVYEVEGAVARKVLYDPSLFDYGNTGLADKLPDDLGFAGFRYMNPGEPPTDWLVFLGAAYFRTAGPFGQYGLSARGIAINTATDAREEFPRFSEFWLEKPAADSREVTIHALLEGRSVVGVYSFKARNENGVVMDVDSTIFLRREVERLGIAPLTSMFWFSETNRQVATDWRPEIHDSDGLSLWTGAGERIWRPLNNPKRLQVNAFVDQNPRGFGLMQRDRDFRDYEDDGVFYDRRPSLWVEPVGEWGEGAVELIEIPTDD…	5.82004	88529.1	162.7	4.61923	5	3	5	F060909	0%-R3	0	0	0	0	4	5	0	2	0	0	0	0	3	0	0	0	0	0	0	0	0	0	14
Tistlia$256063$255635$-3	187	ribosomal protein L16	254470364	2e-58	Pseudovibrio sp. JE062	GNGTMLQPKRTKYRKQHKGRIHGQAKGGTQLNFGAFGLKAVEPGRISSRQIEAARRAITRRMKRVGKLWIRIFPDVPVSSKPAEVRQGKGKGNPEWWAARVKPGRVMFELDGVNHEVAEDAFRLAAAKLPIQTKFIARLGEEG	11.3082	15941.7	125.47	32.1678	5	3	5	F060830	0%-R1	5	6	0	0	0	0	0	0	0	0	0	0	0	0	3	0	0	0	0	0	0	0	14
Tistlia$249518$248865$-2	188	Adenylate kinase, subfamily protein	163796898	2e-63	alpha proteobacterium BAL199	PPAGAPVRRPHQEGEAEGETGMNIILLGPPGAGKGTQAKILEEKDGLKQLSTGDMLRAAVASGSELGRHAKEIMDAGHLMPDSLMIEMISERVDQPDCRKGFILDGFPRTVPQAEALDQLLAHKGLSLNAVIEIAVPDEVLVQRIETRSRQTAQSGGAARSDDNVETLKRRLEVYHGQTAPILPYYERSGRLKRVDGLKSIDQVTAQIEEILGATVRG	5.62518	23528.2	107.27	16.9725	5	2	5	F060830	0%-R1	5	4	0	0	0	0	0	0	0	0	5	0	0	0	0	0	0	0	0	0	0	0	14
Tistlia$4276450$4278810$1	189	Putative NADH-flavin oxidoreductase	118590200	4e-144	Stappia aggregata IAM 12614	PGSAPPPSRRPRGRGESSVGRARIGGRQGQALVGHDLAQPVRIIGDDAVGAVVDQPAHVDRIVDGPDDDPEAEVVGRGDVALAQVAVVGRPDRAAGRLDQCRHLAGIVVGIEPGEPGRQAGTAALQVVEPGALGRQVHGRQAGRQLVHDGEAAPVEGLDVRAVLDAGLPDRVDDGGRDDPGRRRGLGVVGRQLGLDRIADVAAAARLAQRQHRGEGRHRHVVEAGLVGEVLGGLAAGLRAAKVVALQLGQGQREDRRPLAGQPLAVRAAGMVGRQPPVVDHHRHAVGGHVDVELQRGDADRQRLLEGRQRVLRHQAARPAVAEQLEADLVAGQGGRREGAGVERDVQARAEQQQRREERAERVRGEAAEGPRVGELVRRFRPVRLGHGGEASTANGEWH…	8.57151	84625.9	150.037	9.0216	4	3	4	F060825	0,5%-R4	0	0	0	0	0	0	0	0	0	0	0	0	4	4	0	0	0	0	0	6	0	0	14
Tistlia$3334109$3335887$2	190	gluconate 2-dehydrogenase alpha chain	288961820	0	Azospirillum sp. B510	PASPGRPSSRRSAAPRWSRSTTTSWSGGTSATRAPPSPTAATCIAASTTWPGCRSRRKTPARRPSEGGGTIMATYDLTDDSVVVIIGSGAGGGTLANELCQKGVPVVLLEAGHRYTIDDFHNNEWEAFGQLSWLDKRTTSGTWRVAHDFAGLPAWICKTVGGSTVHWAGASLRLQAHEFKTRTTYGEMEGANLLDWPLDLAELEPYYARAEDKMGVTRTNGIPGLPGNNNFKVMYEGATRIGYKQVHTGRMAINSRPRDGRGSCLQLGFCFQGCKSGAKWSTLYTEIPKAEATGKLELRPQCQALQIQHGPDGKVTGVLYADKDGQQQVQKARAVAVAGNSIESPRLLLNSATSQYPDGLANSSGQVGRNYMRHTTGSVYAVFDRPVNMYRGTTMAGII…	7.14019	64333.3	118.79	5.05902	4	2	4	F060901	4%-R3	0	0	0	0	0	0	0	0	0	0	0	0	0	0	0	0	3	3	4	4	0	0	14
Tistlia$1501418$1499691$-2	191	leucyl aminopeptidase PepB, putative	209965615	4e-97	Rhodospirillum centenum SW	RCIGDAGSPSDDPRPSPASSGAFRWRGRSIGYGDPIRQILRSFSANVCACHRDRGARLAAAWRTARQRRRLGAAPGRGHDRPAGHERPNRPSGDRPRAQAAVRRGARQRDRRRRRPHGQQGDQADLRPGGTPGPCLPSRAGPAGDRRRRRRHAQASRRRRLQAPRSRQAGRRCRQCSPRPGNRPAGRRPRHRRPRARRRPGGGRCRRRRAARPPGRLPDRGAPRLRQSSRRRADRGGRPRRRPVGRDLGDRRAVVELSHGDRRGARRRRLPRAGPPRAVRCRLGPGCRVDRHLRGRRRPVLRRRTPAIHGELRRRQHRGDRAGRVEAPLAGAEDGPQVVLVGKGVCFDSGGLDLKPSSGMLLMKKDMGGGAHAIALAGLVMDAGLPVRLRLLVPCVENA…	11.9	63191.7	90.49	7.11806	3	2	3	F060828	0%-R2	0	0	3	3	3	0	0	0	3	0	0	0	0	2	0	0	0	0	0	0	0	0	14
Tistlia$3851485$3851922$1	198	cytochrome C	288957276	3e-28	Azospirillum sp. B510	EGVGLSMSLEMNKIAAAGLTAGVVAMLSGFVADLLVHPRHLEKAAFPIEVASTEAPAQAAAKPAGVEPVLPLLAKADPANGEKLTRACQACHTFEKGGPNKVGPNLYGVVVGPMGHKADFSYSDAMMKHHEAGDTWTYENLNHFIQ	5.94451	15308.7	82.98	32.8767	6	2	6	F060820	4%-R1	0	0	0	0	0	0	0	0	0	0	0	0	0	0	6	6	0	0	0	0	0	0	12
Tistlia$5332956$5332567$-1	199	50S ribosomal protein L28	296532524	9e-26	Roseomonas cervicalis ATCC 49957	RAPRPSPIHPLSRLRPARSRSIFSASGRNRIMPRVCSFTGKRVISGHHVSHSNIKTKRRFKPNLQTTSLYSEALSKMVRMRISTAGIRTVEHNGGLDSFLLGTPDRKLGLEALRIKRQILDAKKGETAAA	11.9149	14470.9	139.35	33.0769	5	3	5	F060830	0%-R1	5	7	0	0	0	0	0	0	0	0	0	0	0	0	0	0	0	0	0	0	0	0	12
Tistlia$2039791$2039537$-3	200	methyl-accepting chemotaxis sensory transducer	86750655	1e-17	Rhodopseudomonas palustris	MSEIATSISAAVEEQGAATDEIAQTMSRAADGTQTVAGNITGVTEAANETGTASAQVLSAAGELSKNAATLADQVDRFLERIRAA	4.19411	8550.2	136.27	62.3529	5	2	5	F060903	4%-R1	0	0	0	0	0	0	0	0	0	0	0	0	0	0	4	5	3	0	0	0	0	0	12
Tistlia$2407594$2405921$-3	201	phosphoenolpyruvate carboxykinase	209966091	0	Rhodospirillum centenum SW	RSEPRRQEWGSGKSSLALPEERVTIDGPVASRQGLEALGLKNLAAAHFNLSVPRLYEAAIRRGEAQLAQGGPLVAYTGHHTGRSPNDKFIVEEASSKADIAWGDVNKPISRGHFDGVLKKVQAYLQNREAFVVDCHAGADPAFRLNVRVVCENAWHALFARNMFLRPSHAALSEFDPDFTIVQVPGLHADPEVDGTKTECFVLVSFERRLVLIGGTSYAGEIKKSVFSVLNYLLPRQDVLPMHCSANIGPNGDTAIFFGLSGTGKTTLSADGTRTLIGDDEHGWSEHGVFNFEGGCYAKVIRLSAEAEPEIHATTHRFGTVLENVVMDPETHVLDLDSAHFTENTRASYPIDFIPNVSDSGQGGLPKNIVMLTADAFGVLPPISRLTPEQAMYHFLSGY…	6.36623	60670.5	117.08	15.4122	7	4	7	F060902	4%-R2	0	0	0	0	0	0	0	0	0	0	0	0	0	0	0	0	4	7	0	0	0	0	11
Tistlia$2710515$2711759$3	202	periplasmic binding protein/LacI transcriptional regulator	333909628	4e-140	Marinomonas posidonica	AHCCRRPSCRLPAASIPLPMLRDIPWSGREANNKLNVIYLLTQEAAHGFLSSTAQPIPPRRTGRRGGNQARGGSDMTRALRLMASTVLAACLAAGPAAAADTIVGLVTKTNTNPFFVKMREGAEAKAKELGVELRSYAGKYDGDVESQVEAIESLIAAGAKGILITPSDSAAVVPALARARKAGLLVIALDTPLDPASAADATFATDNFKAGQLIGEWAKARLGDKAEDAKIAMLDLNANQISVDVARDQGFLEGFGIDIGNPKQIGDEKDGRIVGHDITQGAEEGGRRAMENLMQRNPSLNLVYTINEPAAAGAYEALRSFGLDSQATIVSIDGGCPGVKNVKAGVIGATSMQFPLRMASLGIEAVVDYARTGARPKPTPGLDFTDTGVQLVTDKPID…	6.08355	43487.4	178.31	15.6627	6	3	6	F060820	4%-R1	0	0	0	0	0	0	0	0	0	0	0	0	0	0	6	5	0	0	0	0	0	0	11
Tistlia$3029763$3031124$3	203	Mu-like prophage I protein-like protein	218671251	3e-57	Agrobacterium vitis	WPFNGRPRGCPKMTTYRSRHRCPWRSALPAAVTRCSMPPRSLSGRPAPARRPEALPPDRRGDAGHDPRRTPRQGIMVPQHLSSPTPLMPALHAAAAELCARHAVEIPAGAAPEWVHLVPAGRFGGVDGRGPYSLDDAAAVIAASTADGRPLAIDYDHATDLAAPQGRPAPAAGWIEELEAREDGIWGRVTWTPTGAEALQNREYRYLSPVFVHTKAGKVVQLLRAALTNNPNLRQLQALQHSTGDRSTMDMEELLRQLRAALGLPEAADTAAVLQAAKTTTTTAARLPAIAAAAGLAQTASADEIVTAVQASRDPARFVPAEQVTALQSQLNALTTQLAEKEATAAVDAAIQAGKLAPSLRDWGLSLHKRDAAAFADFVAKQPAAGSRSRPTPPRRAAP…	10.8599	48408	166.82	12.7753	6	3	6	F060906	0,5%-R3	0	0	0	0	0	0	0	0	0	0	5	6	0	0	0	0	0	0	0	0	0	0	11
Tistlia$257443$257165$-3	204	30S ribosomal protein S19	209964044	8e-42	Rhodospirillum centenum SW	TMSRSVWKGPFVDGFLLKKAEKARESGRNEIIRTWSRRSTIMPQFIGLTFGVHNGQKFIPVLVNENMIGHKFGEFAPTRTFHGHAADKKAKRG	11.0281	10549.6	130.39	34.4086	6	3	6	F060911	0%-R1	5	6	0	0	0	0	0	0	0	0	0	0	0	0	0	0	0	0	0	0	0	0	11
Tistlia$5362369$5363262$1	205	chemotaxis sensory transducer	83592737	3e-55	Rhodospirillum rubrum ATCC 11170	RSPAMRVTVKLKLAMAFGAIILLSAGTAVISVNGLSTLNSALDDVVNGPAKRVELSLKLSNALLALVRVEKNLITATAQDDIARFDNEVLDKRRELLGLIDAGLADASTEDRPQWAEVKDAVQKYATVQDRIQDLVRRGLRDQAVALSVGEARQHVLEAEKQAGDVVDLNHQRMNQAKVDAGGEYENARSELIGAVLIALLIAAGTGTWISFSISRGLARAGSLAQAVANGDLTGTIDDAPRDEIGDLIGHVNNMVLRLRTPSGRWCPASRRSSRSPAARAASASRPRRPTWRSRSRP	9.84151	32015.1	140.17	19.4631	5	3	5	F060820	4%-R1	0	0	0	0	0	0	0	0	0	0	0	0	0	0	5	4	0	0	0	0	2	0	11
Tistlia$5593389$5594600$3	206	alkylhydroperoxidase-like protein	296270186	2e-53	Rhodospirillum centenum	RSSRRPPLADPGGDPAHPGGARRRRGLGRAGRPDPRGPQAGSLRPAGVEGRPGAAGRRRDRLDGAARPSAGARRGRLADRAGAGAARRRGGGRKAGLLRLPRDRPGARAERARRAAADLHGGHDRRLRALDPAQRRRPRLRVPADRGRLRGDPAGEPPRRHRHDHHRGRHLRCGRAQRGALRCPGTRGLTALQVTAVGRQSGQPTASSRAFPADCRRREVLSMSIDALKARMPAYAKDIKLNISNVLQTGELTEQQVWGAALASAIATRSPEVIAAVAAEADRHLSPEATEAAKTAAAIMAMNNVYYRFSHLTGSDYLQMPARLRMNAIANPGVDKLDFELWSLAVSAVNGCGLCLKSHEKEVIAKGASKEAVQDAARIAAVIQAVATVLEAEDALAGE…	11.5537	43001.8	94.04	6.43564	5	2	5	F060824	0,5%-R3	0	0	0	0	0	0	0	0	0	0	5	3	0	0	0	0	0	0	0	0	0	3	11
Tistlia$3490250$3491680$2	208	argininosuccinate synthase	356875632	0	Azospirillum brasilense Sp245	WTRSPPTSPRPRARSPPDPASAFPAFGRGSESGSRPCRGSPLPRQGARLYSRALKPAAGRCSVRPGPLPAMDLSMSDVKKVVLAYSGGLDTSVILKWLQTTYGCEVVTFTADLGQGEELEPARKKAELLGIKPENIYIEDLRETFVKDFVFPMFRANALYEGFYLLGTSIARPLIAQRQIEIAKATGADAVAHGATGKGNDQVRFELGYYALKPDIKVIAPWREWDLTSRTRLIAFAEEHQIPIAKDKRGEAPFSVDANLLHISAEGKVLEDPWQEAEEYVYSRTVAPEQAPDKPTYVEVEFERGDAVAVDGKRMSPATLLTELNRLGGANGIGRLDLLEGRFVGMKSRGIYETPGGTILYVAHRGIEQITLDRGAMHLKDELMPRYAELIYNGFWFSP…	8.70769	52854.4	152.54	7.33753	3	2	3	F060823	4%-R2	0	0	0	0	4	0	0	0	0	0	0	0	0	0	0	0	3	4	0	0	0	0	11
Tistlia$4686840$4688024$3	209	2-dehydropantoate 2-reductase	331698087	1e-60	Pseudonocardia dioxanivorans CB1190	TGCLPPGSPAAPSAERRPRPPEEGIASASRFVVASCKQGQRIDRISVFPQLQIEPLVGLRTRAERTDRFPGQDPLSDNRRQAAEARYQGMIFVAMLDDQDKPIAAERPGIKRRGRRNARGAHLKAMRDRGLAVEAPGESFTLPVAATDDPATIGPVDFVLFSVKLWDTESAAEACRPLIGPDTAVLSLQNGVDSEERIAAILGAQHVLGGVAEISAAIAEPGLIRCVSAFQRIRFGELDGRASARCERLDAALTEAGIDHARPADIQAALWTKFIMLVGLSALTAVTRRTVGEVRADPDTRALLLQVMTETLAVGKAGGVALDDGLVEVLAERANGLGAHVKASMALDLERGNRLELPWLSGKVVALGKALGVPTPANGFVYAALKLHQDGTPKT	7.6302	41953.1	142.94	8.10127	3	2	3	F060907	0,5%-R1	0	0	4	4	0	0	0	0	0	3	0	0	0	0	0	0	0	0	0	0	0	0	11
Tistlia$3668272$3666896$-3	210	HflK protein precursor	158424193	3e-101	Azorhizobium caulinodans ORS 571	RSAAPPARSTARCSWLSLGPLILEFSPCYTISRDTHGGSSRSGTDMGSARRHSHKTPEKSNQRKRERSGMPWQSSNGGGGPWGGGSGGGGGPWGRPPSGGGGGGGFGGPKPPDLEDVIRKGQDRLRQLFPSGPSNLLWLLLVVALLAIWLATGIYRVNPGEQGVVLRFGKWVNQEDLAQPGLHWHLPWPIETQITPQVDEVRQIEIGYVMRGGTTRNTGTVSDLPKESLMLTGDQNIIDIDFSVQWRIFNAGKFLFNIRDPELTIKLAAESAMREIVGRTDILPLIATEKEAVAQRTRDTLQRILDEYEAGVTITAVNMQNVQPPEPVADAFEEVQRARQDLDTKRNQADAYRNRVIPEARGKARRTIEEAQAYKQRIVAEATGEAARFKSVYDAYKQA…	9.47163	50256.9	63.64	4.3573	3	2	3	F060902	4%-R2	0	0	0	0	0	0	0	0	0	0	0	0	0	0	3	5	0	3	0	0	0	0	11
Tistlia$2884067$2884936$2	211	magnetosome membrane associated protein MmeA	144897705	4e-52	Magnetospirillum gryphiswaldense MSR-1	SSQGMWRMQRRGGQKSGGSGRKEHMTGLSRVLAFGMLLALCACSFSDEAMMPSLFGSGSVGDSGLALGTSTFVPPGVTPGRSTGTAVGDRVDELRDQLKTLQSQIIDENNKLQTLRQTSRQGAAAYHELKGRMNARLTVGTTPGNPELVKDWRQAQKELSQVDSSINSMNALSNEVDGSATLGAYLLQAIPATLRISGAVDEDHRQLAVLEDETNQTVVLVDRLQSELSEDVARQSAYLSTERANLTATSVAIKNGEYVGVSLANRAYGVPPPPPPQGAAPWSAASARWS	6.32528	30840.5	133.4	20.6897	6	4	6	F060820	4%-R1	0	0	0	0	0	0	0	0	0	0	0	0	0	0	6	4	0	0	0	0	0	0	10
Tistlia$889592$890278$2	212	hypothetical protein ASA_2498	145299437	4e-25	Aeromonas salmonicida subsp. salmonicida A449	SCICAACSGSSPRPTAPSWSPRRWPPASCRAGRPIRKDRVRPARTASLWPRRRWGNWATRIRFTGDSPMTKSILRSLAVLGLSLLLGLGQPLAARAAPYLEVVAKDGTTVSLDKAQFAALPRTTIVTETPWTEGDSRFSGVLLRDLLAALKLPVSAVAARALNDYEATIPASDIEGYDVLIADQLNGKAMSVREKGPLWIIYPLSAHAELRSSDTEAKMVWQLLRLTLQ	10.1399	24999.3	97.95	14.8472	6	2	6	F060911	0%-R1	0	6	4	0	0	0	0	0	0	0	0	0	0	0	0	0	0	0	0	0	0	0	10
Tistlia$5260814$5259126$-2	214	D-beta-hydroxybutyrate dehydrogenase	134095010	3e-101	Herminiimonas arsenicoxydans	ARLLEDRAALPDQGDLPRDLLALRQRRGAPGRGAARSLPLVRRLDRGAPAALRRLRRGQAGPERARLRRPAALLGPDRRRSGPGRGDRRPVRPRPGRRVPGHQPPAGLDRAGAEARRPGPDGGRRRRPGDLFLPRRNGAQHPRLPRHLRPAGGGPDPGAQLPLDPADPGSRQRGHRPRRRALHQEPLERAGVGGPAAPRRARRRGRPGPLHRRARPGAARGGPGPEAAGGAVPHLAPQRPARGRADPPQHSLRQVRRPRSAGSRRSRQAFDVATSGWRRRAADARLRQTLPNPSHSTGILTMTDLSGKTALVTGSTSGIGEAIAWAFAAQGANVVLNGFGDAAAIARLKTAMAEKHGVTVVYDGADMSKPGEIEAMMKKAEAEFGAVDILVNNAGIQHT…	11.6745	59924.9	92.18	6.57194	4	2	4	F060901	4%-R3	0	0	0	0	0	0	3	0	0	0	0	0	0	0	0	0	0	0	3	4	0	0	10
Tistlia$5100851$5101798$2	217	Mitochondrial import inner membrane translocase, subunit Tim44	144900161	5e-55	Magnetospirillum gryphiswaldense MSR-1	TPRSRRPGWRGTAAEEPDPSLPFLVWVLMSWGRRRPLARNYASGQFGALGRFLRCEPRGPKGRRWKLYRPDLMLGPRNGSAAMGDGFQYVDILFFAAIAAFLVLRLRSVLGKRTGHQSNDFDPFRDRQGAEKAADEKIVRLPDGRRPAEPQPADQPEDTALAGTERPAVKGVAAVRAADPAFDEAGFLQGARAAFEMIVTAFAQGDAKALRPLLADEVYKDFSGAIDERQARKETLDTTLVGIEKAELAEAELQGRTAFVTVRFVSQQVNVTRDAEDRIVDGDANEVETITDLWTFARNVKSRDPNWKLVATQSSQ	9.00504	34992.1	150.43	20.8861	6	3	6	F060820	4%-R1	0	0	0	0	0	0	0	0	0	0	0	0	0	0	6	3	0	0	0	0	0	0	9
Tistlia$980330$982678$2	218	peptide ABC transporter substrate-binding protein	328542580	0	Polymorphum gilvum	PRPGSPGPRRAAARRTAASAAGGGRRSPPPPRSLPGSVACPTPRPPLPVLCPSRALVRPGDVRDHRHDSHGAREGSRHRPMDGRVRLAASCRRDAAACPPRRVWRARPRRSARAVNEALGDRRDPFGHGQALGHRRVPQRRQLREGVGDRQRIAGRGLDRRRSRGRRGGPAARRGAQARIRPAAAQAGGAGGQAARRPRGLRPGPGHSHKGRLLAQGVVSRLPLASFRCPPQSPFSEGTAGQRPRRDRENKTMRYRLCGILAATLALSVAGAASAKTLVYCSEGSPEGFDPAPYTAGTTFDASSKPIYNRLVEFERGTTNVIPGLAESWTVSPDGKEYTFKLRPGVKFHKTGFFTPTRDFNADDVLFSFNRQLKKDDPWHEYTAGIAYEYFDGMSMPEL…	9.83436	85941.1	145.68	5.87484	4	3	4	F060907	0,5%-R1	0	0	0	0	0	0	0	0	5	4	0	0	0	0	0	0	0	0	0	0	0	0	9
Tistlia$1849670$1850053$2	220	50S ribosomal protein L20	209965598	1e-43	Rhodospirillum centenum SW	RPNAFQEAETMARIKRGTTAHARHKKVIKLASGYRGRGNSVYRVAIERVEKAMQYAYRDRKVRKRDFRGLWIQRINAATRECGMTYSTFMDGLKKAGIELDRKILAELAVSEPEAFKSLVEQAQAARG	10.4211	14608.8	107.48	19.5312	3	2	3	F060830	0%-R1	3	3	0	3	0	0	0	0	0	0	0	0	0	0	0	0	0	0	0	0	0	0	9
Tistlia$544567$546528$1	222	glycine hydroxymethyltransferase	288957850	0	Azospirillum sp. B510	LAGNGKERLCRQSPPRTLVFSFCATATYGSVLNPCNVTGLDRLHEPECRGRGFRPCRLRPEDAAGGRVEGTGLSGAGSGHRLGRVGGLSRLRPGPGRDHRRGAGRARPGRLRHRHRHLDRGESQSRGACRALSRHDLGQAVPGAQRRQRPGPRRPADRRRGREGLPARVPGHGLRRGPAPAPGRQARRSRLGPPPSAFRTASRPAVRLRRSSKRKAVTMTADAAAPTPATGFFTAPLAETDPALAEAVLGELHRQQDQIELIASENIVSRAVLEAQGSVLTNKYAEGYPGRRYYGGCEHVDVVEQLAIDRAKQLFGCGFANVQPHSGAQANQTVMLALLEPGDTIMGLSLSAGGHLTHGAAPNLSGKWFKAVQYGVRRQDGRMDLDEIEAMAREHKPKL…	10.4179	70098.6	72.89	3.51682	3	2	3	F060909	0%-R3	0	0	0	0	0	3	0	0	0	0	0	0	3	3	0	0	0	0	0	0	0	0	9
Tistlia$4468383$4469300$3	223	methyl-accepting chemotaxis protein	83311759	1e-06	Azospirillum lipoferum (strain 4B)	AGGRRDGAASSLPLLRSEEALPVKFVTNAPILVKSLIAPLLAVVMIVVIGVVFLSTYLDLQQQRQSQMRISSLRSDLQGALLELSSAHLETLKATNWKQSQVDEKLIDKAIAAARASIDKVQSTLERLGAGTGQGEDEQIATFAKQFAAYRQSADQTLTNVPVDAFLALMYLNDTQAKETAAIQTGRKILADIAAADGAIAGEVDSSLRNTLIAVLATAGLAILLSLGAAVLLGRAISRPTTRLTAAMTRLTEGDTSVAIEGRPLRSSGRRSVRRGRGIAIRGSGSRFRGGNRQRSEPRASTVKTT	10.4375	32438.6	122.03	18.6275	6	3	6	F060820	4%-R1	0	0	0	0	0	0	0	0	0	0	0	0	0	0	6	2	0	0	0	0	0	0	8
Tistlia$5263280$5261064$-2	225	hypothetical protein Magn03009622	46201487	1e-14	Magnetospirillum magnetotacticum MS-1	GLRRARLPAGRGDGRGGGRGPGRRGRGSAAVKILFVMRNLLYLRNYGSTLRLLAEQGHEIVLTYESERNLLPPEVAEAAETLVREQERLRFQRRRRRRAEGADRLLEAARLRRAARRRHPDRPEGLAGDRLRGRAGGDRRPRRPRDPQGRGAGPRLGLRHRQRRHGPRPAGPPQPVADRQVPGRLLPDGPGRDDRRRLRPGGRDDPLLGQRRAAPGGGDEAADLRRADPDRDDLGRHHAEARRPDRDRHAGRRRHRLRPAALSPGRRQRAHRHRRHRRAGEPGRRLGCRQGLGRRLSGRRARDRRARDESGKGREPSGHADDRRPGRRGRGCRRPRALRARPGRHLEQLDAAGPGARWPLPHDPPRPAGLRPLAAAGGAGRQADGRRAGREAGGAARRA…	11.6697	79730.8	122.67	8.79567	5	3	5	F060906	0,5%-R3	0	0	0	0	0	0	0	0	0	0	3	5	0	0	0	0	0	0	0	0	0	0	8
Tistlia$5695551$5696231$3	226	methyl-accepting chemotaxis sensory transducer with Pas/Pac sensor	283780841	1e-26	Bradyrhizobium sp.	SWRRAWGFFSDLCQASYNPILDAGGRPYKVVKFASDITAEKRRNADQAGQLAAIGKSQAVIEFKLDGTILTANENFLSALGYGLAEIHRTLMDHGVKNLQGILTMKAEANRMAGLMGQATTAPDAEALKKLKADFGTRAALSAMALLRAADVRDKVEEKRAAGAEIEALRRAGGLESELSARRTWAVAAVLRSFSAVSACFGRSPGPIRSRRAAWAASPGCRRRRSG	10.2652	24393.7	126.95	12.7753	5	2	5	F060820	4%-R1	0	0	0	0	0	0	0	0	0	0	0	0	0	0	5	3	0	0	0	0	0	0	8
Tistlia$4292277$4293287$3	228	hypothetical protein SIAM614_01986	118592953	5e-133	Tistrella mobilis (strain KA081020-065	EEMNRFATGILAAAAVVGMTLSAQAADKLTLQLKWVTQAQFGGYFVAQDKGFYKDEGLDVTIKPGGPDISPVQVLAGGGADVIVNWMPDALAAREKGVPIVNIAQVFNRSGMELTCRKDSGVKTPADFKGKTLGVWFYGNEYPFLAWMAKLGYSTKGGADGVTVLKQGFNVDPLLQKQAACISTMTYNEYWQVIDAGIPADELIVFKYEDQGVATLEDGLYTTDANVKDPAMADKLARFVKASIKGWEYAREHPDEAAMITLDNDTTGAQTEHHQKQMAGEIAKLITPGDKGIGWLDPKAYERTVDVLLGGQSDQVITKKPEGAWTHAIWEKATGKM	5.09111	36552.5	98.84	7.12166	4	2	4	F060907	0,5%-R1	0	0	0	0	0	0	0	0	4	4	0	0	0	0	0	0	0	0	0	0	0	0	8
Tistlia$3740526$3738364$-1	229	methyl-accepting chemotaxis receptor/sensory transducer	254558980	5e-113	Methylobacterium extorquens DM4	FGMPTSSGRRAPRRPCASCNPGTHMPKLLRDMRISVLLTSLFAIMLVILVVRLGATMLDAADKRQAAEIAASTASAAETVFTALQNTRLERGPTTSALKAEGPAAASFIASVENRRSISRPALEAVIAACRRIACSSAVDPEQLDKDRQNLERLRPIVDTSLKSTLPERPANIAQEWQDAATAVVKQLEAISAALDDRMRMADPIIAEQIAIKNAAYLVRDAFGLERVAFSDAIARGSITPEAALKMTSLRGRADASQRILDSLMARPGVNAEIRRAYDAGFAAYGKLIGERAKIEASLKDGKPLDVTGNDWTLRSTKVLDALVGIATTALRETRVHAMARVEDSNRRLLLAGGLLGLALVLGVGGLLLVRIRVVRPIGRITRAMLQVAEGDLEVEVPY…	5.52832	76074.9	104.53	7.21221	3	2	3	F060822	4%-R4	0	0	0	0	0	0	0	0	0	0	0	0	0	0	0	2	0	0	0	0	3	3	8
Tistlia$4448340$4449410$3	230	quinone oxidoreductase	56477930	2e-134	Aromatoleum aromaticum EbN1	DSAASAGARRAVPGRRIRPRHHETNQNEGESYVMPHAIRFHETGGPEVLRWEEVEVGAPSAGQVRLRQTAVGLNYIDTYHRTGLYPVALPSGIGLEAAAVVEAVGEGVTELKPGDRVAYAGGPLGAYAEARLMPADRVVKLPDSIRDETAAAMMLQGMTVEYLIRRTHRCQKGETVLWHAAAGGVGLIACQWLKSLGVAVIGTVGSDEKAALAKAHGCTHTINYRTENFVEKVKELTGGAGVPVVYDGVGKDTWDGSLDCLSPLGLMVSFGNASGAVAPVNLGILSQKGSLFVTRPTLMTYTAKREDLVTSAQALFEVVGSGAVEIEINQRYALKDAQQAHRDLEARKTTGSTILLP	6.60305	37980.6	75.11	14.0056	3	2	3	F060829	0%-R3	0	0	0	0	3	3	0	0	0	0	0	0	2	0	0	0	0	0	0	0	0	0	8
Tistlia$5214783$5213830$-1	231	Peptidase C26	209966058	4e-76	Rhodospirillum centenum SW	LSTPPSPTCWPGPAEAGARPSGAERLEQPLDQRPVAGAEQPQVHQGRPEAIDRQALLLARRQRAVGLEEGGLPACVKPQGGQDYHTIGDKYVRAVATASEGIPLVVPALGALVDPRALVERLDGLVLTGSPSNVHPSRYGHAPTPEHEPHDEARDATTLPLIEAALEAGLPLFAICRGHQELNVALGGTLHARVHEIEGRQDHRRPQHDELDVQYGKRHAVKLDPSGRLAAIAGSDEIRVNSLHWQAIDGLAPGLSVEGRAPDGTIEAVSVTGATAFTLGVQWHPEYKVLEDPVSTAIFRAFGAAARERMGRYARAAE	5.87755	33928.5	60.04	14.4654	3	2	3	F060908	0%-R4	0	0	0	0	0	0	3	3	0	0	0	0	0	0	0	0	0	0	0	2	0	0	8
Tistlia$4947026$4948309$2	232	spermidine/putrescine ABC transporter, periplasmic spermidine/putrescine-binding protein	163796118	1e-135	alpha proteobacterium BAL199	RQGVAPWMGAATGAEENQRPGPIQAAGRYHMRRHHPGRLLMEALSRRRFMTGAAAVGVSFAALPKGVLAAEEPKLNFYNWDTYIGETTLADFKEATGIEVSMSLFADNAELFARFKEGNPGFDVIVPTNDYAERMIKAGILEELDHSKIPNMKNLAPAFQDAAFDPGRKHTMPYMWGTMGLGYRKSKVDGVPGSWKAVLESDKYKGRIALLSEGRTMLGMAAKYLGYSLNTGKAEEIKAAEELLIKQKPNIKVFAQDNGQDLLLSGEVDITVEWNGDILQVMAEDDDLSYVVPQEGSLLWQDTLCIPKGAPHPDNAHKFINYILDAKAGAAIADFIQYATPNAAARKLLGPDYNNNPAIFPTDETIARCEPQTYQGEAVQRLYDGQDRRARRAGLGHQP…	7.24278	47282	130.03	14.2523	4	3	4	F060819	0,5%-R1	0	0	0	0	0	0	0	0	4	3	0	0	0	0	0	0	0	0	0	0	0	0	7
Tistlia$1482871$1481588$-3	234	hypothetical protein ACMV_29200	326405067	8e-145	Acidiphilium cryptum	NTVFQCAVRSRDLVERFCLSSVSAPATDSRSRPAAGHPKRCRAAAASVERKRNRGRKTMIGRFTRRRFLQAGATAAAGLGVAGSLALPQLAPGIARAADKKFTIALSNSFIGNKWRIEMENVFKAALQMEPFASQVEGSWFNSGNDVSKQSQQISNLIAKKVDAIVVNAASPTGLNGILTQATQRGILVVSFDNIVTAPSVLKVNTDQVEFGKKLAQWLVDKLGGKGNVIMVTGVAGTSVDLDRNKGADEVWKANPGIKVVNRYTGMWDSSTAERNTTAILPSLPQIDGIWCQGGTDGVLKAFIAAKRPLPPTAGEAENGFRKFMIGYDGHKVDGISIGQPPFLSVISLELARRVLAGTYPKKDITIPFPYVTNDTVKVGETVFPDLPDSFFADFTDSG…	9.54166	45695.8	116.33	12.3832	4	2	4	F060819	0,5%-R1	0	0	0	0	0	0	0	0	4	3	0	0	0	0	0	0	0	0	0	0	0	0	7
Tistlia$2385095$2384652$-2	235	hypothetical protein AZL_024190	288959260	2e-35	Azospirillum sp. B510	LAARQQQEPTPVSQQLDAHSALIYTMVLASAADSEMTSPEVGVMSEIIKLLPVFKGYDLSKLSSTAAACAELLADENGLDEALDRIDRGLPEKLRETAYALAVDVVAADGTASQEELRLLEMLRHKIGVGRLEAAAIERGAGARYRKL	4.86339	15897.3	76.59	28.3784	4	2	4	F060830	0%-R1	4	3	0	0	0	0	0	0	0	0	0	0	0	0	0	0	0	0	0	0	0	0	7
Tistlia$1337283$1335562$-1	236	Spermidine/putrescine ABC transporter substrate-binding protein	328544731	9e-168	Starkeya novella (strain ATCC 8093	GRRDRAGSSRSRRGTPRPAARCGSPARRAARPGCAPAARPCAASSWPRARRRRQRRRDRPTSRRRPYRHCPYRHCPPERLCRPWPCPSPRIPAGCESAPPRNQAVRGTRATLQLRPLCWNRQHLRGTFFKEWGIFLGSKAKYLASGHGAAQHKKAGTGSRLAFRCPRLSGDRAGTTRLQRALEAREQVGELTMNVTRRDFLKTTAAGAAALSAPAILSGRAWAARDKELNILCWEGYNSADVLDPFRSAHDATVKAESLTNDPTMINRLRAGETNVWDLINVNNPWARKVMYPEGLIKPLDRATFEPYFDKMLPMFKPPYKWAMSDDGKELLGMCQRFGPYSFVVNTKKVSRKTAEDQGWDLWNDPANAGKYGILESDDWNVFDIFLIAGINPFVTHSD…	9.67027	63972.3	110.85	4.52962	3	2	3	F060819	0,5%-R1	0	0	0	0	0	0	0	0	3	4	0	0	0	0	0	0	0	0	0	0	0	0	7
Tistlia$5512614$5511931$-1	237	dihydrolipoamide succinyltransferase	91975025	2e-97	Rhodopseudomonas palustris BisB5	APRRRKLRQTIARRLKESQNNAAMLTTFNEADMSAVMDLRARYKDGFEKKHGVKLGFTAFFAKACVKALKEVPAVNARIDGTEIVYNEFYDIGMAVSAPQGLMVPVIRDCDGKSFAEIEKALGDLAGRARDGKLAIDEMQGGSFTITNGGVFGSLVSTPILNAPQSGILGLHKIQDRPVAIGGKVEIRPMMYLALSYDHRIVDGREAVTFLVKVKEAIEDPERLLLDL	9.02145	25009.2	131.19	17.1053	4	3	4	F060822	4%-R4	0	0	0	0	0	0	0	0	0	0	0	0	0	0	0	0	0	0	0	0	4	2	6
Tistlia$2856048$2853994$-1	238	putative glycine-sarcosine methyltransferase	118591024	0	Caenispirillum salinarum AK4	SSGSEPATASVEPHPDREPSGFRASFRIGWFRAAADRRRAVPIVEAGLGPARPRIGPQPDDASSQSDAAAAPSDRPGAAPTEPACHCPPPRAPPGRGPMTKKEPGRMTSDTMRRDEIERLENAELTAVTQDYGRDPLAKRETGHYRAEYVKTFVEKWDELIDWDARAAGEGDFFIDILRSRGKQKVLDVACGTGFHSVRLTEAGFDVTSVDGNAAMLAKAFENARKRSLILKTTQADWRWLNRDIQGKADAIVCLGNSFTHLFEEMDRRRALAEFYAALKHDGLLIIDQRNYDAILDHGFTTTHKYYYCGRRVSAEPEYFDDGLIRFKYSFPDDSSYTLNMFPLRKNYLRRLLREAGFERVHTYGDFEEDFQDHEPDFLIHVAEKSVVRQVQVRAPQAE…	5.40697	77057.3	117.15	3.79562	3	2	3	F060900	4%-R4	0	0	0	0	0	0	0	0	0	0	0	0	0	0	0	0	0	0	0	0	3	3	6
Tistlia$1047790$1049007$1	239	3-oxoacyl synthase	357405959	4e-159	methylomicrobium alcaliphilum	RMRRVAVTGLGIVSSIGSNKEEVAASLRAGRSGIVFAEDYAERGFRSHVKGQPQIDLDAHIDRRLRRFMGDGAAYNYVAMVEAIADAGLDEKEVSHERTGLIVGSGGPSTSNQVEAADIAREKGVKRIGPYMVPRCMSSTNSANLATAFKIKGHSYSISSACSTSAHCIGNGSELIQYGKQDIVFAGGGEELHWTLSMLFDAMGALSSHFNDQPTKASRAYDKARDGFVIAGGGGVVVLEEMERAKARGARIYGEVVGYGATSDGADMVAPSADGQIRVMRMALSQLGNARVDYINTHGTSTPVGDGIELQAIKEVFGQDVPRISSTKSMTGHAQGAAGATEAIYSLLMMERGFIAPSINIDEPDDLAAGIPIPRVAEEAKLDCVLSNSFGFGGTNCSL…	5.79249	42967.3	112.68	11.5764	2	2	2	F060909	0%-R3	0	0	0	0	0	2	0	0	0	0	0	0	0	0	0	0	2	0	0	2	0	0	6
Tistlia$2442479$2442009$-2	244	iron/sulfur cluster-binding oxidoreductase	90419965	1e-62	Aurantimonas manganoxydans SI85-9A1	GEGSMTIDFTVNGRPVSVDAEPDTPLLWVLRDELRLTGTKFGCGIAQCGACTVHLDGQPRRSCITPIETVAGSAVTTIEGLSGKEAEVVQDAWRALDVPQCGYCQSGQVMSAVALLQEVPKPSDDDIDGAMAGNICRCATYVRIRQAIHDAAGKLEG	4.63704	16552.1	142.89	42.6752	6	4	6	F060830	0%-R1	6	0	0	0	0	0	0	0	0	0	0	0	0	0	0	0	0	0	0	0	0	0	6
Tistlia$1664215$1665078$1	246	hypothetical protein Rru_A2600	83593932	5e-99	Phyllobacterium sp. YR531	TPPSRPRYERTSSMKLNRLLAGSALALAVGLPGLAAAKVEPSLELVQPLADYKIYISEKLQKLVDDTTAFTAAIEAGELDKAKALYAPTRASYEAVEPVAELFGDLDAAIDARADDFEKREKDPNFTGFHRLEYGLWEKDSTKGLAPVADKLLADVTELQGRVVDLPLPPEKVVGGAADLMNEVAASKISGEEDRYSHSDLWDFQANVDGAEKIFELVEPLVAKDDPAFVQRVSANFKTVDDTLAKYRAGQGFELYDKLSESDRTVLSAAVNTLAEDLATLRGKLGLN	4.67109	31283.2	115.57	14.5833	5	2	5	F060824	0,5%-R3	0	0	0	0	0	0	0	0	0	0	5	0	0	0	0	0	0	0	0	0	0	0	5
Tistlia$4713647$4712715$-2	248	nitroreductase family protein	254449100	1e-44	gamma proteobacterium HTCC5015	RAGRQDSTVGGPWRKRKGCGGGPARRWEGADEGDHRYRLHAGGSAGFPRSSGHRADAGGADGRDREAHEGQPPGDGAGDAVQDLAAGDDPELGAAAEAVLESDGRQRPEGVSPLEALDAILTRRSVPAQLLKEPAPSDDELAEVFAAAVTAPDHGAIRPWRFAVIRGEGLERLADLFGEALRRREPEVGEEVVEEARKKALRSPLVIAVWAEIREGHPKVPPIEQVVSTGAAVQNMLVALHAKGYGAIQLTGPNAHDPFVKAAFGLQPKDELVGFVYVGTPTDPQPAKRRPEASDFVRQWHGAQALDAAAD	5.47771	32951.8	123.17	15.7556	4	3	4	F060830	0%-R1	4	0	0	0	0	0	0	0	0	0	0	0	0	0	0	0	0	0	0	0	0	0	4
Tistlia$5384641$5383838$-3	250	putative acyl-CoA thioesterase (tesA-like)	338741384	6e-58	alpha proteobacterium BAL199	RAPIARRSGAAWWSARSGAAPTCATPRRRPASGSARTSRWSRHRTPSTCTSRPPVAALLVLPLLAAGTGASLAAEAPLRLMAFGDSLIHGYGLPDGETFPDQLQAALTAQGRAVTVINAGSSGDTSAAGLARLDWNLAEKPDAVILLLGANDALRGLDPAETRRNLEAMLAILERHKLPVLLAGMKAPPNLGAGYAGEFDAIYPALAKRHDLVFYPFFLEGVAAVPALNQDDGMHPNAQGVATIVKGILPKVDELLDRARAAREAANG	9.50322	28024.7	159.5	15.6716	4	2	4	F060830	0%-R1	4	0	0	0	0	0	0	0	0	0	0	0	0	0	0	0	0	0	0	0	0	0	4
Tistlia$4913448$4915970$3	251	adenylosuccinate lyase	83312151	0	(Phaeospirillum molischianum DSM 120	PPLSQFPRHPAGARLSRFGAAIPGIVQCNCRHSRLPARDARNPAPDVTGTALAYIRRKIGNNPTTARASMGDPGLSNRSEARSPRGAVEAVAVTKRYDRTEAVKAVTLKIPSGSYCCLLGPSGCGKTSTLRMIAGHEAVSEGDILIDDQNVTDLPPARRGTAMMFQSYALFPHLDCLDNVAFSLRMRGVARAERRRKALDLLGVVQMTDYAARRPSQLSGGQQQRVALARALTTNPDVLLLDEPLSALDPFLRTRVRAELKRLQADLAITFVHVTHSQEEAMALADQVVVMNDGRIEQSGSAREVFNGGDKGHLTHVDETIRMIPRYSRPEMAALWEPASRFRIWFEIEAHATDALAELGVVPKAAAAAVWARGDKPYTAERIARIDEIERETKHDVIA…	9.22694	92291.1	141.19	3.68609	4	2	4	F060825	0,5%-R4	0	0	0	0	0	0	0	0	0	0	0	0	4	0	0	0	0	0	0	0	0	0	4
Tistlia$3709100$3711694$2	254	family 1 extracellular solute-binding protein	209551026	0	Rhizobium mesoamericanum STM3625	SPPSWSGSRGRSAARSRPWSGCGAGGSARGSGARCRGGRRSGCCRGHPARASPRSRPAPRRTRCLPSPRSPRPSPEGRRRRNARTGGEHGRSGRGCQLLYPPDLIIDSDQGLLSHSGWATDDAGAQPHDPGAGDKRGTTPHPRDCPREESMRRTLRNPVESAVAAIGGSAQSCVTRSCSTRSCPTAAGRAPSVAAGNPQDRPKKSWEEQMRRLACALIGATALLAVQQAAAATKLTIATVNNGDMIRMQKLTDDFTARNPGIELDWVTMEENVLRQKVTTDIATKGGQYDIMTIGTYEVPIWAKQGWLVPLDNLGPSYDVDDLLPSIRNGLSLGGKLYAAPFYGESSMTMYREDLFEKAGLTMPEAPSWDFIAEAARKITDKAHEVYGICLRGKAGWGE…	8.92509	92976.7	117.52	4.9711	4	2	4	F060823	4%-R2	0	0	0	0	0	0	0	0	0	0	0	0	0	0	0	0	4	0	0	0	0	0	4
Tistlia$1184142$1183060$-1	256	NMT1/THI5 like domain-containing protein	338740779	5e-64	Thalassospira profundimaris	PAGTSRRKVPGTLTRGRWIPGLRTHSSGGSQMTHPFRRLIALAGFAAMAAVGLSSAAPASAEPLKVAHSTWVGYGPLYIAKDKGFFKEEGLDVQLIVMEDPKIRFPALAAGKIDVLVSTVDTLLNYMSAGVDYRYLFALDDSKGGDGIVAKKDIKTIADLKGKSVAYNQGSVSEFYLGVLLKQAGLKLSDVKTQNMSAGDAGAAFVAGRVDAAVTWEPWLTRGKQAPDGHLLVDSSTSPGLITDVAITTKETLAKRGKELAALYRAWAKAVAWQKTHEDEADKIMAKGVGGWLDDPAVFKETRAGIAFYDAAMNKSFIGTEAKPGPIAETIANAEALNKENGTSDIDVPPASLVAFGIVNQ	8.81325	38212	99.42	9.41828	4	2	4	F060819	0,5%-R1	0	0	0	0	0	0	0	0	4	0	0	0	0	0	0	0	0	0	0	0	0	0	4
Tistlia$3015821$3014940$-2	260	2-dehydro-3-deoxyphosphooctonate aldolase	299134968	3e-111	Afipia sp. 1NLS2	ERNSLPESARGPGTAAHAVEVGSVTFANDRPLALIAGPCQLESRQHALEMSRALKEVCARAGVGLVYKTSFDKANRTSLGAQRGLGLADSLPIFAEIRESLGIPVLTDVHAPEQCAPVAEAVDVLQIPAFLCRQTDLLVAAAATGAAVNVKKGQFLAPWDMKNVVDKIRGSGNDRILQTERGVSFGYNTLVSDMRALPIMARDSGVPVIFDATHSVQQPGGQGGSSGGQREFVEALARAAVAIGVAGVFVEVHQDPDKAPSDGPNMVPLKAFPALLETLVEFDRLAKARPFRLA	6.26588	31004.1	74.35	9.86395	4	2	4	F060820	4%-R1	0	0	0	0	0	0	0	0	0	0	0	0	0	0	4	0	0	0	0	0	0	0	4
Tistlia$5679622$5678423$-3	263	conserved protein of unknown function	356875531	8e-06	Azospirillum brasilense Sp245	KAASTATTSLPRRSGSSSPGCSGAYMKTASPSILRVRSLEGFRNDVAKLSARFDDLNSTIEQVRQGLAKVDVVQGDLADLKSRLGQLADQLDQLGSQRLAALQKQVEANAQALQQSSDARNRGALLALALGQLREALRFSEPYRQELQGVEAVAAGAARAGQPTARERCSALRDPARMAPCALDDQQQTADQQDAAADQRVELRAVGHDRRDGDHGQHRRRQARVADEHADQLLQDLGDQAHHAASGRARRATATAVSPAPRNSRAKSGRARSPRARSARPRRRRGRAAGPPGDPEGHGLGRRRLDRRGRDLLRRSQRRGARAPGARGAAQALQRHRAPARRPDRRRQRVRRRGRAVPRRAPRHDRGPARADRRRGQRAQGRRARPARGRGAGRAPPRRG	11.9289	43723.2	158.7	7	3	2	3	F060822	4%-R4	0	0	0	0	0	0	0	0	0	0	0	0	0	0	0	0	0	0	0	0	3	0	3
Tistlia$1608187$1608411$1	264	hypothetical protein E5Q_03259	358057591	5.2	Mixia osmundae IAM 14324	RSQVQILPPQPCYRYAKATVEHDRRIERDRGSSFGFGSLGSDVGAISSQLSRVGEGSTFDRAYASCMAAKGYGKQ	9.44296	8155.01	126.75	32	3	2	3	F060820	4%-R1	0	0	0	0	0	0	0	0	0	0	0	0	0	0	3	0	0	0	0	0	0	0	3
Tistlia$4287509$4285353$-2	266	Twin-arginine translocation pathway signal	163794798	0	alpha proteobacterium BAL199	RESRSSRRPRAPTPRKRSDGTARGTRFAPVIANLASGTIDRRTFLRRSGLAAAGLGVASVPLMGVRSSAETKAPAESGSPVQVKNSVCTFCAVGCAIKAEVQDGVWIRQAPAFDSPINNGGYCAKGAAVRDETNSVRRLRYPMKLVGGKWQRVSWDQAIGEIGDQMMKIRKESGPDSVYWLGSAKHSNEQAYLFRKYAAFWGSNNTDHQARICHSSTVAGVANTWGYGAMTNSFPDMHNSRAIITFGGNPAEAHPVSMLHILKAKEQNNAAFIVVDPRFTRTAAHATEHVQSRPGTDIAVIWGILWHIFENEWEDKEYIRQRVWGMDHIREEVRRWTPEEVERVSGVPGSQLRRVARTLVTSKPVCLTWTLGMTQHTIGSSNTRAMPILQLALGNVGKE…	9.28991	80902.7	116.31	4.17246	3	2	3	F060823	4%-R2	0	0	0	0	0	0	0	0	0	0	0	0	0	0	0	0	3	0	0	0	0	0	3
Tistlia$2200758$2201222$3	270	beta-lactamase, putative	337267261	8e-30	Stigmatella aurantiaca DW4/3-1	SSAWSCRRPTIAASASPATSATLRDAFPEVVAGVKDSAGDWPATQALLAEHRDLAILVGHEGHLAQAVRAGASGAISGLANVAPGLVAKLVSGEEDPRTEKLLARILALAVVPAVKALTAGQTGDHGWLAVRAPLVAMDAGDAEGLWRELGEMLQ	5.4976	15819.3	89.52	20	3	2	3	F060830	0%-R1	3	0	0	0	0	0	0	0	0	0	0	0	0	0	0	0	0	0	0	0	0	0	3
Tistlia$4396243$4398882$1	272	trap dicarboxylate transporter, dctp subunit	260430458	3e-117	Thalassospira xiamenensis	GEQGQARGLDETRRQPAAVVGRARDPGRQPPEGRVRKPLRHRRPPPRTDWHTCMVLRTCMEVWQGPRAIEGRAPPVPVRGTAADGAHRVQETRRDPAAGADRRAAVPAPAHADHPARLRARAGAVRDRGRQGLRGQPPAGARGLHQAGRRRPGRGPAAARHLRQEDRGRRGDGRALRARGDRGRCRARRRRRGRRRDDRRPARPDRRPARDPRDRPRRLPGRRRGLPPHARRDRRQGLRLARRRGGQGADGPRALPELRGGHQHRRPDRPARAHRRRPRGAQPQVRRGGDPRAPARDPEVAAADRGGPSPAVRRAAVARAATTRNHRPATGGTVMTRRLKILAASALAAALIGFAGTHAQAADVTLKLGHLANEDNIWHKACLKFAEEVARLTDGKVEV…	11.0135	97696.6	80.11	2.61364	3	2	3	F060820	4%-R1	0	0	0	0	0	0	0	0	0	0	0	0	0	0	3	0	0	0	0	0	0	0	3
Tistlia$3879190$3880926$1	273	outer membrane protein, hypothetical	89070324	1e-72	Oceanicola granulosus HTCC2516	ARRRPRKKRRLRRAASRPAPQAVGRCSNPAGAASSVSAVSTATTRACRGPSWQSRSISSTAAAAPAKSASTVPSRRLRTQPSRPRRCASWTVQARNQTPWTRPWTRARTCRTAATALQPDPLQQLLVADRELLAGQVVGGLAAQPGDDRRRPLDLGQALARQLADLVDAAGADLHLHLGVDRARAEAEDADALPAVLQVQRAGQHGEPGLAGAVGAPAFERPVRGARGDVDDRAAAALDHRGDHRPRRQEGAAQVDPHVVEPGLGVALGEQADRLDHAGIVDQDVDRAEGGAGAGEHRLDGGRAADVAIAVVQSTEGSVYNVRAVSEGRLESALSQADVAFWAYHGAGPFADKPPLANLRAIANLYPESVQLVAAADAKVRNVADLKGKRVSIDSEGSG…	8.92805	61427.9	79.41	7.4266	3	2	3	F060828	0%-R2	0	0	3	0	0	0	0	0	0	0	0	0	0	0	0	0	0	0	0	0	0	0	3
Tistlia$5162507$5162013$-2	275	short-chain dehydrogenase/reductase SDR	168704668	4e-67	Gemmata obscuriglobus UQM 2246	TCASAALIPSSSASRCYEQWQSTVDANLTGAFLCTQEAFRIMKDQSPRGGRIINNGSISAYAPRPLSAPYTATKHAITGLTKSTALDGRVYDIACGQIDIGNAATDMTARMVDGVLQADGSTKAEPRMDVQHVANAVVHMASLPLDANVLFMTVMATKMPFVGRG	7.63255	17429.6	73.37	24.2424	3	2	3	F060824	0,5%-R3	0	0	0	0	0	0	0	0	0	0	3	0	0	0	0	0	0	0	0	0	0	0	3
Tistlia$4604807$4603665$-2	276	hypothetical protein PFLU2814	229590275	9e-83	Pseudomonas fluorescens SBW25	RPAAGPWRTADPASPPLLAPCRSSTRLPPVRRATADQDEGRANGMLRTVLGVAWLLLLAAVALPDARAADASGVGFRRLEVVDPVSGRPMDAALFYPGTGGDGTTEIGPYDIDGLRGAEIAPGRHPLVLVSHGDLGSLWGHHDLASFLARKGFLVVSVLHPGDNYRDPSGLGAVSTIYGRPLQISAALTAALQAPFLAGRIDSDRIGFAGFSAGGTTGLILAGAQPDLSRLETYCAARPADHAVCEAGGRIRNDRPDLLPTADPRIGAFVLLAPLSVVFPRDGLKRVEAPLRLYVGDADQQLSPERNALALARDLPVPPALEVLPGAGHFVFLAPCSARLAASLPALCRDAPGVDRAALHRQMNAEIARFLDARSDGAPRR	7.87142	39914.9	70.13	9.44882	3	2	3	F060828	0%-R2	0	0	3	0	0	0	0	0	0	0	0	0	0	0	0	0	0	0	0	0	0	0	3
Tistlia$2819749$2818436$-3	277	sn-glycerol-3-phosphate import ATP-binding protein UgpC	304392845	5e-137	Ahrensia sp. R2A130	PRRSRSPRSPAPRASSISTSAASAGSRSPTASTSWRLTRRHRSGSTRRASSCSTAAAGWSPGPGRPDRRPEESRMARITLEGLAHSYLPAPRGPEDFALKQLDHVWEDGGAYALLGPSGCGKTTLLNIISGLIRPTRGEIRFDGQDVTDLPPEQRNIAQVFQFPVIYDTMTVYENLAFPLCNRRMAPRAVDARVREIAEMLDLGSELRRKARNLTADAKQKISLGRGLVRADVAAILFDEPLTVIDPHLKWLLRSQLKHLHRRFDFTMIYVTHDQTEALTFADKVVVMYEGEVVQVGTPDELFERPAHTFVGYFIGSPGMNILPAEISGDRARIEGHELPLGAAYGRLPAGARVEIGIRPEFLSLARAGEAAGAAVPATIRAVEDVGRYRIARTRIGEH…	8.91834	47889.7	66.4	6.621	3	2	3	F060822	4%-R4	0	0	0	0	0	0	0	0	0	0	0	0	0	0	0	0	0	0	0	0	3	0	3
Tistlia$1594914$1593568$-1	279	hypothetical protein Caul_2682	167646644	2e-71	Caulobacter sp. K31	GPWPDAGGPADRPAECRRRRPAGLGDRPPASGRDHGLLVRRGPARPPARSRGRRGARPAQAGDPSRRAVDEPRRRRRRPHPHQRRRRRPQPGLVQRHPRGQPRGLLRARAHGRDRGLDLPRYPRRRGPALRLPRRRRQRALGDPRDGRAAQDLRGRAGTGRPGLPDRPRLSAEPDRQPRHRLQVRRRDLPVPLDDPGAALQGCRQPAAAGRRLVARPLPPPRRGLPDGHAGGALETPLRRTRTPMTDYHVFDPRQGHGLAHDPLNSIVVPRPIGWISTRSAEGALNLAPYSFFNLLSYKPAIVGFASTGVKDSLRNVRETGEFAWSLVTRPLAEAMNRTSAMVPPEVDEFELAGLTPAPSDEIAVPRVGESPVSFECKVTKILRLDGHAGNEGSSWLVL…	11.6805	49922.5	58.42	11.5813	3	2	3	F060828	0%-R2	0	0	3	0	0	0	0	0	0	0	0	0	0	0	0	0	0	0	0	0	0	0	3
Tistlia$3531065$3530319$-2	281	RNA polymerase sigma-70 factor	254488172	2e-15	Erythrobacter sp. NAP1	PLRGAGRRRTIRSRAATGTPRWGVRGARSTETTPPQGPQSENPLMKKLTFSLLGATALVGGLAVAALAQNAMPGPMPGAMDGPGGRHGPRIMELFKQIDANGDGQIDKAEAEAFRAARFAEADTNGDGKVTPQELADFHARMAEQRATDEFKRLDADGNGEISEQEFVKAKLARMQTRMNDERGRDRAAIHFARMDANHDGVLEPDELGARGMKLFARLDSNGDGVVTQAEAQQAMADFREHRHGDRKE	7.5616	26994.4	53.81	16.0643	3	2	3	F060830	0%-R1	3	0	0	0	0	0	0	0	0	0	0	0	0	0	0	0	0	0	0	0	0	0	3
Tistlia$303200$304870$2	282	coenzyme PQQ biosynthesis protein C	316934874	1e-87	Rhodopseudomonas palustris DX-1	PGLQAVTPGRSCRPGLHAVVDRGQPRRPAVGRVQRLAGHPAADQRQSAAPSRRGRAAQPDFQRRPDQRGRRPRRRPADPARKPALLALRDLPRAVGAGREHDLQRAQSRFRRAPAAGAGAALRAADQGRRAARPDRRGLRRARQGRALQGGRLGGRELRLGRRGHGRPAHHRDRRRRPQPVLPAGLRRPARRAEGPAEGRGAAAVRRHPVARRRDAGAGRRREDRTAHGPPLDGRPRGHDRRLRRPRHRAQGLHPHQQHQPGAAAGLAGARRGRGGGLDGRPGRHGAGAMSANPEPRDPAGETLLSAAELEARLQQIGRERYHSLHPFHKLLHGGRLNRGQVQAWVLNRFYYQSRIPIKDATLLSRCEDLELRREWRKRIEEHDGWPAGAGRERNEGGI…	11.6872	62093.2	47.47	3.41113	3	2	3	F060827	0%-R4	0	0	0	0	0	0	3	0	0	0	0	0	0	0	0	0	0	0	0	0	0	0	3
Tistlia$3536516$3535326$-2	283	trap-type mannitol/chloroaromatic compound transport system, periplasmic component	297180165	6e-140	uncultured bacterium HF130_12L15	GGKKVESKSLNRRKFLKTGAVASAGVAASALAAPAVLAQSPRVLKMQTSWTSSDIFQDMAKQLADRIDAMSGGRLKIDLLPSGAVVKSFQVQDAVNDGVLDASHTVPAYWYGKNKAASLFGTGPVYGWDGAQMLSWINYGGGHELYTELVQKILGLNLVGWFCMPMPEQPLGWFKQRITSAAQMKGLKYRTVGLATDVMQAMGLSVTQLPGGEIVPALERGVIEAFEYNNPTSDSRFGAQDVSKVYMLGSFHQAAETFEVIFNKDVYDGLEPDLQAIVKHAVEAANTANFGIAMDNYSKDLQKLMTKDGVKVYRTPDDVLEAQLKAWDEVIGKLSGDAFFKKVLDSQKAWAERVCFYMLTNQAGYKMCRSAASGSPCTAISGTRRRSARSSTASARR	9.11611	43118.9	120.2	10.5793	2	2	2	F060820	4%-R1	0	0	0	0	0	0	0	0	0	0	0	0	0	0	2	0	0	0	0	0	0	0	2
Tistlia$287438$285987$-2	284	peptidyl-prolyl cis-trans isomerase	288958015	2e-74	Azospirillum brasilense Sp245	PPERDGIGPSGVARDAPGCRDLSRLARIVAGGEGSLFLRPPGPPRRPGPETLPRPSKADPMTVRRLLLRLLLLPLLAAPLAATALTEAPRPAAAEEVMRAAAVVNDEIVSQLDLEMRLRIAMAGAGVKDTPETRQRLLRPVMRQLIDERLEMQEAKRLGISVPDEAVDDAFTRIAKNNRMAPEQFAEVMKKAGILPEALKQQVRAALTWRAVIDRRIRPKIQVGEDEVTDLLARLKEGEGQEVVRVAEIFLSFDNADQEAEVRSTAERLIEQIRQGATFSEVARQFSQAATASVGGDLGWLLQKELAPEVAAQVAKMKPGEMVGPIRSVSGYYIVLLRDRRKGGEGSGETRLRLSRIAIPVQPGQEQAAVAEAARQTKNIQSCAQADAIAAKVGGQTSE…	9.10993	52685.1	117.02	6.81818	2	2	2	F060824	0,5%-R3	0	0	0	0	0	0	0	0	0	0	2	0	0	0	0	0	0	0	0	0	0	0	2
Tistlia$4452528$4454495$3	285	glucan biosynthesis protein D	53802574	2e-176	Methylococcus capsulatus	PLQPPVENLPTTSETMTRPAPAAVRPRLIEFSTGKDTSRAPICSGMTKLISPLRKGIATKKIMIVPWVLNSWPKCSGDRKPPPSPKACCARISTASTTPLASITKASTTYMMPIFLWSTLVSQSDQSARHQPLRVTSTTTASAPSTTTDAAAVAIEPLTISGRVGCSIMLQNGRASRPSRPSSGSPYRPAPEIVQKIDYQTHGQIRFRAEDALFAEGPGVYPATFFHLGMFFPKKVTMHVVRDGAASEILYDPAYFDMPADSIARQLPQDAGFAGFRFQESRHRKDWKTQDWVAFLGASYFRAIGELGQYGLSARGIAIDTAVPGPEEFPDFKAFWIAPAPSEADPALVYALLDGPSLAGAYAFKLWRTEGVVMEIETRLFLRKAVQRLGIAPLTSMYW…	8.60816	72449.9	88.43	5.4878	2	2	2	F060829	0%-R3	0	0	0	0	2	0	0	0	0	0	0	0	0	0	0	0	0	0	0	0	0	0	2
Tistlia$525552$530288$3	287	RND efflux system, outer membrane lipoprotein, NodT	83593387	1e-156	Rhodospirillum rubrum ATCC 11170	AAPPSPPFPQPQAAERPRIRRHGPFLHRPARLRLGHRDHHDAGRRPVDHPAADRAVSRDRAALGAHLRELPRRLGRDAREHRDPGDRAADERARPPALHVLEQRFERQRADHPDLRSRRRSRHRPGPGPEQAAAGDPAAARRGAAAGHQRHQVERQLPDGDGLRLRRPRDAADRHRRLRRLDDPGPDQPRERRRQRHPVRRPARHARLAGPGQADQLRPDHRGRLLGDQGPERRGLGRPDRRRALGAGPADQRDDHRPDASQDAGAVRQHPGPGQHRRLADPPQGHRPGRDGRRVLQHGGPLQRPSGGRRRHQPRDRCQRARHRQCGAPADRRAGALLPGRLPRRLSLRHDALRQDLDRGGGLHPARGDRPGVLRDVPVPAEHPRDPDPDDRRAGDPAR…	11.6954	174280	63.07	2.53325	2	2	2	F060822	4%-R4	0	0	0	0	0	0	0	0	0	0	0	0	0	0	0	0	0	0	0	0	2	0	2
Tistlia$3801847$3800639$-3	288	putative aminopeptidase P	356878181	2e-140	Azospirillum brasilense Sp245	RKPAKGLLNVRGGDVTQTPLALSFAILRDDARVEWFVAPEKVAGPELQAQLGNGVILRRPDELCEALESLGKVRVLADPGSAGAWIFDRLAEGGSEIVEGDDPCLLPKACKNPVELDGTRAAHRRDGAALSRFLHWLEETAPSGGLDELGAIGHLAGLRAAGERYRSLSFSTIAGSGPNGAVIHYRAIPATNRTIRPGEFLLVDSGAQYLDGTTDVTRTIAIGSVSDEMRRRFTGVLKGHIALARQRFPAGTTGSQLDALARMHLWQAGLDFDHGTGHGVGSYLGVHEGPQRISKVPNSVALRPGMIVSNEPGYYKEGAYGIRIENLVAVVEDARPGDEKPMLAFETLTLAPIDRHAVEPALLSAEETAWLDAYHARVRESLSPLLDGAARAWLEQATA…	5.82137	43099.4	62.19	8.43672	2	2	2	F060821	4%-R3	0	0	0	0	0	0	2	0	0	0	0	0	0	0	0	0	0	0	2	0	0	0	4
Tistlia$180332$178818$-2	290	hypothetical protein SPV1_12622	114778415	5e-113	Mariprofundus ferrooxydans PV-1	PARSQGGSESSPARSPSGRGRSRAPCRRRAGSPGRSAPGRAATACGSAPAGSRSAPRSPGRPPRGSASRSPRPVSPSVLPPSWNGRQAIGSGGLPPALPFGARSVRLCPFRPHRADRGEPTGAWPPDGVPPCRPSQETLMDLLTAAGTYFAKDYAEARRKFMTACDKAGVKPKSYVNPHAGPNGEELATDVAWFGPEDAKKVLVMVSSTHGVEGFPGSAGQCDWIENGRSRLPAGVGVLIVHAVNPYGFAWLRRCTEEGVDLNRNWVDFSRPLPENPGYEELHDALVPRSLDEATIEAADRKVKAYREQHGETQLNLARSGGQYSRPGGVFFGGREPTWARRTLERIIADYRLAERDLVAVVDYHTGLGPFGYGEPIADHTPGSVNVKRALAWYGESVT…	9.55546	54939.7	45.29	5.94059	2	2	2	F060829	0%-R3	0	0	0	0	2	0	0	0	0	0	0	0	0	0	0	0	0	0	0	0	0	0	2
Tistlia$570763$572058$1	291	Serine--glyoxylate transaminase	163797229	8e-91	alpha proteobacterium BAL199	SSRRAGQRASIELSAGCRAGAERRSWRLFADLPESPEMKRLLGPEFLMIPGPTSLPDRVRTAMSSPAMDFSGEAFAALAERAFRGLKPIFRTEGEIFLYAANGHGAWEAALANCLQPGETVLVPETGLFARVWRQMAADLGLETQAVETDWRHAVAPERIEAILRDDTAGRIKAVMVVHTDTAASVCSDLRGVRAAIDAAGHPALLMVDAIASLCTTDFAMDDWGIDVTVAAAQKALMVPPGLSIVAAGPKALERCQAGRHLPGSYWMWQARLGKLLYQRFCGTAPIQHVAALGEALAMIEEPGLPAVIEQHRRLAAMVQAAVERWGSTGFLEFNALVPAERAASVTSVRVPGDFDAERIRDHARLRYGLTIGGGLGPLKGQIFRIGHMGFLNEAYVLG…	6.17449	46077.7	43.16	8.33333	2	2	2	F060819	0,5%-R1	0	0	0	0	0	0	0	0	2	0	0	0	0	0	0	0	0	0	0	0	0	0	2
Tistlia$5103268$5100806$-3	295	acetyl-CoA acetyltransferase	163793387	8e-163	alpha proteobacterium BAL199	SIEIALAWPKLSGSRRVKSMSLLARSSASRQCWTSSGSRRSSSATTRAAGSTKMPAFQRCRPSASIAAAVAASGFSLKRATSKAPASPSRARGYIRGQDSNNANTRGRAGTMTSSCIVGWAHTPFGKHENDDVESLIGKVATQAVADAGLEPKDIDEIVLGTYNEGFSPQGFPSSLVLQTSPDFRFKPATRVENACATGSAAIHQGLKTIAAGKGRFVLVVGVEKMTALPGPEIGKTLLKASYLKEEGEIDGGFAGVFGVIANQYFQRHGDQSDALAAIAAKNHANGVENPWAQMRKDLGYDFCRTVSEKNPYVAGPLKRTDCSLVSDGAAALVLADEETAAAMDKAVKFRAAVQVNDYLPLSKRDIVLFEGCEQAWKKAHAEAGTSLADLSLVETHDC…	9.17858	86191.4	77.63	7.42996	4	3	4	F060901	4%-R3	0	0	0	0	0	0	0	4	0	0	0	0	0	3	0	0	0	3	0	4	0	0	14
Tistlia$5653722$5654147$3	296	50S ribosomal protein L9	312113719	2e-27	Rhodomicrobium vannielii ATCC 17100	RSPEQVSGKIEGLQVTVIRQAGDNGQLYGSVNARDVAEAVTGGGATIGRGQVVLEKPIKTLGLHPVRIRLHPEVSVSVTVNVARSEAEAELQAKAGRFVSSDEQQAAEEAAEAELEAAALAAEEAEAAAEAEAATEAEDETA	4.46294	14634.4	155.57	21.1268	4	2	4	F060906	0,5%-R3	0	0	0	0	0	4	0	0	0	0	0	4	0	0	0	0	0	0	0	0	0	3	11
Tistlia$5277810$5279717$3	297	cytochrome C prime	261855723	1e-15	Halothiobacillus neapolitanus c2	APRCRRPGRCTRPAPRPGRAPGSRRRRGRPPHSRPPQPPGHPPRPWPTTRPLGEEEDQAVVDRRLVVEAQVGQAAVAVPGRRRRRGQREQEGRRQEGQQKIAQSGRPEGCVVGQPGWCDRRRARRADCHPRPGPREGDSVAGRPPCRFLRPLTESSVRGAAEPMVPSPRLNQREEIRTMRRLSLALLSALLLTASGAAIAADSPKDLVEYRQKIMDALGGHTGAIASIVKQQVSYDQIQANAEAIAVTAPLVRDIFPENSGPLDYAKTNALPAIWDKPDDFKKAVEKFEAAAAAFPAAAKTGDKAKILAAFKELGGSCGNSIAAVFCCFSSALSVSSFWIFSLLRNSWSVADRDQLGVGGGQEGAPAVGHLGQHLALVLDLGHVAEAAVGHEEVVDLRL…	7.80236	67141.1	92.63	4.87421	4	2	4	F060911	0%-R1	0	4	0	0	0	0	0	0	0	0	0	0	0	0	0	0	0	0	0	0	0	0	4
Tistlia$4762798$4761233$-3	299	short-chain dehydrogenase/reductase SDR	182678111	3e-102	Beijerinckia indica subsp. indica ATCC 9039	QRRGLCQEPPRPHLERHAEPNRPRPPPRPARRHRRSLDPPAAAGPGAGASRPLPVPQPSRPAGLSAGQPRPALRAAPAPRLRDRDLHPRRRAGAPRLGRAGGERPGERHPGRRGAVDDRRPRPGPRRALARGLQAPRRAAGDPAALGQPAGAAQDDRAALRRPAARGHSRDRGGRGPGRARPDRRRVGRPDGARRAADRPLDGDPALRARRADRPADRPWPDDLPLRRRSSCSARSARRPGSAVRAAHLRDSARQEGSMQIDLSGKTAVVTASTAGIGYASARGLAAAGAQVVVNGRSQHAVDQAIAKLEREVSGARLSGWAGDLATAEGCAAIVEAVPAPDILVNNLGVYGPQDFFEVEDAEWQRFLETNLLSGVRLSRAWLPGMVERGWGRVLFVSS…	11.4578	55384.1	120.99	5.74713	3	2	3	F060910	0%-R2	0	0	0	3	0	0	0	0	0	0	0	0	0	0	0	0	0	0	0	0	0	0	3
Tistlia$1930689$1929439$-1	302	family 1 extracellular solute-binding protein	298290510	2e-175	Starkeya novella (strain ATCC 8093	LRELWLSGRPLIVPDGETAFSRQAGGSAMKQFVVLTAAAALAGATVLPAFAPTALGAEMKSEIGKPEGQVAIVAWPGYIERGETDPAYDWVTDFEKQTGCKVEVKTANTSDEMVALMNEGGFDLVTASGDASLRMVAGHRVQPINTALIPSWSKVDPRLQSAPWHTLDGVHYGVPYQWGSNVLMYNTKTFPTPPDSWKVVFEEMTLPDGKSNKGRVQAFDGPIYIADAALYLKAHKPELGIKDPYALSQDQYDAALELLRQQRALVGRYWHDAFVQIDDFTNEGVVASSSWPFQVNLLKSQKQPIDSVIPSEGATGWADTTMMHADAPHPNCAYLWMEHSLQPKLQGDLAAWFGSVPVVLDACKGNALLGDEGCQTNGLDNFERISFWRTPVSKCEQGA…	5.04025	45657.7	94.08	7.19424	3	2	3	F060907	0,5%-R1	0	0	0	0	0	0	0	0	0	3	0	0	0	0	0	0	0	0	0	0	0	0	3
Tistlia$5036251$5037801$1	303	L-sorbosone dehydrogenase	328543086	3e-175	Polymorphum gilvum	RLPRQRARGRLLCCGQAQKQQPRLAVAAVVERLEALRQRRRLRLEQLDHDQGLRPDPAGRAQGLERGTDQALVVGRVEQHQAGRPLGRRRMQGVALDDPAARGDPQAADVGAQRILLATGPARAETNLEKLGKFETTGIKDFKVVEQGGERAAAIQKTLDKIKLPDGFKISLYAIVPDARHMAVGPQGIVTIVGTRKTDVWAVTDRDKDRVADEVKRFAPSIDFTIPNGPCFSPDGFLYIAEQNRVLVYPAAEFFYESPDVAAFEVVPQGKLIPKEDESYNHTARVCKIGPDGKLYITLGQPFNVPAAEKLDGYKKWGLGGIVRMNTDGTGREVYTYGVRNSVGLDFNPANGELWFTDNQVDGMGDDVPPGELNRQTAAGQNFGFPWYGGGHVRTNEYK…	6.26041	56432.7	93.24	8.70406	3	2	3	F060908	0%-R4	0	0	0	0	0	0	0	3	0	0	0	0	0	0	0	0	0	0	0	0	0	0	3
Tistlia$4140739$4141428$1	304	Chemotaxis protein	144897300	3e-45	Caenispirillum salinarum	ASPNQTEGEAMAVHSSNGTHDLEVRVSQLLKARSDVEPRQLIEAVEAIMATAQGDLSSANLKLYAEIESLAHYIQNARAEIASLRPDEITDEHLPAAGEELEAIVGATEQATNSIMEAVEAIEAVAAELPPEQAERITNAVTSVYEACGFQDITGQRISKVVNALRHIESKVQALLIAFGGEALPKPSRKAGSKRADGKDRPDEHLMNGPQNATEAISQDDIDALLASFD	4.59354	24572.4	72.47	16.9565	3	2	3	F060911	0%-R1	0	3	0	0	0	0	0	0	0	0	0	0	0	0	0	0	0	0	0	0	0	0	3
Tistlia$4069221$4067650$-1	305	peptidase U62 modulator of DNA gyrase	154251122	0	Parvibaculum lavamentivorans DS-1	STTPRTAGRRRRPAPVPRGGATTAACRHMMADRPFAPDTPEPAEVPAMSHLATTDALFYERAGLDRDRLQALVDDALGGADDGELFLEYRQSEALGWDDGRLKSASFDTAQGFGLRSVAGEAAGYAHASELSEDAVRRAGETVKAVQRGHGGVMAAGPAGTNQRLYSDDNPLNALAFETKVKLLGEIDAYARARDPRVRQVSAGVSGSWQAVQILRAGGERLADVRPLVRLNVAVVMEQDGRMETGSHGFGGRFSYDKLIDPAEWRAGVDEAIRQAVVNLSSIDAPAGEMPVVLASGWPGILLHEAVGHGLEGDFNRKKTSAFAGLLGERVAAPGVTVVDDGTIPDRRGSLTVDDEGTPSERTVLIEDGRLVGYMQDRQNARLMGMKPTGNGRRQSFAH…	5.55638	55060.8	69.96	6.10687	3	2	3	F060908	0%-R4	0	0	0	0	0	0	0	3	0	0	0	0	0	0	0	0	0	0	0	0	0	0	3
Tistlia$5393412$5391346$-1	307	sulfate/tungstate uptake family ABC transporter, periplasmic substrate-binding protein	149928414	5e-63	Caenispirillum salinarum AK4	RSGCLQEAERQDGAESARKTATTKPQPRAGLTAVGACSVRPLSLPKKKDTAGRTRPMDYEILSERPDDAALIDPLLDRTFGPERMTKTVYRLREMLPPVPELGFSAVDPDGHLLGSIRYWPILIEGTPAILLGPLAVEPRLQGRGIGKALVRHSLRAARQAGHRICVVVGEPEYYGPDLGARSGLDQGGRGDRPGPARRRDQDRHDHPRPRPSPPPRRRGRFPEPRPAARAGSRRPFLHAATEPGGRGLPGRRAALVTQANTGGSEMLKRFMTAAAGLLLATGLAAGAHAADKFITVASTTSTQNSGLFEHMLPAFTKKTGIAVHVVAVGTGQAIKLAEKCDADVLFVHHKPSELKFVAAGYGGPRHDVMYNDFVVVGPKSDPAGIKGMKDVAAAMAEI…	8.71888	73025	64.65	4.35414	3	2	3	F060907	0,5%-R1	0	0	0	0	0	0	0	0	0	3	0	0	0	0	0	0	0	0	0	0	0	0	3
Tistlia$1146455$1148500$2	308	conserved hypothetical protein, secreted	144898682	3e-40	Magnetospirillum gryphiswaldense MSR-1	KTIRARPGGGAASSRAVSSSSGGGPAAGRSAAGVTQPASDRAASARSDSRTADRMACARYPRRAERQPSLYQLDRRRVTRRTAPRTGRRPPILLKPRPVSIYCAAQSIFAPDECACGRRAAPGQDDERRLLPRGSRDRHVCELLEDGDRCGHRAVRRCVRRHEPGASEPGVCRADDVQGAHRPRHAVGRLHLRGLRHPAARPGLHLPQPEPALPRAGQGRRHRHRQGHGQGHGHGAPARHLRHGLHGARPRRGRRRGPADGRQPRRGDPGSRIARLAFEAASGPLLRRRSPPWAGTARGLDRTTRDSVRPSARRLGRRHRSGGEPFSNVAAHPGACRLRRPARPVEQVVHPGRRHGAAAGDRGHRLLQHRPGLQPWRLVRHAVRPRRLEALPAGRPRPG…	11.8889	75659.7	57.48	3.95894	3	2	3	F060903	4%-R1	0	0	0	0	0	0	0	0	0	0	0	0	0	0	0	3	0	0	0	0	0	0	3
Tistlia$5160236$5159880$-2	311	PREDICTED: maltase-glucoamylase, intestinal-like, partial	348535059	0.54	Oreochromis niloticus	CLYHRLMAEVLRTGIRQQTQAGGSAVGEVNPYPSVTSGKALAVCVNWPKTTLDRVNWGGFAYRYGATVSTEQLEALKARTLDDCRHAYAGRDCGCQLLDVDDRDVLEVPESFMKEYGRF	6.12526	13227.5	95.39	17.6471	2	2	2	F060911	0%-R1	0	2	0	0	0	0	0	0	0	0	0	0	0	0	0	0	0	0	0	0	0	0	2
