# Supplementary material for: Salt Stress Induced Changes in the Exoproteome of the Halotolerant Bacterium Tistlia consotensis Deciphered by Proteogenomics
Source: PLoS One. 2015 Aug 19;10(8):e0135065. doi: 10.1371/journal.pone.0135065 (PMC4545795; doi:10.1371/journal.pone.0135065)
Supplement: S4 Table — (XLSX) [file pone.0135065.s004.xlsx]

## Sheet: Table S4
Table S4. NSAF ratio for all proteins detected
			0% NaCl		0.5% NaCl		4.0% NaCl		0% NaCl		0.5% NaCl		4.0% NaCl
																				Normalized values
6 Reading Frame Accession number	Protein ID	Putative function	Total spectral count		Total Spectral count		Total spectral count		NSAF		NSAF		NSAF			Ratio NSAF exo vs cellular				Ratio NSAF exo vs NSAF cellular
			Cellular proteome	Exoproteome	Cellular proteome	Exoproteome	Cellular proteome	Exoproteome	Cellular proteome	Exoproteome	Cellular proteome	Exoproteome	Cellular proteome	Exoproteome		0% NaCl	0.5% NaCl	4.0% NaCl		0% NaCl	0.5% NaCl	4.0% NaCl
Tistlia$1617656$1619389$2	1	chaperonin GroEL	1319	834	1612	818	1101	987	21.4886	13.5872	26.262	13.3265	17.937	16.0798		0.632297	0.507444	0.896458		1.77122	0.995809	2.79433
Tistlia$2992012$2990669$-3	2	O-acetylhomoserine sulfhydrylase	342	747	895	1330	88	173	7.13456	15.5834	18.6708	27.7455	1.83579	3.609		2.18421	1.48603	1.96591		6.2282	2.87403	6.35569
Tistlia$3619974$3621968$3	3	DnaK chaperone	240	253	286	741	254	239	3.39129	3.57498	4.04129	10.4706	3.58911	3.37716		1.05417	2.59091	0.940945		3.26455	5.50635	3.35288
Tistlia$3137397$3136420$-1	4	TRAP transporter solute receptor TAXI family protein	83	299	98	523	75	126	2.42462	8.73446	2.8628	15.278	2.19092	3.68074		3.60241	5.33673	1.68		12.0099	12.1523	6.81248
Tistlia$4354265$4352913$-2	5	ABC-type branched-chain amino acid transport systems	26	246	52	500	58	241	0.537492	5.0855	1.07498	10.3364	1.19902	4.98214		9.46154	9.61538	4.15517		40.4006	26.3728	19.2159
Tistlia$1128290$1126020$-2	6	polynucleotide phosphorylase/polyadenylase	172	159	304	429	350	237	2.1096	1.95015	3.72859	5.26173	4.29279	2.90683		0.924419	1.41118	0.677143		2.84385	2.9628	2.38758
Tistlia$2804059$2805855$1	7	ABC-type sugar transport system, periplasmic component	40	201	100	473	67	148	0.599491	3.01244	1.49873	7.08898	1.00415	2.21812		5.025	4.73	2.20896		18.5763	12.0477	9.75698
Tistlia$2034896$2033727$-2	8	flagellin-like protein	18	198	40	450	74	200	0.44859	4.93449	0.996867	11.2148	1.8442	4.98434		11	11.25	2.7027		51.0582	34.6643	13.9714
Tistlia$326677$328107$1	9	Putative aminotransferase	182	194	175	444	186	157	3.50232	3.73325	3.36762	8.54413	3.5793	3.02124		1.06593	2.53714	0.844086		3.44447	5.59099	3.13483
Tistlia$5029124$5030368$2	10	ompA family protein	366	138	308	348	283	315	7.9447	2.99554	6.6857	7.55397	6.14303	6.83765		0.377049	1.12987	1.11307		1.13934	2.31694	3.70416
Tistlia$2070980$2074021$2	11	Enolase	90	177	87	269	139	185	0.843878	1.65963	0.815749	2.52226	1.30332	1.73464		1.96667	3.09195	1.33094		6.60693	7.08763	5.31829
Tistlia$696784$698217$1	12	F1-ATP Synthase Beta Chain	290	130	190	295	404	265	5.66324	2.53869	3.7104	5.76088	7.88948	5.17503		0.448276	1.55263	0.655941		1.36982	3.21227	2.24659
Tistlia$2004928$2006715$1	13	Adenosylhomocysteinase	70	138	104	248	229	184	1.08981	2.14849	1.61915	3.86105	3.56524	2.86465		1.97143	2.38462	0.803493		6.45337	5.3862	3.08605
Tistlia$1764982$1766310$1	14	Acetyl-CoA acetyltransferase	135	160	180	258	117	129	2.89407	3.43001	3.85876	5.53089	2.50819	2.76544		1.18519	1.43333	1.10256		3.83947	3.21914	4.19408
Tistlia$5079403$5078042$-3	15	elongation factor Tu	362	92	349	224	366	230	7.34036	1.86551	7.07676	4.5421	7.42147	4.66376		0.254144	0.641834	0.628415		0.770026	1.31166	2.06434
Tistlia$2581028$2582257$2	16	ribose ABC transporter substrate-binding protein	15	119	16	186	73	165	0.339773	2.69553	0.362425	4.21319	1.65356	3.7375		7.93333	11.625	2.26027		43.3291	40.4816	12.3916
Tistlia$2779974$2778292$-1	17	chaperonin GroEL	277	127	282	155	295	200	4.65927	2.1362	4.74337	2.60717	4.96204	3.36409		0.458484	0.549645	0.677966		1.40596	1.15261	2.36226
Tistlia$3706576$3707898$1	18	isocitrate dehydrogenase	81	111	82	185	82	114	1.66384	2.28008	1.68438	3.80013	1.68438	2.3417		1.37037	2.2561	1.39024		4.8661	5.5312	5.74719
Tistlia$2419502$2420947$2	19	Glutamine synthetase	107	123	81	236	90	107	1.99756	2.29626	1.51217	4.40583	1.68019	1.99756		1.14953	2.91358	1.18889		3.78417	6.51851	4.72454
Tistlia$2542895$2541921$-2	20	malate dehydrogenase	151	124	93	215	117	98	4.45945	3.66207	2.74655	6.34955	3.45534	2.89421		0.821192	2.31183	0.837607		2.69163	5.216	3.2222
Tistlia$655369$653759$-3	21	Extracellular solute-binding protein, family 5	8	83	0	194	142	157	0.133086	1.38077	0	3.22734	2.36228	2.61182		10.375	1000	1.10563		40.4744	1000	5.09398
Tistlia$1188639$1190264$3	22	succinate-semialdehyde dehydrogenase	147	118	81	171	127	112	2.5501	2.04702	1.40516	2.96645	2.20315	1.94294		0.802721	2.11111	0.88189		2.67017	4.8293	3.44732
Tistlia$5634931$5631536$-3	23	Hypothetical protein	122	134	121	171	90	86	0.989445	1.08677	0.981335	1.38685	0.729919	0.697478		1.09836	1.41322	0.955556		3.64355	3.22939	3.76853
Tistlia$1046335$1045811$-3	24	Rubrerythrin	245	131	353	160	319	95	12.8547	6.87331	18.5212	8.39488	16.7373	4.98446		0.534694	0.453258	0.297806		1.61252	0.939459	1.01941
Tistlia$3037363$3036179$-3	25	3-isopropylmalate dehydrogenase	62	95	116	200	58	79	1.46555	2.24561	2.742	4.72759	1.371	1.8674		1.53226	1.72414	1.36207		5.57111	4.35233	5.83969
Tistlia$909967$911166$1	26	Branched-chain amino acid ABC transporter, substrate-binding periplasmic component	0	95	2	205	51	113	0	2.23816	0.0471191	4.8297	1.20154	2.66223		1000	102.5	2.21569		1000	346.741	11.6606
Tistlia$3782003$3780351$-2	27	methylmalonate-semialdehyde dehydrogenase	86	77	84	218	105	67	1.4515	1.2996	1.41774	3.67938	1.77218	1.13082		0.895349	2.59524	0.638095		2.98552	5.91718	2.57414
Tistlia$2541764$2540529$-2	28	COG0045: Succinyl-CoA synthetase, beta subunit	54	74	91	234	55	64	1.23224	1.68862	2.07655	5.33971	1.25506	1.46043		1.37037	2.57143	1.16364		5.18228	6.83176	5.25895
Tistlia$2949531$2949836$3	29	DNA-binding protein HupA	159	114	270	134	180	85	15.2248	10.9159	25.8534	12.831	17.2356	8.13905		0.716981	0.496296	0.472222		2.24321	1.08366	1.70493
Tistlia$4250418$4251851$3	30	Twin-arginine translocation pathway signal	5	68	5	86	37	108	0.0954848	1.29859	0.0954848	1.64234	0.706588	2.06247		13.6	17.2	2.91892		76.8604	63.8356	18.0716
Tistlia$2703521$2702502$-2	31	parvulin-like peptidyl-prolyl isomerase	34	95	43	127	40	51	0.919632	2.56956	1.16306	3.4351	1.08192	1.37945		2.79412	2.95349	1.275		14.267	9.74337	6.82004
Tistlia$1152297$1153967$3	32	trigger factor	65	85	74	147	98	61	1.0698	1.39896	1.21792	2.41938	1.61292	1.00396		1.30769	1.98649	0.622449		4.70762	4.9552	2.6502
Tistlia$4524204$4525343$3	33	Unknown	166	41	157	126	282	109	4.26248	1.05278	4.03139	3.23538	7.24109	2.79886		0.246988	0.802548	0.386525		0.799329	1.75901	1.42727
Tistlia$3628549$3627914$-3	34	COG2885: Outer membrane protein and related peptidoglycan-associated (lipo)proteins	200	62	160	92	109	105	8.76133	2.71601	7.00907	4.03021	4.77493	4.5997		0.31	0.575	0.963303		1.00653	1.29158	3.61773
Tistlia$1713060$1711915$-1	35	TRAP dicarboxylate transporter- DctP subunit	6	71	3	106	94	59	0.143217	1.69473	0.0716083	2.53016	2.24373	1.4083		11.8333	35.3333	0.62766		68.7229	131.234	3.78159
Tistlia$5369121$5365822$-1	36	elongation factor EF-Ts	61	73	29	121	63	58	0.528474	0.632436	0.251242	1.04828	0.545801	0.502483		1.19672	4.17241	0.920635		4.65133	10.9441	4.25565
Tistlia$1341026$1342225$2	37	N-acetylneuraminic acid synthase	63	60	79	97	53	72	1.42696	1.35901	1.78936	2.19706	1.20046	1.63081		0.952381	1.22785	1.35849		3.5828	3.33136	6.19217
Tistlia$2662157$2663299$2	38	2-hydroxyhepta-2,4-diene-1,7-dioate isomerase	54	67	88	126	54	30	1.3192	1.63678	2.1498	3.07813	1.3192	0.732888		1.24074	1.43182	0.555556		4.61527	3.8317	2.51424
Tistlia$4467768$4468379$3	39	Cache domain family	62	139	62	107	21	8	2.87325	6.44164	2.87325	4.95868	0.973198	0.370742		2.24194	1.72581	0.380952		8.98967	4.67682	1.77707
Tistlia$2530557$2529466$-1	40	glyceraldehyde-3-phosphate dehydrogenase	82	57	67	76	82	62	2.14734	1.49266	1.75454	1.99022	2.14734	1.6236		0.695122	1.13433	0.756098		2.55246	2.87824	3.25555
Tistlia$3002937$3000832$-1	41	elongation factor Tu	261	27	298	68	382	118	3.37449	0.349085	3.85286	0.879177	4.9389	1.52563		0.103448	0.228188	0.308901		0.313154	0.474469	1.0569
Tistlia$2510697$2508448$-1	42	transcription elongation factor NusA	71	45	85	73	68	61	0.85962	0.54483	1.02912	0.883835	0.823298	0.738547		0.633803	0.858824	0.897059		2.36956	2.21603	3.94683
Tistlia$594310$594876$1	43	Granule-associated protein (Phasin)	134	79	93	95	44	26	6.28142	3.70322	4.35949	4.45324	2.06256	1.21878		0.589552	1.02151	0.590909		1.95766	2.32947	2.41581
Tistlia$4890916$4891464$1	44	hypothetical protein BAL199_09158	202	66	180	75	145	44	10.5817	3.45738	9.42922	3.92884	7.59576	2.30492		0.326733	0.416667	0.303448		1.07216	0.944042	1.14328
Tistlia$694142$695776$2	45	ATP synthase, F1 sector, alpha subunit	198	33	104	60	175	81	3.33805	0.556341	1.75332	1.01153	2.95029	1.36557		0.166667	0.576923	0.462857		0.543697	1.2978	1.73719
Tistlia$178814$177315$-2	46	aldehyde dehydrogenase family protein	12	42	24	71	76	53	0.222445	0.778559	0.444891	1.31614	1.40882	0.982467		3.5	2.95833	0.697368		18.5097	10.0829	3.80266
Tistlia$2566396$2570202$1	47	EmrB/QacA family drug resistance transporter	39	35	73	119	64	30	0.286361	0.25699	0.536009	0.873768	0.469925	0.220278		0.897436	1.63014	0.46875		3.41591	4.35306	2.14146
Tistlia$4150974$4149934$-1	48	glutamate/glutamine/aspartate/asparagine-binding protein bztAprecursor	5	44	3	99	124	68	0.133001	1.17041	0.0798007	2.63342	3.29843	1.80881		8.8	33	0.548387		44.6027	116.98	3.14308
Tistlia$3036117$3034753$-1	49	aspartate-semialdehyde dehydrogenase	59	65	47	58	48	39	1.17691	1.2966	0.937541	1.15697	0.957488	0.777959		1.10169	1.23404	0.8125		4.2493	3.23695	3.74814
Tistlia$2541840$2539645$-1	50	succinyl-CoA synthetase subunit alpha	46	49	41	78	47	35	0.580941	0.618829	0.517796	0.985075	0.593571	0.442021		1.06522	1.90244	0.744681		4.9024	5.80531	3.82332
Tistlia$2370582$2369332$-1	52	phosphoserine aminotransferase	25	44	44	61	34	29	0.562191	0.989457	0.989457	1.37175	0.76458	0.652142		1.76	1.38636	0.852941		10.7225	5.41078	5.33143
Tistlia$4558902$4561331$3	53	TRAP transporter solute receptor, TAXI family	3	42	0	97	22	31	0.0358801	0.502322	0	1.16012	0.263121	0.370761		14	1000	1.40909		72.4868	1000	8.95274
Tistlia$297421$298524$1	54	nucleoside-diphosphate kinase	35	54	61	67	67	45	0.882558	1.36166	1.53817	1.68947	1.68947	1.13472		1.54286	1.09836	0.671642		5.93208	2.91098	3.15089
Tistlia$4354874$4354269$-2	55	hypothetical protein Mesop_5966	63	54	57	49	49	35	2.91594	2.49938	2.63823	2.26795	2.26795	1.61997		0.857143	0.859649	0.714286		3.25114	2.27325	3.28328
Tistlia$637426$639573$1	56	hypothetical protein BAL199_06194	38	47	54	68	20	32	0.475702	0.588368	0.675998	0.851256	0.25037	0.400591		1.23684	1.25926	1.6		6.5718	4.30836	8.75345
Tistlia$3458777$3459937$2	57	O-succinylhomoserine sulfhydrylase	71	37	106	87	11	32	1.75543	0.914801	2.62078	2.15102	0.271968	0.79118		0.521127	0.820755	2.90909		2.02042	2.21825	13.4571
Tistlia$3003423$3002941$-1	58	30S ribosomal protein S7	89	47	112	62	117	54	4.9507	2.61441	6.23009	3.4488	6.50822	3.00379		0.52809	0.553571	0.461538		1.76006	1.26458	1.82229
Tistlia$3530383$3528965$-3	59	predicted oxidoreductase	24	35	32	49	30	33	0.4603	0.671271	0.613734	0.93978	0.575375	0.632913		1.45833	1.53125	1.1		8.86225	5.57571	6.45398
Tistlia$2700549$2699215$-1	60	aryldialkylphosphatase related protein	44	28	93	103	11	4	0.935642	0.595408	1.97761	2.19025	0.23391	0.0850583		0.636364	1.10753	0.363636		2.54825	2.96875	1.70847
Tistlia$4847591$4848571$2	61	fructose-bisphosphate aldolase	70	40	39	71	63	57	2.00138	1.14364	1.11505	2.02997	1.80124	1.62969		0.571429	1.82051	0.904762		2.17317	4.81451	4.10122
Tistlia$2249509$2248058$-3	62	ABC transporter phosphate-binding protein	0	46	0	43	0	13	0	0.884457	0	0.826775	0	0.249955		1000	1000	0		1000	1000	1000
Tistlia$1617279$1617638$3	63	chaperonin Cpn10	140	45	154	61	171	28	10.7943	3.46959	11.8737	4.70323	13.1845	2.15886		0.321429	0.396104	0.163743		1.04375	0.893107	0.630251
Tistlia$2223270$2224703$3	64	Citrate synthase I	12	37	21	60	8	17	0.22266	0.686535	0.389655	1.1133	0.14844	0.315435		3.08333	2.85714	2.125		18.4427	10.6539	15.1969
Tistlia$5240836$5241672$1	65	hypothetical protein CHLNCDRAFT_34782	56	34	84	83	22	13	1.98386	1.20449	2.97579	2.94036	0.779373	0.460539		0.607143	0.988095	0.590909		2.34193	2.59853	2.75711
Tistlia$945544$944957$-3	66	magnetic particle membrane specific GTPase P16	119	59	79	63	33	8	5.62443	2.78859	3.73387	2.97764	1.55972	0.378113		0.495798	0.797468	0.242424		1.83103	2.03728	1.06631
Tistlia$1153993$1154733$1	67	protease subunit of ATP-dependent Clp protease	58	43	37	34	33	19	2.18824	1.62231	1.39594	1.28276	1.24503	0.716836		0.741379	0.918919	0.575758		3.8018	3.30013	3.35075
Tistlia$5472619$5475228$1	68	methyl-accepting chemotaxis sensory transducer	95	8	97	21	52	61	1.02032	0.0859216	1.0418	0.225544	0.558491	0.655153		0.0842105	0.216495	1.17308		0.303689	0.54067	4.96598
Tistlia$5020902$5020474$-1	69	ribosomal protein S16	52	40	73	19	68	16	3.29941	2.538	4.63186	1.20555	4.31461	1.0152		0.769231	0.260274	0.235294		2.92458	0.714659	1.09301
Tistlia$5332733$5331303$-2	72	30S ribosomal protein S2	72	4	48	6	111	62	1.38715	0.0770639	0.924766	0.115596	2.13852	1.19449		0.0555556	0.125	0.558559		0.205753	0.319845	2.43654
Tistlia$4580161$4582812$1	73	extracellular solute-binding protein, family 1	0	19	0	30	9	21	0	0.1978	0	0.312315	0.0936945	0.218621		1000	1000	2.33333		1000	1000	12.0787
Tistlia$3520718$3519306$-2	74	S-adenosylmethionine synthetase	18	20	54	48	66	28	0.35642	0.396023	1.06926	0.950454	1.30687	0.554432		1.11111	0.888889	0.424242		4.72423	2.4241	1.95715
Tistlia$953385$952816$-1	75	17 kDa surface antigen	93	19	74	32	47	36	4.73743	0.967862	3.76957	1.63008	2.39419	1.83384		0.204301	0.432432	0.765957		0.761419	1.10994	3.34603
Tistlia$4687257$4685464$-1	76	Carboxy-terminal-processing peptidase S41A	26	22	33	30	32	27	0.405458	0.34308	0.51462	0.467837	0.499026	0.421053		0.846154	0.909091	0.84375		5.17714	3.40697	4.91081
Tistlia$3303640$3301880$-3	77	30S ribosomal protein S1	59	12	149	34	64	38	0.911289	0.185347	2.30139	0.52515	0.988517	0.586932		0.20339	0.228188	0.59375		0.67584	0.52168	2.41916
Tistlia$253573$253148$-3	78	30S ribosomal protein S8	80	31	120	26	101	23	5.01426	1.94302	7.52138	1.62963	6.3305	1.4416		0.3875	0.216667	0.227723		1.31136	0.500459	0.918887
Tistlia$4337892$4338833$3	79	Protein of unknown function DUF500	13	37	17	28	16	8	0.394213	1.12199	0.515509	0.849073	0.485185	0.242592		2.84615	1.64706	0.5		17.3017	6.43391	3.58545
Tistlia$2794058$2791920$-2	80	Unknown	18	0	55	18	171	61	0.240589	0	0.735132	0.240589	2.28559	0.815328		0	0.327273	0.356725		0	0.817593	1.50561
Tistlia$5205949$5209461$1	81	hypothetical protein ELI_0285	0	0	18	0	97	60	0	0	0.145782	0	0.785601	0.485939		1000	0	0.618557		1000	0	3.36393
Tistlia$850393$851439$1	82	class IV aminotransferase	44	19	56	33	46	5	1.15341	0.498061	1.46797	0.865054	1.20583	0.131069		0.431818	0.589286	0.108696		1.73058	1.59657	0.50888
Tistlia$4701527$4699977$-2	83	gamma-glutamyltransferase 2	32	18	41	66	22	5	0.585767	0.329494	0.750514	1.20814	0.402715	0.0915261		0.5625	1.60976	0.227273		3.31081	5.87243	1.38642
Tistlia$247844$246666$-2	84	DNA-directed RNA polymerase subunit alpha	47	16	93	43	69	29	1.07898	0.367312	2.135	0.987152	1.58403	0.665753		0.340426	0.462366	0.42029		1.25754	1.1765	1.84932
Tistlia$1036853$1035453$-2	86	C4-dicarboxylate-binding periplasmic protein	0	24	0	49	3	6	0	0.470922	0	0.961466	0.0588653	0.117731		1000	1000	2		1000	1000	4.64741
Tistlia$2878061$2877165$-2	87	COG0689: RNase PH	17	19	24	46	24	9	0.527927	0.590036	0.745309	1.42851	0.745309	0.279491		1.11765	1.91667	0.375		5.96975	5.98238	1.97181
Tistlia$680852$679092$-2	88	Twin-arginine translocation pathway signal	0	23	0	30	29	20	0	0.356028	0	0.464384	0.448905	0.30959		1000	1000	0.689655		1000	1000	4.63222
Tistlia$2546701$2547552$1	89	Carbon-monoxide dehydrogenase	31	13	35	36	35	8	1.05363	0.441843	1.18958	1.22356	1.18958	0.271903		0.419355	1.02857	0.228571		2.60116	4.05856	1.44391
Tistlia$2757618$2756830$-1	90	hypothetical protein Rru_A0151	27	20	42	48	36	11	0.953043	0.705958	1.48251	1.6943	1.27072	0.388277		0.740741	1.14286	0.305556		3.9879	3.89059	1.66074
Tistlia$4383177$4381930$-1	91	aspartate aminotransferase A	22	13	16	47	17	9	0.489717	0.289378	0.356158	1.04621	0.378417	0.200339		0.590909	2.9375	0.529412		3.24287	9.89544	2.78429
Tistlia$2369266$2367659$-3	92	D-3-phosphoglycerate dehydrogenase	109	15	50	47	105	15	1.91898	0.26408	0.880266	0.82745	1.84856	0.26408		0.137615	0.94	0.142857		0.463558	2.17279	0.588232
Tistlia$3815203$3813866$-3	93	beta-ketoacyl-acyl carrier protein synthase II	18	15	22	39	23	14	0.38701	0.322508	0.473012	0.838522	0.494513	0.301008		0.833333	1.77273	0.608696		4.39972	5.4834	3.10136
Tistlia$5076306$5074324$-1	94	protease Do	35	18	14	36	13	15	0.499917	0.2571	0.199967	0.514201	0.185684	0.21425		0.514286	2.57143	1.15385		2.70082	8.22069	5.90323
Tistlia$3493567$3494208$1	95	hypothetical protein RSKD131_3337	12	36	19	28	0	0	0.528159	1.58448	0.836252	1.23237	0	0		3	1.47368	0		16.3917	4.7977	1000
Tistlia$246586$246095$-3	96	50S ribosomal protein L17	74	31	104	21	109	8	4.11445	1.72362	5.78247	1.16761	6.06047	0.444805		0.418919	0.201923	0.0733945		1.37723	0.456652	0.294588
Tistlia$4579957$4576946$-3	97	hypothetical protein BAL199_30007	18	20	18	26	26	11	0.169986	0.188873	0.169986	0.245535	0.245535	0.10388		1.11111	1.44444	0.423077		5.79715	4.59253	2.15875
Tistlia$5068319$5069590$2	98	Hopanoid biosynthesis associated membrane protein HpnM	0	47	0	17	0	0	0	1.01871	0	0.36847	0	0		1000	1000	0		1000	1000	1000
Tistlia$3490414$3493563$1	99	oxidoreductase	42	11	57	20	6	16	0.36783	0.0963365	0.499198	0.175157	0.0525472	0.140126		0.261905	0.350877	2.66667		1.42936	1.22117	14.5617
Tistlia$1957583$1958044$2	100	cell wall-associated hydrolase, invasion-associated protein	221	22	72	34	0	9	13.8206	1.3758	4.50263	2.12624	0	0.562829		0.0995475	0.472222	0		0.334061	1.06723	1000
Tistlia$1292325$1291369$-1	101	electron transfer flavoprotein subunit alpha	64	6	43	31	71	21	1.97251	0.184923	1.32528	0.955434	2.18825	0.647229		0.09375	0.72093	0.295775		0.358232	1.91794	1.34791
Tistlia$599178$597757$-1	102	hypothetical protein IMCC3088_2031	0	17	21	44	16	0	0	0.331677	0.409719	0.858458	0.312167	0		1000	2.09524	0		1000	7.38898	0
Tistlia$3666892$3665927$-3	103	Protease modulator	116	0	72	27	110	43	3.2475	0	2.01569	0.755885	3.07953	1.20382		0	0.375	0.390909		0	0.8593	1.57552
Tistlia$1329550$1328462$-3	105	2-dehydro-3-deoxyglucarate aldolase	21	15	29	41	5	0	0.546297	0.390212	0.75441	1.06658	0.130071	0		0.714286	1.41379	0		3.84544	4.59812	0
Tistlia$5138731$5139198$1	106	NADPH-dependent FMN reductase	26	21	34	40	33	10	1.6035	1.29514	2.09689	2.46692	2.03521	0.616731		0.807692	1.17647	0.30303		4.77387	4.27338	1.79224
Tistlia$1880999$1880124$-2	107	toluene tolerance transporter, putative	10	15	12	30	10	10	0.307057	0.460586	0.368469	0.921172	0.307057	0.307057		1.5	2.5	1		8.36647	8.16764	6.82681
Tistlia$4183069$4184343$1	108	RecName: Full=Probable tartrate dehydrogenase/decarboxylase ttuC'	16	14	21	37	18	10	0.34752	0.30408	0.45612	0.80364	0.39096	0.2172		0.875	1.7619	0.555556		4.74577	5.80449	2.89946
Tistlia$3815525$3815172$-2	109	transit peptide-acyl carrier protein fusion protein	87	32	70	19	34	10	6.77123	2.49057	5.44812	1.47878	2.64623	0.778303		0.367816	0.271429	0.294118		1.4245	0.742455	1.36794
Tistlia$592969$592343$-3	110	50S ribosomal protein L10	119	4	127	10	103	28	5.46851	0.183815	5.83614	0.459539	4.73325	1.28671		0.0336134	0.0787402	0.271845		0.112791	0.182095	1.07506
Tistlia$4507946$4507422$-2	111	Invasion associated locus B	15	19	15	22	29	11	0.792656	1.00403	0.792656	1.16256	1.53247	0.581281		1.26667	1.46667	0.37931		6.72599	4.6272	1.98368
Tistlia$251452$250850$-3	113	50S ribosomal protein L15	49	19	46	10	61	13	2.33086	0.903803	2.18816	0.475686	2.90168	0.618392		0.387755	0.217391	0.213115		1.48984	0.572056	0.983291
Tistlia$647207$648514$2	114	O-acetylserine sulfhydrylase	25	8	23	36	0	7	0.532752	0.170481	0.490131	0.767162	0	0.14917		0.32	1.56522	0		1.81182	5.67998	1000
Tistlia$1839207$1840487$3	115	receptor family ligand binding region family protein 28	0	24	0	26	2	17	0	0.531004	0	0.575254	0.0442503	0.376127		1000	1000	8.5		1000	1000	6.46111
Tistlia$2431238$2432284$2	116	thioredoxin, putative	37	18	25	15	14	8	0.97826	0.47591	0.660986	0.396592	0.370152	0.211516		0.486486	0.6	0.571429		2.85231	2.09199	3.18866
Tistlia$966354$967712$3	118	branched chain amino acid ABC transporter periplasmic protein	0	7	0	0	34	33	0	0.140769	0	0	0.683733	0.663623		1000	1000	0.970588		1000	1000	6.39211
Tistlia$1960579$1959398$-3	120	cystathionine gamma-synthase (CGS) (O-succinylhomoserine(Thiol)-lyase)	24	14	26	11	10	13	0.565147	0.329669	0.612243	0.259026	0.235478	0.306121		0.583333	0.423077	1.3		3.0662	1.36619	6.70077
Tistlia$3912234$3911521$-1	121	hypothetical protein BAL199_24649	30	11	46	28	37	10	1.09517	0.401564	1.67927	1.02216	1.35071	0.365058		0.366667	0.608696	0.27027		1.95276	2.08246	1.48379
Tistlia$3893025$3894080$3	122	dihydrodipicolinate synthetase	20	3	25	44	18	7	0.528872	0.0793308	0.66109	1.16352	0.475985	0.185105		0.15	1.76	0.388889		0.800125	5.54681	2.00054
Tistlia$1684626$1684177$-1	123	Thioredoxin	84	24	83	33	79	6	5.11929	1.46265	5.05834	2.01115	4.81457	0.365663		0.285714	0.39759	0.0759494		1.01437	0.975058	0.316613
Tistlia$1230611$1229871$-2	124	methyl-accepting chemotaxis sensory transducer	8	0	50	6	151	36	0.316007	0	1.97505	0.237005	5.96464	1.42203		0	0.12	0.238411		0	0.308342	1.05789
Tistlia$2363915$2362230$-2	125	nitrite/sulfite reductase, hemoprotein beta-component	103	13	123	8	57	15	1.66661	0.210349	1.99022	0.129445	0.922299	0.24271		0.126214	0.0650407	0.263158		0.416408	0.146068	1.04566
Tistlia$4010142$4008952$-1	126	Arginine biosynthesis protein ArgJ	38	16	40	16	43	12	0.928407	0.390908	0.97727	0.390908	1.05057	0.293181		0.421053	0.4	0.27907		2.20114	1.37147	1.52624
Tistlia$4992589$4991666$-3	127	dihydrodipicolinate synthase	18	22	18	19	17	3	0.546653	0.668131	0.546653	0.577023	0.516283	0.0911088		1.22222	1.05556	0.176471		6.50723	3.51826	0.929085
Tistlia$4142733$4143881$3	128	methyl-accepting chemotaxis protein	42	0	60	11	33	35	1.0172	0	1.45315	0.26641	0.799231	0.847669		0	0.183333	1.06061		0	0.561768	5.37781
Tistlia$4617591$4616929$-1	129	Ribosomal protein S4	61	24	75	0	97	9	2.38061	0.936635	2.92698	0	3.78557	0.351238		0.393443	0	0.0927835		1.44356	0	0.402433
Tistlia$4200646$4201554$1	130	putative Zn-dependent protease, pmbA-like protein	25	16	19	9	16	8	0.784872	0.502318	0.596503	0.282554	0.502318	0.251159		0.64	0.473684	0.5		3.37321	1.52707	2.60567
Tistlia$4185789$4187441$3	131	ABC transporter, substrate binding protein (dipeptide)	0	4	0	25	21	11	0	0.0664755	0	0.415472	0.348997	0.182808		1000	1000	0.52381		1000	1000	2.89825
Tistlia$592300$591908$-3	132	LSU ribosomal protein L12P	43	23	50	19	56	5	3.1652	1.69301	3.68047	1.39858	4.12212	0.368047		0.534884	0.38	0.0892857		2.11544	1.01835	0.423266
Tistlia$3115216$3116274$1	133	trap dicarboxylate transporter- dctp subunit	0	4	0	11	11	19	0	0.103094	0	0.28351	0.28351	0.489699		1000	1000	1.72727		1000	1000	7.9739
Tistlia$5046187$5045270$-3	135	Mu-like prophage major head subunit gpT	3	0	7	30	13	0	0.0880334	0	0.205411	0.880334	0.381478	0		0	4.28571	0		0	10.586	0
Tistlia$4520375$4521238$2	136	conserved hypothetical protein	0	17	0	36	20	7	0	0.55446	0	1.17415	0.652306	0.228307		1000	1000	0.35		1000	1000	1.85721
Tistlia$4695956$4695105$-2	137	glyoxalase/bleomycin resistance protein/dioxygenase	42	15	41	14	24	7	1.32553	0.473403	1.29397	0.441842	0.757444	0.220921		0.357143	0.341463	0.291667		1.92328	1.16252	1.58704
Tistlia$42052$42837$1	138	hypothetical protein	77	13	6	8	14	16	2.80321	0.473269	0.218432	0.291243	0.509675	0.582486		0.168831	1.33333	1.14286		1.00022	4.87691	6.86752
Tistlia$1154924$1156222$2	139	ATP-dependent protease ATP-binding subunit ClpX	69	8	76	6	50	15	1.45832	0.16908	1.60626	0.12681	1.05675	0.317026		0.115942	0.0789474	0.3		0.437185	0.214963	1.36585
Tistlia$5330593$5329736$-3	140	putative protein disulfide oxidoreductase	19	28	4	6	0	0	0.625812	0.92225	0.13175	0.197625	0	0		1.47368	1.5	0		6.91586	4.00168	1000
Tistlia$4421927$4421253$-2	141	DsbA oxidoreductase	0	18	0	10	0	0	0	0.738171	0	0.410095	0	0		1000	1000	0		1000	1000	1000
Tistlia$4819587$4817443$-1	142	omega-amino acid--pyruvate aminotransferase	12	0	18	18	23	20	0.1559	0	0.23385	0.23385	0.298808	0.259833		0	1	0.869565		0	3.31393	4.52651
Tistlia$5137322$5138398$2	143	50S ribosomal subunit protein L4	37	15	48	8	45	13	0.973647	0.394722	1.26311	0.210518	1.18417	0.342092		0.405405	0.166667	0.288889		2.08431	0.605852	1.68952
Tistlia$1585452$1587674$3	144	hypothetical protein BAL199_16183	85	22	40	0	5	6	1.05061	0.271922	0.494403	0	0.0618004	0.0741605		0.258824	0	1.2		1.33193	0	7.03226
Tistlia$2491895$2491410$-2	145	ATP synthase B chain precursor	81	0	107	0	85	27	4.38197	0	5.78852	0	4.59836	1.46066		0	0	0.317647		0	0	1.29004
Tistlia$1114369$1116249$1	146	trap-type mannitol/chloroaromatic compound transport system, periplasmic component	0	0	0	0	30	26	0	0	0	0	0.440767	0.381998		1000	1000	0.866667		1000	1000	5.93335
Tistlia$3431937$3432395$3	147	hypothetical protein ThithDRAFT_0179	30	14	35	12	43	0	1.85168	0.864119	2.1603	0.740673	2.65408	0		0.466667	0.342857	0		2.48088	1.16518	0
Tistlia$5648863$5645324$-3	148	Probable oxidoreductase	12	6	18	22	7	10	0.096259	0.0481295	0.144389	0.176475	0.0561511	0.0802159		0.5	1.22222	1.42857		2.89694	4.27677	9.75181
Tistlia$1597418$1595991$-2	149	iron-containing alcohol dehydrogenase	18	8	23	24	3	4	0.372751	0.165667	0.476293	0.497002	0.0621252	0.0828336		0.444444	1.04348	1.33333		2.85747	4.19389	9.73114
Tistlia$2956353$2956826$3	150	protein translocase subunit yajC	70	0	67	14	61	25	4.11128	0	3.93508	0.822256	3.58269	1.46831		0	0.208955	0.409836		0	0.561889	1.83818
Tistlia$2963224$2961977$-3	151	Extracellular ligand-binding receptor	0	12	0	13	0	0	0	0.273857	0	0.296678	0	0		1000	1000	0		1000	1000	1000
Tistlia$3884608$3883430$-3	152	periplasmic binding protein	0	10	0	19	0	9	0	0.245084	0	0.46566	0	0.220576		1000	1000	0		1000	1000	1000
Tistlia$5204106$5201872$-1	153	methyl-accepting chemotaxis sensory transducer	0	0	13	6	7	24	0	0	0.163343	0.0753892	0.087954	0.301557		1000	0.461538	3.42857		1000	1.2265	18.5016
Tistlia$2070214$2071134$1	154	MltA-interacting MipA family protein	51	11	0	0	0	13	1.5724	0.339144	0	0	0	0.400807		0.215686	1000	0		1.28997	1000	1000
Tistlia$2799734$2797698$-2	155	putative TRAP-type transport system, periplasmic component	0	4	0	8	9	12	0	0.0555619	0	0.111124	0.125014	0.166686		1000	1000	1.33333		1000	1000	6.57758
Tistlia$2088908$2086722$-2	156	malate synthase G	12	7	28	17	21	8	0.152584	0.0890076	0.35603	0.216161	0.267023	0.101723		0.583333	0.607143	0.380952		3.08444	1.96649	1.9658
Tistlia$5129792$5133031$2	157	glycine betaine/L-proline binding protein (ProX)	0	11	0	9	26	12	0	0.0943536	0	0.0771984	0.223018	0.102931		1000	1000	0.461538		1000	1000	3.06225
Tistlia$2589428$2591077$2	159	homospermidine synthase	2	8	5	4	30	11	0.0331411	0.132564	0.0828527	0.0662822	0.497116	0.182276		4	0.8	0.366667		23.1076	2.81559	2.51966
Tistlia$3755292$3754390$-1	160	probable enoyl-CoA hydratase	24	12	20	4	15	10	0.741141	0.37057	0.617617	0.123523	0.463213	0.308809		0.5	0.2	0.666667		2.66511	0.645662	3.49413
Tistlia$2426735$2427640$2	161	cytochrome C oxidase subunit II	9	0	14	0	27	21	0.26678	0	0.414992	0	0.800341	0.622488		0	0	0.777778		0	0	4.9047
Tistlia$1283714$1281633$-2	162	unnamed protein product	27	0	32	0	28	21	0.358614	0	0.425024	0	0.371896	0.278922		0	0	0.75		0	0	4.40893
Tistlia$728413$725837$-3	164	amino acid ABC transporter substrate-binding protein	0	0	0	28	0	0	0	0	0	0.306379	0	0		1000	1000	0		1000	1000	1000
Tistlia$2656286$2655051$-2	165	histidinol-phosphate aminotransferase	26	12	12	25	18	3	0.585688	0.270317	0.270317	0.563161	0.405476	0.0675793		0.461538	2.08333	0.166667		2.51343	6.78413	0.884811
Tistlia$4583266$4584843$1	166	aldehyde dehydrogenase	34	9	22	5	17	11	0.598748	0.158492	0.387425	0.0880511	0.299374	0.193712		0.264706	0.227273	0.647059		1.54297	0.779064	3.54271
Tistlia$693675$694247$3	167	F0F1 ATP synthase subunit delta	50	0	39	0	50	19	2.40775	0	1.87805	0	2.40775	0.914947		0	0	0.38		0	0	1.76026
Tistlia$2795187$2794003$-1	168	Extracellular ligand-binding receptor	0	15	0	3	2	0	0	0.363711	0	0.0727421	0.0484947	0		1000	1000	0		1000	1000	0
Tistlia$4190171$4188777$-2	170	50S ribosomal protein L1	33	9	37	3	39	6	0.666088	0.18166	0.746826	0.0605535	0.787195	0.121107		0.272727	0.0810811	0.153846		1.44943	0.276684	0.850086
Tistlia$2825010$2822530$-1	171	peptidyl-prolyl cis-trans isomerase ppiD	19	0	51	3	40	17	0.211092	0	0.566615	0.0333303	0.444404	0.188872		0	0.0588235	0.425		0	0.201403	2.34369
Tistlia$330550$332958$1	172	polyamine ABC transporter periplasmic polyamine-binding protein	0	2	0	0	30	15	0	0.0227799	0	0	0.341698	0.170849		1000	1000	0.5		1000	1000	3.49644
Tistlia$3705915$3708476$3	173	peptidyl-prolyl cis-trans isomerase Cyp15	18	14	22	3	27	0	0.189753	0.147586	0.23192	0.0316255	0.284629	0		0.777778	0.136364	0		4.18342	0.430278	0
Tistlia$2492867$2491899$-2	174	ATP synthase subunit B	15	0	24	3	27	16	0.422299	0	0.675678	0.0844598	0.760138	0.450452		0	0.125	0.592593		0	0.393995	3.08207
Tistlia$3373133$3373774$2	175	acetyl-CoA carboxylase subunit A	52	0	58	0	57	16	2.39486	0	2.67119	0	2.62513	0.736879		0	0	0.280702		0	0	1.31318
Tistlia$3939613$3937316$-3	176	putative substrate binding component of ABC transporter	0	4	0	0	11	12	0	0.046582	0	0	0.1281	0.139746		1000	1000	1.09091		1000	1000	5.93305
Tistlia$2011556$2009700$-2	177	bifunctional phosphoribosylaminoimidazolecarboxamide formyltransferase/IMP cyclohydrolase	14	5	18	0	68	11	0.212477	0.0758847	0.273185	0	1.03203	0.166946		0.357143	0	0.161765		2.22207	0	1.00054
Tistlia$2697000$2697317$3	179	ribosomal protein L27	39	8	42	3	38	8	3.60355	0.739189	3.88074	0.277196	3.51115	0.739189		0.205128	0.0714286	0.210526		1.05504	0.24025	1.12662
Tistlia$2278857$2279417$3	180	6,7-dimethyl-8-ribityllumazine synthase	33	10	42	0	25	6	1.63587	0.495718	2.08201	0	1.23929	0.297431		0.30303	0	0.24		1.88785	0	1.48444
Tistlia$4810488$4808524$-1	181	DNA polymerase III subunit beta	7	4	20	11	11	0	0.0992352	0.0567058	0.283529	0.155941	0.155941	0		0.571429	0.55	0		3.31191	1.95976	0
Tistlia$4318418$4316562$-2	182	MlrC-like protein	6	4	7	19	21	3	0.0923184	0.0615456	0.107705	0.292342	0.323114	0.0461592		0.666667	2.71429	0.142857		3.79396	9.17051	0.952263
Tistlia$524322$525548$3	183	secretion protein HlyD	28	0	17	17	13	6	0.642129	0	0.389864	0.389864	0.298131	0.137599		0	1	0.461538		0	3.22919	2.43976
Tistlia$3936286$3935117$-3	184	Outer membrane lipoprotein-sorting protein	14	8	5	15	4	0	0.330956	0.189118	0.118199	0.354596	0.0945589	0		0.571429	3	0		2.74504	7.51564	0
Tistlia$932674$933855$1	185	chemotaxis sensory transducer	0	0	2	6	44	14	0	0	0.0485764	0.145729	1.06868	0.340035		1000	3	0.318182		1000	12.1421	2.31279
Tistlia$2197708$2195306$-3	186	periplasmic glucan biosynthesis protein MdoG	13	11	0	3	3	0	0.146844	0.124253	0	0.0338872	0.0338872	0		0.846154	1000	0		3.10608	1000	0
Tistlia$256063$255635$-3	187	ribosomal protein L16	24	11	51	3	51	3	1.50549	0.690015	3.19916	0.188186	3.19916	0.188186		0.458333	0.0588235	0.0588235		2.40751	0.214021	0.346682
Tistlia$249518$248865$-2	188	Adenylate kinase, subfamily protein	23	9	30	5	40	0	0.977549	0.382519	1.27506	0.212511	1.70008	0		0.391304	0.166667	0		2.29596	0.607278	0
Tistlia$4276450$4278810$1	189	Putative NADH-flavin oxidoreductase	8	0	0	13	0	6	0.0945337	0	0	0.153617	0	0.0709003		0	1000	0		0	1000	1000
Tistlia$3334109$3335887$2	190	gluconate 2-dehydrogenase alpha chain	8	0	0	8	20	14	0.124352	0	0	0.124352	0.310881	0.217617		0	1000	0.7		0	1000	4.76641
Tistlia$1501418$1499691$-2	191	leucyl aminopeptidase PepB, putative	5	9	0	5	12	0	0.0791244	0.142424	0	0.0791244	0.189898	0		1.8	1000	0		6.58206	1000	0
Tistlia$3851485$3851922$1	198	cytochrome C	4	0	18	0	30	12	0.26129	0	1.1758	0	1.95967	0.78387		0	0	0.4		0	0	2.3999
Tistlia$5332956$5332567$-1	199	50S ribosomal protein L28	45	12	42	0	36	0	3.10968	0.829248	2.90237	0	2.48774	0		0.266667	0	0		1.39426	0	0
Tistlia$2039791$2039537$-3	200	methyl-accepting chemotaxis sensory transducer	0	0	0	0	17	12	0	0	0	0	1.98826	1.40348		1000	1000	0.705882		1000	1000	3.75271
Tistlia$2407594$2405921$-3	201	phosphoenolpyruvate carboxykinase	10	0	45	0	55	11	0.164825	0	0.741711	0	0.906535	0.181307		0	0	0.2		0	0	1.10237
Tistlia$2710515$2711759$3	202	periplasmic binding protein/LacI transcriptional regulator	0	0	0	0	10	11	0	0	0	0	0.229952	0.252947		1000	1000	1.1		1000	1000	5.73188
Tistlia$3029763$3031124$3	203	Mu-like prophage I protein-like protein	0	0	0	11	0	0	0	0	0	0.227235	0	0		1000	1000	0		1000	1000	1000
Tistlia$257443$257165$-3	204	30S ribosomal protein S19	34	11	44	11	47	0	3.22288	1.0427	4.17079	1.0427	4.45516	0		0.323529	0.25	0		1.71111	0.898862	0
Tistlia$5362369$5363262$1	205	chemotaxis sensory transducer	65	0	64	0	43	11	2.03029	0	1.99906	0	1.34312	0.343588		0	0	0.255814		0	0	1.18141
Tistlia$5593389$5594600$3	206	alkylhydroperoxidase-like protein	0	0	0	8	3	3	0	0	0	0.186039	0.0697646	0.0697646		1000	1000	1		1000	1000	0.976123
Tistlia$3490250$3491680$2	208	argininosuccinate synthase	11	4	16	0	28	7	0.208119	0.0756796	0.302718	0	0.529757	0.132439		0.363636	0	0.25		1.9687	0	1.30261
Tistlia$4686840$4688024$3	209	2-dehydropantoate 2-reductase	4	8	15	3	4	0	0.0953446	0.190689	0.357542	0.0715084	0.0953446	0		2	0.2	0		9.52325	0.504647	0
Tistlia$3668272$3666896$-3	210	HflK protein precursor	6	0	15	3	13	11	0.119387	0	0.298467	0.0596933	0.258671	0.218875		0	0.2	0.846154		0	0.676914	5.5256
Tistlia$2884067$2884936$2	211	magnetosome membrane associated protein MmeA	3	0	10	0	3	10	0.0972747	0	0.324249	0	0.0972747	0.324249		0	0	3.33333		0	0	20.1871
Tistlia$889592$890278$2	212	hypothetical protein ASA_2498	7	10	0	0	10	0	0.280008	0.400011	0	0	0.400011	0		1.42857	1000	0		5.03632	1000	0
Tistlia$5260814$5259126$-2	214	D-beta-hydroxybutyrate dehydrogenase	20	3	9	8	3	7	0.333751	0.0500626	0.150188	0.1335	0.0500626	0.116813		0.15	0.888889	2.33333		0.824327	2.91542	16.2426
Tistlia$5100851$5101798$2	217	Mitochondrial import inner membrane translocase, subunit Tim44	34	0	12	0	9	9	0.971649	0	0.342935	0	0.257201	0.257201		0	0	1		0	0	5.29615
Tistlia$980330$982678$2	218	peptide ABC transporter substrate-binding protein	0	0	0	9	6	0	0	0	0	0.104723	0.0698152	0		1000	1000	0		1000	1000	0
Tistlia$1849670$1850053$2	220	50S ribosomal protein L20	29	9	37	0	34	0	1.98511	0.616069	2.53273	0	2.32737	0		0.310345	0	0		1.91332	0	0
Tistlia$544567$546528$1	222	glycine hydroxymethyltransferase	7	3	3	6	11	0	0.0998593	0.0427969	0.0427969	0.0855937	0.156922	0		0.428571	2	0		1.8995	4.85623	0
Tistlia$4468383$4469300$3	223	methyl-accepting chemotaxis protein	0	0	4	6	0	8	0	0	0.12331	0.184965	0	0.24662		1000	1.5	0		1000	0.579883	1000
Tistlia$5263280$5261064$-2	225	hypothetical protein Magn03009622	15	0	7	8	3	0	0.188133	0	0.0877954	0.100338	0.0376266	0		0	1.14286	0		0	3.11095	0
Tistlia$5695551$5696231$3	226	methyl-accepting chemotaxis sensory transducer with Pas/Pac sensor	0	0	0	8	20	8	0	0	0	0.327953	0.819882	0.327953		1000	1000	0.4		1000	1000	2.27642
Tistlia$4292277$4293287$3	228	hypothetical protein SIAM614_01986	0	0	0	8	0	0	0	0	0	0.218864	0	0		1000	1000	0		1000	1000	1000
Tistlia$3740526$3738364$-1	229	methyl-accepting chemotaxis receptor/sensory transducer	2	0	0	8	13	8	0.0262899	0	0	0.105159	0.170884	0.105159		0	1000	0.615385		0	1000	4.06723
Tistlia$4448340$4449410$3	230	quinone oxidoreductase	13	6	3	2	24	0	0.34228	0.157976	0.0789878	0.0526585	0.631902	0		0.461538	0.666667	0		2.75202	2.57505	0
Tistlia$5214783$5213830$-1	231	Peptidase C26	8	6	14	2	18	2	0.23579	0.176843	0.412633	0.0589475	0.530528	0.0589475		0.75	0.142857	0.111111		4.49666	0.550842	0.80038
Tistlia$4947026$4948309$2	232	spermidine/putrescine ABC transporter, periplasmic spermidine/putrescine-binding protein	0	0	0	7	9	0	0	0	0	0.148048	0.190347	0		1000	1000	0		1000	1000	0
Tistlia$1482871$1481588$-3	234	hypothetical protein ACMV_29200	0	0	0	7	0	0	0	0	0	0.153187	0	0		1000	1000	0		1000	1000	1000
Tistlia$2385095$2384652$-2	235	hypothetical protein AZL_024190	32	7	32	7	27	0	2.01292	0.440327	2.01292	0.440327	1.6984	0		0.21875	0.21875	0		1.33309	0.821698	0
Tistlia$1337283$1335562$-1	236	Spermidine/putrescine ABC transporter substrate-binding protein	0	0	0	7	0	0	0	0	0	0.109422	0	0		1000	1000	0		1000	1000	1000
Tistlia$5512614$5511931$-1	237	dihydrolipoamide succinyltransferase	29	0	31	7	13	6	1.15958	0	1.23955	0.279898	0.51981	0.239912		0	0.225806	0.461538		0	0.773549	2.5425
Tistlia$2856048$2853994$-1	238	putative glycine-sarcosine methyltransferase	0	0	0	0	7	6	0	0	0	0	0.0908415	0.0778642		1000	1000	0.857143		1000	1000	4.46745
Tistlia$1047790$1049007$1	239	3-oxoacyl synthase	11	2	19	0	7	4	0.256008	0.046547	0.442196	0	0.162914	0.093094		0.181818	0	0.571429		1.05473	0	3.92622
Tistlia$2442479$2442009$-2	244	iron/sulfur cluster-binding oxidoreductase	31	6	38	0	17	0	1.87287	0.362492	2.29578	0	1.02706	0		0.193548	0	0		1.17384	0	0
Tistlia$1664215$1665078$1	246	hypothetical protein Rru_A2600	0	0	0	10	0	0	0	0	0	0.319661	0	0		1000	1000	0		1000	1000	1000
Tistlia$4713647$4712715$-2	248	nitroreductase family protein	21	4	10	0	4	0	0.637295	0.12139	0.303474	0	0.12139	0		0.190476	0	0		1.09023	0	0
Tistlia$5384641$5383838$-3	250	putative acyl-CoA thioesterase (tesA-like)	0	4	0	0	0	0	0	0.142731	0	0	0	0		1000	1000	0		1000	1000	1000
Tistlia$4913448$4915970$3	251	adenylosuccinate lyase	0	0	0	4	11	0	0	0	0	0.0433411	0.119188	0		1000	1000	0		1000	1000	0
Tistlia$3709100$3711694$2	254	family 1 extracellular solute-binding protein	0	0	0	0	7	4	0	0	0	0	0.0752877	0.0430216		1000	1000	0.571429		1000	1000	2.93342
Tistlia$1184142$1183060$-1	256	NMT1/THI5 like domain-containing protein	0	0	0	4	0	0	0	0	0	0.104679	0	0		1000	1000	0		1000	1000	1000
Tistlia$3015821$3014940$-2	260	2-dehydro-3-deoxyphosphooctonate aldolase	12	0	6	0	0	4	0.387045	0	0.193523	0	0	0.129015		0	0	0		0	0	1000
Tistlia$5679622$5678423$-3	263	conserved protein of unknown function	6	0	11	0	0	3	0.137227	0	0.251583	0	0	0.0686134		0	0	0		0	0	1000
Tistlia$1608187$1608411$1	264	hypothetical protein E5Q_03259	11	0	19	0	12	3	1.34886	0	2.32986	0	1.47149	0.367872		0	0	0.25		0	0	1.77372
Tistlia$4287509$4285353$-2	266	Twin-arginine translocation pathway signal	0	0	0	0	44	3	0	0	0	0	0.543863	0.0370816		1000	1000	0.0681818		1000	1000	0.501251
Tistlia$2200758$2201222$3	270	beta-lactamase, putative	4	3	4	0	0	0	0.252856	0.189642	0.252856	0	0	0		0.75	0	0		1.50623	0	1000
Tistlia$4396243$4398882$1	272	trap dicarboxylate transporter, dctp subunit	0	0	0	0	10	3	0	0	0	0	0.102358	0.0307073		1000	1000	0.3		1000	1000	1.66806
Tistlia$3879190$3880926$1	273	outer membrane protein, hypothetical	0	3	0	0	0	0	0	0.0488378	0	0	0	0		1000	1000	0		1000	1000	1000
Tistlia$5162507$5162013$-2	275	short-chain dehydrogenase/reductase SDR	7	0	8	6	11	0	0.401616	0	0.458989	0.344242	0.63111	0		0	0.75	0		0	2.03616	0
Tistlia$4604807$4603665$-2	276	hypothetical protein PFLU2814	15	3	0	3	0	0	0.375799	0.0751598	0	0.0751598	0	0		0.2	1000	0		0.69194	1000	1000
Tistlia$2819749$2818436$-3	277	sn-glycerol-3-phosphate import ATP-binding protein UgpC	12	0	18	0	4	3	0.250576	0	0.375863	0	0.0835252	0.0626439		0	0	0.75		0	0	4.8703
Tistlia$1594914$1593568$-1	279	hypothetical protein Caul_2682	12	3	17	0	0	0	0.240372	0.0600931	0.340528	0	0	0		0.25	0	0		1.50947	0	1000
Tistlia$3531065$3530319$-2	281	RNA polymerase sigma-70 factor	0	3	0	3	0	0	0	0.111134	0	0.111134	0	0		1000	1000	0		1000	1000	1000
Tistlia$303200$304870$2	282	coenzyme PQQ biosynthesis protein C	5	3	7	0	10	0	0.0805241	0.0483144	0.112734	0	0.161048	0		0.6	0	0		3.01949	0	0
Tistlia$3536516$3535326$-2	283	trap-type mannitol/chloroaromatic compound transport system, periplasmic component	0	0	0	0	10	2	0	0	0	0	0.231917	0.0463834		1000	1000	0.2		1000	1000	1.15463
Tistlia$287438$285987$-2	284	peptidyl-prolyl cis-trans isomerase	0	0	0	2	0	0	0	0	0	0.0379614	0	0		1000	1000	0		1000	1000	1000
Tistlia$4452528$4454495$3	285	glucan biosynthesis protein D	0	2	0	2	0	0	0	0.0276053	0	0.0276053	0	0		1000	1000	0		1000	1000	1000
Tistlia$525552$530288$3	287	RND efflux system, outer membrane lipoprotein, NodT	28	0	2	0	0	2	0.160661	0	0.0114758	0	0	0.0114758		0	0	0		0	0	1000
Tistlia$3801847$3800639$-3	288	putative aminopeptidase P	6	2	9	0	0	2	0.139213	0.0464044	0.20882	0	0	0.0464044		0.333333	0	0		1.15814	0	1000
Tistlia$180332$178818$-2	290	hypothetical protein SPV1_12622	7	2	20	0	15	0	0.127412	0.0364035	0.364035	0	0.273026	0		0.285714	0	0		1.71719	0	0
Tistlia$570763$572058$1	291	Serine--glyoxylate transaminase	9	0	8	2	0	0	0.195322	0	0.17362	0.0434049	0	0		0	0.25	0		0	0.51579	1000
Tistlia$5103268$5100806$-3	295	acetyl-CoA acetyltransferase	14	4	11	3	10	7	0.162429	0.0464083	0.127623	0.0348062	0.116021	0.0812146		0.285714	0.272727	0.7		1.63671	0.931494	4.5208
Tistlia$5653722$5654147$3	296	50S ribosomal protein L9	23	4	22	7	25	3	1.57164	0.273328	1.5033	0.478324	1.7083	0.204996		0.173913	0.318182	0.12		0.983679	1.05144	0.646953
Tistlia$5277810$5279717$3	297	cytochrome C prime	10	4	7	4	11	0	0.14894	0.059576	0.104258	0.059576	0.163834	0		0.4	0.571429	0		2.27139	1.63956	0
Tistlia$4762798$4761233$-3	299	short-chain dehydrogenase/reductase SDR	45	3	0	0	0	0	0.812508	0.0541672	0	0	0	0		0.0666667	1000	0		0.433396	1000	1000
Tistlia$1930689$1929439$-1	302	family 1 extracellular solute-binding protein	0	0	0	6	0	0	0	0	0	0.131413	0	0		1000	1000	0		1000	1000	1000
Tistlia$5036251$5037801$1	303	L-sorbosone dehydrogenase	0	3	0	3	6	0	0	0.0531606	0	0.0531606	0.106321	0		1000	1000	0		1000	1000	0
Tistlia$4140739$4141428$1	304	Chemotaxis protein	0	3	0	0	3	0	0	0.122088	0	0	0.122088	0		1000	1000	0		1000	1000	0
Tistlia$4069221$4067650$-1	305	peptidase U62 modulator of DNA gyrase	14	3	5	0	9	0	0.254264	0.0544852	0.0908087	0	0.163456	0		0.214286	0	0		1.23529	0	0
Tistlia$5393412$5391346$-1	307	sulfate/tungstate uptake family ABC transporter, periplasmic substrate-binding protein	0	0	0	3	0	0	0	0	0	0.0410818	0	0		1000	1000	0		1000	1000	1000
Tistlia$1146455$1148500$2	308	conserved hypothetical protein, secreted	9	0	17	3	17	3	0.118954	0	0.22469	0.0396512	0.22469	0.0396512		0	0.176471	0.176471		0	0.723436	1.29263
Tistlia$5160236$5159880$-2	311	PREDICTED: maltase-glucoamylase, intestinal-like, partial	0	2	0	0	0	0	0	0.1512	0	0	0	0		1000	1000	0		1000	1000	1000
