# Supplementary material for: Salt Stress Induced Changes in the Exoproteome of the Halotolerant Bacterium Tistlia consotensis Deciphered by Proteogenomics
Source: PLoS One. 2015 Aug 19;10(8):e0135065. doi: 10.1371/journal.pone.0135065 (PMC4545795; doi:10.1371/journal.pone.0135065)
Supplement: S5 Table — (XLSX) [file pone.0135065.s005.xlsx]

## Sheet: Table S5
Table S5. Rate of contamination with intracellular proteins
Salinity	Count proteins detected without normalization	Count proteins detected after normalization	Count contaminant proteins	Contamination rate	% Contamination rate
0% NaCl	219	196	23	0.105023	10.5023
0.5% NaCl	182	175	7	0.0384615	3.84615
4.0% NaCl	237	199	38	0.160338	16.0338
